# Supplementary material for: Cooperative C–H activation of pyridine by PBP complexes of Rh and Ir can lead to bridging 2-pyridyls with different connectivity to the B–M unit
Source: Chem Sci. 2021 Oct 5;12(42):14167–73. doi: 10.1039/d1sc01850g (PMC8565379; doi:10.1039/d1sc01850g)
Supplement: SC-012-D1SC01850G-s001 [file SC-012-D1SC01850G-s001.mol2]

# silses optimization
# Created by GaussView 6.0.16
#

#
#

@<TRIPOS>MOLECULE
Molecule Name
75 79
SMALL
NO_CHARGES


@<TRIPOS>ATOM
1 Ir1     0.0047    -0.8974     0.1313 Ir
2 N2     0.0822     1.5509     1.3507 N
3 H3     0.0923    -1.8720    -1.2313 H
4 B4    -0.0474     1.2986    -0.2283 B
5 P5    -2.2365    -0.8230    -0.3165 P
6 P6     2.2813    -0.6715    -0.1396 P
7 C7    -0.0146     0.2616     1.8243 C
8 C8     0.2013     2.6521     2.1172 C
9 H9     0.2892     3.6031     1.5923 H
10 C10    -0.0353     0.1252     3.2355 C
11 H11    -0.1323    -0.8695     3.6711 H
12 C12     0.0736     1.2455     4.0603 C
13 H13     0.0606     1.1289     5.1461 H
14 C14     0.2079     2.5345     3.5025 C
15 H15     0.3084     3.4187     4.1296 H
16 C16    -1.5185     1.8279    -0.6533 C
17 C17    -2.6076     0.9273    -0.7266 C
18 C18    -3.9079     1.3636    -1.0412 C
19 H19    -4.7274     0.6438    -1.0964 H
20 C20    -1.8178     3.1972    -0.8390 C
21 H21    -1.0306     3.9434    -0.7215 H
22 C22    -3.1103     3.6417    -1.1462 C
23 H23    -3.3000     4.7075    -1.2888 H
24 C24    -4.1614     2.7207    -1.2653 C
25 H25    -5.1688     3.0599    -1.5123 H
26 C26     2.4795     1.0093    -0.8576 C
27 C27     1.2913     1.7749    -0.9995 C
28 C28     3.7096     1.4577    -1.3683 C
29 H29     4.6093     0.8529    -1.2368 H
30 C30     3.7843     2.6640    -2.0752 C
31 H31     4.7391     3.0087    -2.4763 H
32 C32     2.6133     3.4027    -2.2897 C
33 H33     2.6489     4.3246    -2.8739 H
34 C34    -3.6637    -0.1081     2.0308 C
35 H35    -4.2991    -0.4318     2.8706 H
36 H36    -4.1442     0.7484     1.5433 H
37 H37    -2.7052     0.2329     2.4453 H
38 C38    -3.4468    -1.2816     1.0613 C
39 H39    -4.4073    -1.5435     0.5851 H
40 C40     1.3931     2.9613    -1.7579 C
41 H41     0.4990     3.5490    -1.9593 H
42 C42    -2.9022    -2.5048     1.8221 C
43 H43    -2.7318    -3.3692     1.1679 H
44 H44    -3.6072    -2.8067     2.6130 H
45 H45    -1.9404    -2.2526     2.2916 H
46 C46    -2.9026    -1.7345    -1.8221 C
47 H47    -3.9787    -1.4919    -1.8603 H
48 C48    -2.2264    -1.2008    -3.0940 C
49 H49    -1.1412    -1.3624    -3.0424 H
50 H50    -2.4038    -0.1253    -3.2252 H
51 H51    -2.6199    -1.7288    -3.9768 H
52 C52    -2.7348    -3.2551    -1.6966 C
53 H53    -3.0542    -3.7471    -2.6288 H
54 H54    -3.3363    -3.6729    -0.8778 H
55 H55    -1.6788    -3.5071    -1.5211 H
56 C56     3.5685     0.5940     2.0631 C
57 H57     4.2590     0.5033     2.9168 H
58 H58     2.5905     0.8967     2.4569 H
59 H59     3.9325     1.3946     1.4075 H
60 C60     3.0339    -1.8655     2.2968 C
61 H61     2.9638    -2.8462     1.8094 H
62 H62     2.0456    -1.6313     2.7130 H
63 H63     3.7493    -1.9486     3.1305 H
64 C64     3.1400    -1.7501    -1.4272 C
65 H65     4.1983    -1.4378    -1.4157 H
66 C66     3.0529    -3.2372    -1.0517 C
67 H67     2.0016    -3.5363    -0.9294 H
68 H68     3.5923    -3.4654    -0.1227 H
69 H69     3.4930    -3.8529    -1.8517 H
70 C70     2.5654    -1.5030    -2.8295 C
71 H71     3.0960    -2.1321    -3.5616 H
72 H72     2.6687    -0.4540    -3.1341 H
73 H73     1.4987    -1.7623    -2.8530 H
74 C74     3.4733    -0.7531     1.3286 C
75 H75     4.4653    -1.0032     0.9147 H
@<TRIPOS>BOND
1 1 4 1
2 1 5 1
3 1 6 1
4 1 7 1
5 2 4 1
6 2 7 Ar
7 2 8 Ar
8 4 16 1
9 4 27 1
10 5 17 1
11 5 38 1
12 5 46 1
13 6 26 1
14 6 64 1
15 6 74 1
16 7 10 Ar
17 8 9 1
18 8 14 Ar
19 10 11 1
20 10 12 Ar
21 12 13 1
22 12 14 Ar
23 14 15 1
24 16 17 Ar
25 16 20 Ar
26 17 18 Ar
27 18 19 1
28 18 24 Ar
29 20 21 1
30 20 22 Ar
31 22 23 1
32 22 24 Ar
33 24 25 1
34 26 27 Ar
35 26 28 Ar
36 27 40 Ar
37 28 29 1
38 28 30 Ar
39 30 31 1
40 30 32 Ar
41 32 33 1
42 32 40 Ar
43 34 35 1
44 34 36 1
45 34 37 1
46 34 38 1
47 38 39 1
48 38 42 1
49 40 41 1
50 42 43 1
51 42 44 1
52 42 45 1
53 46 47 1
54 46 48 1
55 46 52 1
56 48 49 1
57 48 50 1
58 48 51 1
59 52 53 1
60 52 54 1
61 52 55 1
62 56 57 1
63 56 58 1
64 56 59 1
65 56 74 1
66 60 61 1
67 60 62 1
68 60 63 1
69 60 74 1
70 64 65 1
71 64 66 1
72 64 70 1
73 66 67 1
74 66 68 1
75 66 69 1
76 70 71 1
77 70 72 1
78 70 73 1
79 74 75 1
