# Supplementary material for: Cooperative C–H activation of pyridine by PBP complexes of Rh and Ir can lead to bridging 2-pyridyls with different connectivity to the B–M unit
Source: Chem Sci. 2021 Oct 5;12(42):14167–73. doi: 10.1039/d1sc01850g (PMC8565379; doi:10.1039/d1sc01850g)
Supplement: SC-012-D1SC01850G-s002 [file SC-012-D1SC01850G-s002.mol2]

# silses optimization
# Created by GaussView 6.0.16
#

#
#

@<TRIPOS>MOLECULE
Molecule Name
75 79
SMALL
NO_CHARGES


@<TRIPOS>ATOM
1 Ir1     0.0142    -0.9076     0.0703 Ir
2 H2     0.0958    -1.5630    -1.3931 H
3 B3    -0.0470     1.3415    -0.1691 B
4 P4    -2.2325    -0.8053    -0.3369 P
5 P5     2.2905    -0.6375    -0.1644 P
6 C6     0.1629     2.5579     2.3255 C
7 H7     0.2423     3.5655     1.9163 H
8 C8    -0.0343    -0.0233     3.2817 C
9 H9    -0.1152    -1.0629     3.5996 H
10 C10     0.0625     1.0285     4.1984 C
11 H11     0.0571     0.8205     5.2682 H
12 C12     0.1694     2.3391     3.7106 C
13 H13     0.2548     3.1773     4.4043 H
14 C14    -1.5177     1.8567    -0.6207 C
15 C15    -2.5966     0.9471    -0.7404 C
16 C16    -3.8933     1.3761    -1.0819 C
17 H17    -4.7029     0.6485    -1.1737 H
18 C18    -1.8317     3.2274    -0.7789 C
19 H19    -1.0582     3.9785    -0.6132 H
20 C20    -3.1197     3.6636    -1.1131 C
21 H21    -3.3183     4.7306    -1.2339 H
22 C22    -4.1568     2.7343    -1.2849 C
23 H23    -5.1609     3.0677    -1.5525 H
24 C24     2.4749     1.0578    -0.8476 C
25 C25     1.2850     1.8301    -0.9488 C
26 C26     3.6992     1.5138    -1.3666 C
27 H27     4.5977     0.9009    -1.2656 H
28 C28     3.7701     2.7389    -2.0401 C
29 H29     4.7202     3.0911    -2.4456 H
30 C30     2.5985     3.4884    -2.2125 C
31 H31     2.6290     4.4272    -2.7696 H
32 C32    -3.6428    -0.0636     2.0147 C
33 H33    -4.2933    -0.3709     2.8492 H
34 H34    -4.0980     0.8034     1.5218 H
35 H35    -2.6813     0.2570     2.4365 H
36 C36    -3.4484    -1.2430     1.0463 C
37 H37    -4.4153    -1.4834     0.5717 H
38 C38     1.3849     3.0375    -1.6749 C
39 H39     0.4919     3.6371    -1.8434 H
40 C40    -2.9341    -2.4777     1.8084 C
41 H41    -2.7928    -3.3496     1.1573 H
42 H42    -3.6423    -2.7571     2.6047 H
43 H43    -1.9624    -2.2544     2.2715 H
44 C44    -2.9028    -1.7319    -1.8328 C
45 H45    -3.9898    -1.5407    -1.8411 H
46 C46    -2.2937    -1.1656    -3.1251 C
47 H47    -1.2029    -1.2945    -3.1258 H
48 H48    -2.5069    -0.0950    -3.2378 H
49 H49    -2.7079    -1.6975    -3.9961 H
50 C50    -2.6617    -3.2449    -1.7223 C
51 H51    -2.9877    -3.7476    -2.6464 H
52 H52    -3.2156    -3.6943    -0.8874 H
53 H53    -1.5908    -3.4516    -1.5800 H
54 C54     3.5724     0.5916     2.0638 C
55 H55     4.2733     0.4918     2.9081 H
56 H56     2.5948     0.8766     2.4717 H
57 H57     3.9188     1.4102     1.4212 H
58 C58     3.0685    -1.8794     2.2457 C
59 H59     3.0041    -2.8496     1.7373 H
60 H60     2.0816    -1.6676     2.6770 H
61 H61     3.7917    -1.9743     3.0714 H
62 C62     3.1443    -1.6981    -1.4714 C
63 H63     4.2086    -1.4084    -1.4435 H
64 C64     3.0251    -3.1930    -1.1342 C
65 H65     1.9676    -3.4774    -1.0296 H
66 H66     3.5478    -3.4545    -0.2047 H
67 H67     3.4634    -3.7980    -1.9434 H
68 C68     2.5949    -1.4089    -2.8765 C
69 H69     3.1425    -2.0130    -3.6171 H
70 H70     2.6988    -0.3508    -3.1462 H
71 H71     1.5303    -1.6711    -2.9358 H
72 C72     3.4879    -0.7403     1.3002 C
73 H73     4.4814    -0.9693     0.8776 H
74 C74     0.0538     1.4693     1.4496 C
75 N75    -0.0294     0.2000     1.9545 N
@<TRIPOS>BOND
1 1 2 1
2 1 3 1
3 1 4 1
4 1 5 1
5 3 14 1
6 3 25 1
7 3 74 1
8 4 15 1
9 4 36 1
10 4 44 1
11 5 24 1
12 5 62 1
13 5 72 1
14 6 7 1
15 6 12 Ar
16 6 74 Ar
17 8 9 1
18 8 10 Ar
19 8 75 Ar
20 10 11 1
21 10 12 Ar
22 12 13 1
23 14 15 Ar
24 14 18 Ar
25 15 16 Ar
26 16 17 1
27 16 22 Ar
28 18 19 1
29 18 20 Ar
30 20 21 1
31 20 22 Ar
32 22 23 1
33 24 25 Ar
34 24 26 Ar
35 25 38 Ar
36 26 27 1
37 26 28 Ar
38 28 29 1
39 28 30 Ar
40 30 31 1
41 30 38 Ar
42 32 33 1
43 32 34 1
44 32 35 1
45 32 36 1
46 36 37 1
47 36 40 1
48 38 39 1
49 40 41 1
50 40 42 1
51 40 43 1
52 44 45 1
53 44 46 1
54 44 50 1
55 46 47 1
56 46 48 1
57 46 49 1
58 50 51 1
59 50 52 1
60 50 53 1
61 54 55 1
62 54 56 1
63 54 57 1
64 54 72 1
65 58 59 1
66 58 60 1
67 58 61 1
68 58 72 1
69 62 63 1
70 62 64 1
71 62 68 1
72 64 65 1
73 64 66 1
74 64 67 1
75 68 69 1
76 68 70 1
77 68 71 1
78 72 73 1
79 74 75 Ar
