# Supplementary material for: Cooperative C–H activation of pyridine by PBP complexes of Rh and Ir can lead to bridging 2-pyridyls with different connectivity to the B–M unit
Source: Chem Sci. 2021 Oct 5;12(42):14167–73. doi: 10.1039/d1sc01850g (PMC8565379; doi:10.1039/d1sc01850g)
Supplement: SC-012-D1SC01850G-s003 [file SC-012-D1SC01850G-s003.mol2]

# silses optimization
# Created by GaussView 6.0.16
#

#
#

@<TRIPOS>MOLECULE
Molecule Name
75 79
SMALL
NO_CHARGES


@<TRIPOS>ATOM
1 Rh1    -0.0007    -0.9766     0.2145 Rh
2 N2     0.1057     1.5066     1.2941 N
3 H3     0.0812    -1.8731    -1.1681 H
4 B4    -0.0614     1.1919    -0.2580 B
5 P5    -2.2343    -0.9425    -0.2462 P
6 P6     2.2781    -0.7745    -0.0959 P
7 C7    -0.0010     0.2626     1.8709 C
8 C8     0.2718     2.6640     1.9668 C
9 H9     0.3688     3.5666     1.3642 H
10 C10     0.0182     0.2433     3.2878 C
11 H11    -0.0821    -0.7113     3.8056 H
12 C12     0.1695     1.4226     4.0196 C
13 H13     0.1845     1.3937     5.1115 H
14 C14     0.3141     2.6584     3.3559 C
15 H15     0.4511     3.5882     3.9056 H
16 C16    -1.5378     1.6920    -0.6898 C
17 C17    -2.6233     0.7859    -0.7279 C
18 C18    -3.9252     1.2070    -1.0574 C
19 H19    -4.7425     0.4833    -1.0853 H
20 C20    -1.8391     3.0532    -0.9283 C
21 H21    -1.0523     3.8046    -0.8437 H
22 C22    -3.1333     3.4821    -1.2502 C
23 H23    -3.3261     4.5410    -1.4336 H
24 C24    -4.1819     2.5542    -1.3323 C
25 H25    -5.1905     2.8814    -1.5910 H
26 C26     2.4524     0.8577    -0.9265 C
27 C27     1.2553     1.6044    -1.0927 C
28 C28     3.6654     1.2802    -1.4968 C
29 H29     4.5732     0.6921    -1.3466 H
30 C30     3.7117     2.4333    -2.2901 C
31 H31     4.6531     2.7552    -2.7387 H
32 C32     2.5287     3.1448    -2.5300 C
33 H33     2.5415     4.0218    -3.1804 H
34 C34    -3.6579    -0.1305     2.0747 C
35 H35    -4.2774    -0.4217     2.9381 H
36 H36    -4.1604     0.6904     1.5493 H
37 H37    -2.7011     0.2494     2.4587 H
38 C38    -3.4283    -1.3482     1.1651 C
39 H39    -4.3882    -1.6536     0.7144 H
40 C40     1.3258     2.7335    -1.9382 C
41 H41     0.4208     3.2977    -2.1578 H
42 C42    -2.8514    -2.5182     1.9838 C
43 H43    -2.6713    -3.4132     1.3745 H
44 H44    -3.5414    -2.7916     2.7981 H
45 H45    -1.8901    -2.2215     2.4280 H
46 C46    -2.9201    -1.9269    -1.6980 C
47 H47    -4.0021    -1.7092    -1.7225 H
48 C48    -2.2843    -1.4416    -3.0090 C
49 H49    -1.1954    -1.5856    -2.9774 H
50 H50    -2.4818    -0.3761    -3.1851 H
51 H51    -2.6898    -2.0157    -3.8570 H
52 C52    -2.7154    -3.4364    -1.5078 C
53 H53    -3.0496    -3.9790    -2.4061 H
54 H54    -3.2827    -3.8283    -0.6526 H
55 H55    -1.6487    -3.6564    -1.3521 H
56 C56     3.6128     0.6452     1.9869 C
57 H57     4.3263     0.6159     2.8259 H
58 H58     2.6439     0.9702     2.3861 H
59 H59     3.9546     1.4010     1.2691 H
60 C60     3.0920    -1.7912     2.4025 C
61 H61     3.0147    -2.8044     1.9876 H
62 H62     2.1127    -1.5295     2.8243 H
63 H63     3.8261    -1.8146     3.2238 H
64 C64     3.1310    -1.9305    -1.3230 C
65 H65     4.1938    -1.6333    -1.3277 H
66 C66     3.0214    -3.3916    -0.8602 C
67 H67     1.9644    -3.6699    -0.7344 H
68 H68     3.5447    -3.5700     0.0887 H
69 H69     3.4638    -4.0603    -1.6151 H
70 C70     2.5634    -1.7635    -2.7394 C
71 H71     3.0790    -2.4522    -3.4273 H
72 H72     2.6905    -0.7399    -3.1132 H
73 H73     1.4905    -1.9995    -2.7472 H
74 C74     3.5060    -0.7491     1.3485 C
75 H75     4.4905    -1.0255     0.9334 H
@<TRIPOS>BOND
1 1 4 1
2 1 5 1
3 1 6 1
4 1 7 1
5 2 4 1
6 2 7 Ar
7 2 8 Ar
8 4 16 1
9 4 27 1
10 5 17 1
11 5 38 1
12 5 46 1
13 6 26 1
14 6 64 1
15 6 74 1
16 7 10 Ar
17 8 9 1
18 8 14 Ar
19 10 11 1
20 10 12 Ar
21 12 13 1
22 12 14 Ar
23 14 15 1
24 16 17 Ar
25 16 20 Ar
26 17 18 Ar
27 18 19 1
28 18 24 Ar
29 20 21 1
30 20 22 Ar
31 22 23 1
32 22 24 Ar
33 24 25 1
34 26 27 Ar
35 26 28 Ar
36 27 40 Ar
37 28 29 1
38 28 30 Ar
39 30 31 1
40 30 32 Ar
41 32 33 1
42 32 40 Ar
43 34 35 1
44 34 36 1
45 34 37 1
46 34 38 1
47 38 39 1
48 38 42 1
49 40 41 1
50 42 43 1
51 42 44 1
52 42 45 1
53 46 47 1
54 46 48 1
55 46 52 1
56 48 49 1
57 48 50 1
58 48 51 1
59 52 53 1
60 52 54 1
61 52 55 1
62 56 57 1
63 56 58 1
64 56 59 1
65 56 74 1
66 60 61 1
67 60 62 1
68 60 63 1
69 60 74 1
70 64 65 1
71 64 66 1
72 64 70 1
73 66 67 1
74 66 68 1
75 66 69 1
76 70 71 1
77 70 72 1
78 70 73 1
79 74 75 1
