# Supplementary material for: Cooperative C–H activation of pyridine by PBP complexes of Rh and Ir can lead to bridging 2-pyridyls with different connectivity to the B–M unit
Source: Chem Sci. 2021 Oct 5;12(42):14167–73. doi: 10.1039/d1sc01850g (PMC8565379; doi:10.1039/d1sc01850g)
Supplement: SC-012-D1SC01850G-s004 [file SC-012-D1SC01850G-s004.mol2]

# silses optimization
# Created by GaussView 6.0.16
#

#
#

@<TRIPOS>MOLECULE
Molecule Name
75 78
SMALL
NO_CHARGES


@<TRIPOS>ATOM
1 Rh1     0.0052    -0.9896     0.1888 Rh
2 H2     0.0786    -1.6525    -1.2394 H
3 B3    -0.0607     1.2273    -0.2446 B
4 P4    -2.2352    -0.9369    -0.2462 P
5 P5     2.2862    -0.7494    -0.1130 P
6 C6     0.2788     2.6599     2.0788 C
7 H7     0.3877     3.6026     1.5416 H
8 C8     0.0192     0.2345     3.3558 C
9 H9    -0.0851    -0.7524     3.8095 H
10 C10     0.1892     1.3860     4.1322 C
11 H11     0.2166     1.3133     5.2194 H
12 C12     0.3282     2.6190     3.4788 C
13 H13     0.4731     3.5341     4.0561 H
14 C14    -1.5392     1.6992    -0.7075 C
15 C15    -2.6171     0.7831    -0.7580 C
16 C16    -3.9171     1.1890    -1.1158 C
17 H17    -4.7266     0.4566    -1.1537 H
18 C18    -1.8535     3.0570    -0.9549 C
19 H19    -1.0773     3.8165    -0.8494 H
20 C20    -3.1449     3.4698    -1.3052 C
21 H21    -3.3453     4.5263    -1.4953 H
22 C22    -4.1829     2.5310    -1.4052 C
23 H23    -5.1895     2.8461    -1.6853 H
24 C24     2.4421     0.8716    -0.9669 C
25 C25     1.2428     1.6227    -1.1115 C
26 C26     3.6445     1.2808    -1.5692 C
27 H27     4.5521     0.6885    -1.4339 H
28 C28     3.6815     2.4280    -2.3710 C
29 H29     4.6150     2.7413    -2.8420 H
30 C30     2.4975     3.1460    -2.5866 C
31 H31     2.5010     4.0197    -3.2418 H
32 C32    -3.6522    -0.0630     2.0562 C
33 H33    -4.2806    -0.3275     2.9218 H
34 H34    -4.1412     0.7514     1.5089 H
35 H35    -2.6940     0.3156     2.4364 H
36 C36    -3.4333    -1.3037     1.1742 C
37 H37    -4.3966    -1.6082     0.7297 H
38 C38     1.3057     2.7460    -1.9662 C
39 H39     0.4007     3.3171    -2.1677 H
40 C40    -2.8721    -2.4620     2.0196 C
41 H41    -2.6997    -3.3722     1.4308 H
42 H42    -3.5679    -2.7106     2.8370 H
43 H43    -1.9089    -2.1689     2.4617 H
44 C44    -2.9127    -1.9603    -1.6745 C
45 H45    -4.0004    -1.7739    -1.6916 H
46 C46    -2.3099    -1.4827    -3.0044 C
47 H47    -1.2183    -1.6087    -2.9998 H
48 H48    -2.5265    -0.4229    -3.1901 H
49 H49    -2.7241    -2.0744    -3.8360 H
50 C50    -2.6658    -3.4613    -1.4614 C
51 H51    -3.0012    -4.0289    -2.3437 H
52 H52    -3.2077    -3.8519    -0.5897 H
53 H53    -1.5922    -3.6551    -1.3184 H
54 C54     3.6410     0.6994     1.9372 C
55 H55     4.3594     0.6815     2.7725 H
56 H56     2.6758     1.0399     2.3327 H
57 H57     3.9821     1.4398     1.2033 H
58 C58     3.1131    -1.7285     2.3974 C
59 H59     3.0144    -2.7458     1.9974 H
60 H60     2.1448    -1.4491     2.8328 H
61 H61     3.8600    -1.7517     3.2071 H
62 C62     3.1273    -1.9246    -1.3285 C
63 H63     4.1861    -1.6162    -1.3633 H
64 C64     3.0481    -3.3763    -0.8298 C
65 H65     1.9993    -3.6688    -0.6704 H
66 H66     3.5954    -3.5249     0.1105 H
67 H67     3.4823    -4.0572    -1.5787 H
68 C68     2.5354    -1.7999    -2.7398 C
69 H69     3.0838    -2.4610    -3.4295 H
70 H70     2.5971    -0.7729    -3.1204 H
71 H71     1.4787    -2.0998    -2.7419 H
72 C72     3.5238    -0.7052     1.3238 C
73 H73     4.5045    -0.9929     0.9069 H
74 C74     0.0909     1.4738     1.3520 C
75 N75    -0.0217     0.2818     2.0120 N
@<TRIPOS>BOND
1 1 2 1
2 1 4 1
3 1 5 1
4 3 14 1
5 3 25 1
6 3 74 1
7 4 15 1
8 4 36 1
9 4 44 1
10 5 24 1
11 5 62 1
12 5 72 1
13 6 7 1
14 6 12 Ar
15 6 74 Ar
16 8 9 1
17 8 10 Ar
18 8 75 Ar
19 10 11 1
20 10 12 Ar
21 12 13 1
22 14 15 Ar
23 14 18 Ar
24 15 16 Ar
25 16 17 1
26 16 22 Ar
27 18 19 1
28 18 20 Ar
29 20 21 1
30 20 22 Ar
31 22 23 1
32 24 25 Ar
33 24 26 Ar
34 25 38 Ar
35 26 27 1
36 26 28 Ar
37 28 29 1
38 28 30 Ar
39 30 31 1
40 30 38 Ar
41 32 33 1
42 32 34 1
43 32 35 1
44 32 36 1
45 36 37 1
46 36 40 1
47 38 39 1
48 40 41 1
49 40 42 1
50 40 43 1
51 44 45 1
52 44 46 1
53 44 50 1
54 46 47 1
55 46 48 1
56 46 49 1
57 50 51 1
58 50 52 1
59 50 53 1
60 54 55 1
61 54 56 1
62 54 57 1
63 54 72 1
64 58 59 1
65 58 60 1
66 58 61 1
67 58 72 1
68 62 63 1
69 62 64 1
70 62 68 1
71 64 65 1
72 64 66 1
73 64 67 1
74 68 69 1
75 68 70 1
76 68 71 1
77 72 73 1
78 74 75 Ar
