# Supplementary material for: Cooperative C–H activation of pyridine by PBP complexes of Rh and Ir can lead to bridging 2-pyridyls with different connectivity to the B–M unit
Source: Chem Sci. 2021 Oct 5;12(42):14167–73. doi: 10.1039/d1sc01850g (PMC8565379; doi:10.1039/d1sc01850g)
Supplement: SC-012-D1SC01850G-s005 [file SC-012-D1SC01850G-s005.mol2]

# silses optimization
# Created by GaussView 6.0.16
#

#
#

@<TRIPOS>MOLECULE
Molecule Name
75 79
SMALL
NO_CHARGES


@<TRIPOS>ATOM
1 Ir1     0.0006    -0.5969     0.2442 Ir
2 N2     0.0727     1.9946     1.1328 N
3 B3    -0.0502     1.5544    -0.4237 B
4 P4    -2.2868    -0.5091    -0.1995 P
5 P5     2.3244    -0.3073     0.0155 P
6 C6    -0.0366     0.7463     1.6664 C
7 C7     0.1468     3.1309     1.8525 C
8 H8     0.2400     4.0588     1.2895 H
9 C9    -0.1194     0.6401     3.0777 C
10 H10    -0.2322    -0.3388     3.5399 H
11 C11    -0.0508     1.8003     3.8491 C
12 H12    -0.1083     1.7300     4.9368 H
13 C13     0.0964     3.0669     3.2403 C
14 H14     0.1614     3.9758     3.8354 H
15 C15    -1.5175     2.0726    -0.8557 C
16 C16    -2.6344     1.2161    -0.7267 C
17 C17    -3.9437     1.6679    -0.9789 C
18 H18    -4.7895     0.9850    -0.8741 H
19 C19    -1.7856     3.4191    -1.1961 C
20 H20    -0.9659     4.1369    -1.2429 H
21 C21    -3.0851     3.8776    -1.4460 C
22 H22    -3.2522     4.9237    -1.7100 H
23 C23    -4.1724     2.9970    -1.3481 C
24 H24    -5.1872     3.3468    -1.5442 H
25 C25     2.5012     1.3051    -0.8599 C
26 C26     1.2934     1.9662    -1.2051 C
27 C27     3.7454     1.7682    -1.3220 C
28 H28     4.6666     1.2655    -1.0210 H
29 C29     3.8134     2.8592    -2.1972 C
30 H30     4.7801     3.2125    -2.5596 H
31 C31     2.6259     3.4614    -2.6332 C
32 H32     2.6615     4.2793    -3.3556 H
33 C33    -3.6679     0.3149     2.1394 C
34 H34    -4.3396     0.0374     2.9671 H
35 H35    -4.0881     1.1920     1.6327 H
36 H36    -2.7030     0.6075     2.5738 H
37 C37    -3.5002    -0.8821     1.1895 C
38 H38    -4.4710    -1.1013     0.7137 H
39 C39     1.3904     3.0209    -2.1376 C
40 H40     0.4832     3.5036    -2.4978 H
41 C41    -3.0146    -2.1253     1.9567 C
42 H42    -2.8416    -2.9864     1.3010 H
43 H43    -3.7540    -2.4072     2.7228 H
44 H44    -2.0593    -1.9099     2.4554 H
45 C45    -2.9761    -1.4313    -1.6956 C
46 H46    -3.8959    -0.8657    -1.9214 H
47 C47    -2.0070    -1.2707    -2.8780 C
48 H48    -1.0881    -1.8408    -2.6950 H
49 H49    -1.7342    -0.2179    -3.0373 H
50 H50    -2.4784    -1.6490    -3.7986 H
51 C51    -3.3601    -2.8975    -1.4557 C
52 H52    -3.7768    -3.3147    -2.3864 H
53 H53    -4.1263    -3.0013    -0.6749 H
54 H54    -2.4825    -3.4898    -1.1737 H
55 C55     3.4725     1.1563     2.1779 C
56 H56     4.1628     1.1506     3.0364 H
57 H57     2.4802     1.4339     2.5525 H
58 H58     3.8002     1.9338     1.4765 H
59 C59     3.0292    -1.3176     2.5341 C
60 H60     2.9699    -2.3143     2.0803 H
61 H61     2.0373    -1.0857     2.9427 H
62 H62     3.7459    -1.3569     3.3696 H
63 C63     3.2990    -1.4015    -1.1757 C
64 H64     4.2298    -0.8310    -1.3309 H
65 C65     3.6722    -2.7787    -0.6079 C
66 H66     2.7742    -3.3502    -0.3474 H
67 H67     4.3170    -2.6983     0.2779 H
68 H68     4.2300    -3.3424    -1.3726 H
69 C69     2.5698    -1.5055    -2.5244 C
70 H70     3.2217    -2.0090    -3.2554 H
71 H71     2.3096    -0.5146    -2.9209 H
72 H72     1.6500    -2.0916    -2.4161 H
73 C73     3.4515    -0.2348     1.5256 C
74 H74     4.4647    -0.4619     1.1536 H
75 Br75     0.0773    -3.1420    -0.3535 Br
@<TRIPOS>BOND
1 1 3 1
2 1 4 1
3 1 5 1
4 1 6 1
5 2 3 1
6 2 6 Ar
7 2 7 Ar
8 3 15 1
9 3 26 1
10 4 16 1
11 4 37 1
12 4 45 1
13 5 25 1
14 5 63 1
15 5 73 1
16 6 9 Ar
17 7 8 1
18 7 13 Ar
19 9 10 1
20 9 11 Ar
21 11 12 1
22 11 13 Ar
23 13 14 1
24 15 16 Ar
25 15 19 Ar
26 16 17 Ar
27 17 18 1
28 17 23 Ar
29 19 20 1
30 19 21 Ar
31 21 22 1
32 21 23 Ar
33 23 24 1
34 25 26 Ar
35 25 27 Ar
36 26 39 Ar
37 27 28 1
38 27 29 Ar
39 29 30 1
40 29 31 Ar
41 31 32 1
42 31 39 Ar
43 33 34 1
44 33 35 1
45 33 36 1
46 33 37 1
47 37 38 1
48 37 41 1
49 39 40 1
50 41 42 1
51 41 43 1
52 41 44 1
53 45 46 1
54 45 47 1
55 45 51 1
56 47 48 1
57 47 49 1
58 47 50 1
59 51 52 1
60 51 53 1
61 51 54 1
62 55 56 1
63 55 57 1
64 55 58 1
65 55 73 1
66 59 60 1
67 59 61 1
68 59 62 1
69 59 73 1
70 63 64 1
71 63 65 1
72 63 69 1
73 65 66 1
74 65 67 1
75 65 68 1
76 69 70 1
77 69 71 1
78 69 72 1
79 73 74 1
