# Supplementary material for: Cooperative C–H activation of pyridine by PBP complexes of Rh and Ir can lead to bridging 2-pyridyls with different connectivity to the B–M unit
Source: Chem Sci. 2021 Oct 5;12(42):14167–73. doi: 10.1039/d1sc01850g (PMC8565379; doi:10.1039/d1sc01850g)
Supplement: SC-012-D1SC01850G-s006 [file SC-012-D1SC01850G-s006.mol2]

# silses optimization
# Created by GaussView 6.0.16
#

#
#

@<TRIPOS>MOLECULE
Molecule Name
75 79
SMALL
NO_CHARGES


@<TRIPOS>ATOM
1 Ir1     0.0145    -0.6338     0.3359 Ir
2 B2    -0.0586     1.4784    -0.6097 B
3 P3    -2.2999    -0.5770    -0.0384 P
4 P4     2.3546    -0.2838     0.1705 P
5 C5    -0.0110     3.3056     1.5381 C
6 H6     0.0424     4.2106     0.9331 H
7 C7    -0.1671     0.9554     3.0022 C
8 H8    -0.2384    -0.0016     3.5134 H
9 C9    -0.1685     2.1775     3.6761 C
10 H10    -0.2362     2.1901     4.7631 H
11 C11    -0.0861     3.3686     2.9363 C
12 H12    -0.0836     4.3311     3.4496 H
13 C13    -1.5303     1.8597    -1.1485 C
14 C14    -2.6434     1.0414    -0.8406 C
15 C15    -3.9582     1.4464    -1.1436 C
16 H16    -4.8025     0.8000    -0.8964 H
17 C17    -1.8105     3.1208    -1.7282 C
18 H18    -0.9947     3.8193    -1.9141 H
19 C19    -3.1143     3.5248    -2.0373 C
20 H20    -3.2875     4.5026    -2.4912 H
21 C21    -4.1982     2.6822    -1.7511 C
22 H22    -5.2181     2.9904    -1.9868 H
23 C23     2.5110     1.1860    -0.9309 C
24 C24     1.3001     1.7486    -1.4193 C
25 C25     3.7599     1.6076    -1.4205 C
26 H26     4.6806     1.1831    -1.0164 H
27 C27     3.8365     2.5451    -2.4574 C
28 H28     4.8081     2.8655    -2.8371 H
29 C29     2.6521     3.0299    -3.0279 C
30 H30     2.6951     3.7189    -3.8738 H
31 C31    -3.6133     0.6990     2.1683 C
32 H32    -4.2691     0.5799     3.0456 H
33 H33    -4.0599     1.4482     1.5039 H
34 H34    -2.6540     1.0962     2.5203 H
35 C35    -3.4373    -0.6588     1.4702 C
36 H36    -4.4208    -0.9855     1.0928 H
37 C37     1.4101     2.6380    -2.5103 C
38 H38     0.5061     3.0291    -2.9745 H
39 C39    -2.9015    -1.7231     2.4446 C
40 H40    -2.7664    -2.6999     1.9641 H
41 H41    -3.5931    -1.8456     3.2932 H
42 H42    -1.9210    -1.4222     2.8375 H
43 C43    -3.1992    -1.7149    -1.2521 C
44 H44    -4.1946    -1.2423    -1.3116 H
45 C45    -2.5655    -1.6439    -2.6505 C
46 H46    -1.5687    -2.0976    -2.6500 H
47 H47    -2.4756    -0.6056    -2.9966 H
48 H48    -3.2003    -2.1905    -3.3658 H
49 C49    -3.3968    -3.1566    -0.7610 C
50 H50    -3.9341    -3.7297    -1.5332 H
51 H51    -3.9987    -3.1983     0.1573 H
52 H52    -2.4337    -3.6451    -0.5781 H
53 C53     3.3549     1.5661     2.1295 C
54 H54     4.0227     1.7222     2.9919 H
55 H55     2.3491     1.8819     2.4277 H
56 H56     3.6855     2.2217     1.3145 H
57 C57     2.9499    -0.8246     2.8811 C
58 H58     2.9126    -1.8832     2.5958 H
59 H59     1.9502    -0.5456     3.2337 H
60 H60     3.6494    -0.7189     3.7256 H
61 C61     3.5229    -1.4771    -0.7260 C
62 H62     4.4856    -0.9388    -0.6923 H
63 C63     3.7072    -2.8111     0.0148 C
64 H64     2.7488    -3.3297     0.1321 H
65 H65     4.1634    -2.6721     1.0042 H
66 H66     4.3791    -3.4597    -0.5692 H
67 C67     3.1520    -1.6722    -2.2049 C
68 H68     3.9388    -2.2679    -2.6947 H
69 H69     3.0727    -0.7130    -2.7313 H
70 H70     2.2009    -2.2043    -2.3030 H
71 C71     3.3829     0.0860     1.7193 C
72 H72     4.4183    -0.1715     1.4399 H
73 Br73     0.1784    -2.9127    -0.7468 Br
74 N74    -0.0836     0.9226     1.6536 N
75 C75    -0.0150     2.0583     0.9038 C
@<TRIPOS>BOND
1 1 3 1
2 1 4 1
3 1 73 1
4 1 74 1
5 2 13 1
6 2 24 1
7 2 75 1
8 3 14 1
9 3 35 1
10 3 43 1
11 4 23 1
12 4 61 1
13 4 71 1
14 5 6 1
15 5 11 Ar
16 5 75 Ar
17 7 8 1
18 7 9 Ar
19 7 74 Ar
20 9 10 1
21 9 11 Ar
22 11 12 1
23 13 14 Ar
24 13 17 Ar
25 14 15 Ar
26 15 16 1
27 15 21 Ar
28 17 18 1
29 17 19 Ar
30 19 20 1
31 19 21 Ar
32 21 22 1
33 23 24 Ar
34 23 25 Ar
35 24 37 Ar
36 25 26 1
37 25 27 Ar
38 27 28 1
39 27 29 Ar
40 29 30 1
41 29 37 Ar
42 31 32 1
43 31 33 1
44 31 34 1
45 31 35 1
46 35 36 1
47 35 39 1
48 37 38 1
49 39 40 1
50 39 41 1
51 39 42 1
52 43 44 1
53 43 45 1
54 43 49 1
55 45 46 1
56 45 47 1
57 45 48 1
58 49 50 1
59 49 51 1
60 49 52 1
61 53 54 1
62 53 55 1
63 53 56 1
64 53 71 1
65 57 58 1
66 57 59 1
67 57 60 1
68 57 71 1
69 61 62 1
70 61 63 1
71 61 67 1
72 63 64 1
73 63 65 1
74 63 66 1
75 67 68 1
76 67 69 1
77 67 70 1
78 71 72 1
79 74 75 Ar
