# Supplementary material for: Cooperative C–H activation of pyridine by PBP complexes of Rh and Ir can lead to bridging 2-pyridyls with different connectivity to the B–M unit
Source: Chem Sci. 2021 Oct 5;12(42):14167–73. doi: 10.1039/d1sc01850g (PMC8565379; doi:10.1039/d1sc01850g)
Supplement: SC-012-D1SC01850G-s007 [file SC-012-D1SC01850G-s007.mol2]

# silses optimization
# Created by GaussView 6.0.16
#

#
#

@<TRIPOS>MOLECULE
Molecule Name
75 78
SMALL
NO_CHARGES


@<TRIPOS>ATOM
1 Rh1     0.0048    -0.6523     0.2608 Rh
2 N2     0.0682     1.9195     1.1653 N
3 B3    -0.0693     1.5248    -0.3852 B
4 P4    -2.2849    -0.5718    -0.1764 P
5 P5     2.3382    -0.3395     0.0412 P
6 C6    -0.0338     0.6713     1.6890 C
7 C7     0.1459     3.0524     1.8938 C
8 H8     0.2315     3.9848     1.3377 H
9 C9    -0.1006     0.5481     3.0977 C
10 H10    -0.2058    -0.4359     3.5507 H
11 C11    -0.0296     1.7017     3.8801 C
12 H12    -0.0771     1.6218     4.9675 H
13 C13     0.1076     2.9739     3.2807 C
14 H14     0.1747     3.8776     3.8836 H
15 C15    -1.5420     2.0223    -0.8073 C
16 C16    -2.6525     1.1573    -0.6818 C
17 C17    -3.9644     1.6052    -0.9281 C
18 H18    -4.8058     0.9163    -0.8285 H
19 C19    -1.8157     3.3700    -1.1402 C
20 H20    -0.9986     4.0910    -1.1878 H
21 C21    -3.1184     3.8230    -1.3832 C
22 H22    -3.2918     4.8697    -1.6407 H
23 C23    -4.2005     2.9359    -1.2871 C
24 H24    -5.2176     3.2818    -1.4789 H
25 C25     2.4843     1.2714    -0.8454 C
26 C26     1.2630     1.9113    -1.1868 C
27 C27     3.7140     1.7451    -1.3348 C
28 H28     4.6463     1.2598    -1.0397 H
29 C29     3.7537     2.8178    -2.2343 C
30 H30     4.7100     3.1763    -2.6187 H
31 C31     2.5517     3.3919    -2.6687 C
32 H32     2.5652     4.1929    -3.4103 H
33 C33    -3.6785     0.2107     2.1707 C
34 H34    -4.3475    -0.0845     2.9944 H
35 H35    -4.1084     1.0894     1.6748 H
36 H36    -2.7173     0.5088     2.6101 H
37 C37    -3.4960    -0.9731     1.2070 C
38 H38    -4.4641    -1.1985     0.7287 H
39 C39     1.3300     2.9449    -2.1464 C
40 H40     0.4100     3.4063    -2.5024 H
41 C41    -2.9964    -2.2188     1.9612 C
42 H42    -2.8050    -3.0683     1.2960 H
43 H43    -3.7364    -2.5209     2.7192 H
44 H44    -2.0478    -1.9960     2.4692 H
45 C45    -2.9603    -1.4797    -1.6889 C
46 H46    -3.8792    -0.9161    -1.9241 H
47 C47    -1.9718    -1.3106    -2.8540 C
48 H48    -1.0544    -1.8779    -2.6537 H
49 H49    -1.7024    -0.2557    -3.0073 H
50 H50    -2.4237    -1.6899    -3.7839 H
51 C51    -3.3363    -2.9496    -1.4616 C
52 H52    -3.7395    -3.3645    -2.3993 H
53 H53    -4.1101    -3.0638    -0.6896 H
54 H54    -2.4557    -3.5351    -1.1734 H
55 C55     3.5052     1.1482     2.1772 C
56 H56     4.2057     1.1545     3.0273 H
57 H57     2.5148     1.4192     2.5627 H
58 H58     3.8169     1.9248     1.4674 H
59 C59     3.0899    -1.3268     2.5546 C
60 H60     3.0256    -2.3257     2.1065 H
61 H61     2.1056    -1.0967     2.9825 H
62 H62     3.8226    -1.3596     3.3765 H
63 C63     3.3091    -1.4275    -1.1610 C
64 H64     4.2369    -0.8558    -1.3312 H
65 C65     3.6863    -2.8019    -0.5898 C
66 H66     2.7883    -3.3685    -0.3168 H
67 H67     4.3423    -2.7184     0.2876 H
68 H68     4.2332    -3.3713    -1.3581 H
69 C69     2.5589    -1.5432    -2.4969 C
70 H70     3.1978    -2.0566    -3.2326 H
71 H71     2.2953    -0.5562    -2.9011 H
72 H72     1.6406    -2.1279    -2.3657 H
73 C73     3.4884    -0.2467     1.5332 C
74 H74     4.4988    -0.4673     1.1496 H
75 Br75     0.0866    -3.2185    -0.3023 Br
@<TRIPOS>BOND
1 1 4 1
2 1 5 1
3 1 6 1
4 2 3 1
5 2 6 Ar
6 2 7 Ar
7 3 15 1
8 3 26 1
9 4 16 1
10 4 37 1
11 4 45 1
12 5 25 1
13 5 63 1
14 5 73 1
15 6 9 Ar
16 7 8 1
17 7 13 Ar
18 9 10 1
19 9 11 Ar
20 11 12 1
21 11 13 Ar
22 13 14 1
23 15 16 Ar
24 15 19 Ar
25 16 17 Ar
26 17 18 1
27 17 23 Ar
28 19 20 1
29 19 21 Ar
30 21 22 1
31 21 23 Ar
32 23 24 1
33 25 26 Ar
34 25 27 Ar
35 26 39 Ar
36 27 28 1
37 27 29 Ar
38 29 30 1
39 29 31 Ar
40 31 32 1
41 31 39 Ar
42 33 34 1
43 33 35 1
44 33 36 1
45 33 37 1
46 37 38 1
47 37 41 1
48 39 40 1
49 41 42 1
50 41 43 1
51 41 44 1
52 45 46 1
53 45 47 1
54 45 51 1
55 47 48 1
56 47 49 1
57 47 50 1
58 51 52 1
59 51 53 1
60 51 54 1
61 55 56 1
62 55 57 1
63 55 58 1
64 55 73 1
65 59 60 1
66 59 61 1
67 59 62 1
68 59 73 1
69 63 64 1
70 63 65 1
71 63 69 1
72 65 66 1
73 65 67 1
74 65 68 1
75 69 70 1
76 69 71 1
77 69 72 1
78 73 74 1
