# Supplementary material for: Cooperative C–H activation of pyridine by PBP complexes of Rh and Ir can lead to bridging 2-pyridyls with different connectivity to the B–M unit
Source: Chem Sci. 2021 Oct 5;12(42):14167–73. doi: 10.1039/d1sc01850g (PMC8565379; doi:10.1039/d1sc01850g)
Supplement: SC-012-D1SC01850G-s008 [file SC-012-D1SC01850G-s008.mol2]

# silses optimization
# Created by GaussView 6.0.16
#

#
#

@<TRIPOS>MOLECULE
Molecule Name
75 79
SMALL
NO_CHARGES


@<TRIPOS>ATOM
1 Rh1     0.0163    -0.6881     0.4111 Rh
2 B2    -0.0725     1.4087    -0.6309 B
3 P3    -2.3040    -0.6545     0.0313 P
4 P4     2.3754    -0.3309     0.2293 P
5 C5    -0.0008     3.2993     1.4210 C
6 H6     0.0532     4.1650     0.7610 H
7 C7    -0.1556     1.0461     3.0229 C
8 H8    -0.2265     0.1241     3.5961 H
9 C9    -0.1471     2.3060     3.6248 C
10 H10    -0.2063     2.3851     4.7096 H
11 C11    -0.0658     3.4488     2.8125 C
12 H12    -0.0557     4.4415     3.2648 H
13 C13    -1.5477     1.7432    -1.1754 C
14 C14    -2.6565     0.9354    -0.8264 C
15 C15    -3.9728     1.3274    -1.1398 C
16 H16    -4.8146     0.6900    -0.8631 H
17 C17    -1.8309     2.9772    -1.8102 C
18 H18    -1.0160     3.6661    -2.0335 H
19 C19    -3.1371     3.3665    -2.1280 C
20 H20    -3.3139     4.3230    -2.6238 H
21 C21    -4.2178     2.5362    -1.7979 C
22 H22    -5.2394     2.8327    -2.0408 H
23 C23     2.4998     1.0806    -0.9531 C
24 C24     1.2774     1.6002    -1.4634 C
25 C25     3.7361     1.4825    -1.4881 C
26 H26     4.6661     1.0917    -1.0718 H
27 C27     3.7896     2.3482    -2.5876 C
28 H28     4.7530     2.6509    -3.0012 H
29 C29     2.5936     2.7783    -3.1771 C
30 H30     2.6186     3.4061    -4.0699 H
31 C31    -3.6129     0.7049     2.1956 C
32 H32    -4.2548     0.6147     3.0866 H
33 H33    -4.0816     1.4158     1.5048 H
34 H34    -2.6559     1.1338     2.5157 H
35 C35    -3.4232    -0.6798     1.5571 C
36 H36    -4.4063    -1.0401     1.2102 H
37 C37     1.3626     2.4096    -2.6180 C
38 H38     0.4478     2.7575    -3.0953 H
39 C39    -2.8549    -1.6897     2.5707 C
40 H40    -2.7132    -2.6857     2.1329 H
41 H41    -3.5301    -1.7832     3.4361 H
42 H42    -1.8728    -1.3563     2.9327 H
43 C43    -3.2246    -1.8343    -1.1265 C
44 H44    -4.2271    -1.3753    -1.1795 H
45 C45    -2.6201    -1.8082    -2.5390 C
46 H46    -1.6156    -2.2455    -2.5385 H
47 H47    -2.5559    -0.7833    -2.9285 H
48 H48    -3.2586    -2.3942    -3.2190 H
49 C49    -3.3891    -3.2599    -0.5798 C
50 H50    -3.9402    -3.8668    -1.3156 H
51 H51    -3.9633    -3.2775     0.3569 H
52 H52    -2.4130    -3.7272    -0.4093 H
53 C53     3.3725     1.6443     2.0662 C
54 H54     4.0380     1.8585     2.9179 H
55 H55     2.3638     1.9698     2.3435 H
56 H56     3.6990     2.2515     1.2128 H
57 C57     2.9869    -0.6965     2.9657 C
58 H58     2.9658    -1.7719     2.7494 H
59 H59     1.9825    -0.4085     3.2979 H
60 H60     3.6823    -0.5272     3.8031 H
61 C61     3.5629    -1.5535    -0.6052 C
62 H62     4.5287    -1.0197    -0.5762 H
63 C63     3.7188    -2.8567     0.1947 C
64 H64     2.7524    -3.3630     0.3033 H
65 H65     4.1465    -2.6803     1.1910 H
66 H66     4.4028    -3.5326    -0.3423 H
67 C67     3.2154    -1.8152    -2.0792 C
68 H68     3.9991    -2.4502    -2.5226 H
69 H69     3.1646    -0.8837    -2.6562 H
70 H70     2.2559    -2.3344    -2.1665 H
71 C71     3.4112     0.1425     1.7480 C
72 H72     4.4478    -0.1253     1.4832 H
73 Br73     0.1892    -2.9688    -0.6535 Br
74 N74    -0.0851     0.9268     1.6805 N
75 C75    -0.0156     2.0129     0.8656 C
@<TRIPOS>BOND
1 1 3 1
2 1 4 1
3 1 73 1
4 1 74 1
5 2 13 1
6 2 24 1
7 2 75 1
8 3 14 1
9 3 35 1
10 3 43 1
11 4 23 1
12 4 61 1
13 4 71 1
14 5 6 1
15 5 11 Ar
16 5 75 Ar
17 7 8 1
18 7 9 Ar
19 7 74 Ar
20 9 10 1
21 9 11 Ar
22 11 12 1
23 13 14 Ar
24 13 17 Ar
25 14 15 Ar
26 15 16 1
27 15 21 Ar
28 17 18 1
29 17 19 Ar
30 19 20 1
31 19 21 Ar
32 21 22 1
33 23 24 Ar
34 23 25 Ar
35 24 37 Ar
36 25 26 1
37 25 27 Ar
38 27 28 1
39 27 29 Ar
40 29 30 1
41 29 37 Ar
42 31 32 1
43 31 33 1
44 31 34 1
45 31 35 1
46 35 36 1
47 35 39 1
48 37 38 1
49 39 40 1
50 39 41 1
51 39 42 1
52 43 44 1
53 43 45 1
54 43 49 1
55 45 46 1
56 45 47 1
57 45 48 1
58 49 50 1
59 49 51 1
60 49 52 1
61 53 54 1
62 53 55 1
63 53 56 1
64 53 71 1
65 57 58 1
66 57 59 1
67 57 60 1
68 57 71 1
69 61 62 1
70 61 63 1
71 61 67 1
72 63 64 1
73 63 65 1
74 63 66 1
75 67 68 1
76 67 69 1
77 67 70 1
78 71 72 1
79 74 75 Ar
