# Supplementary material for: Cooperative C–H activation of pyridine by PBP complexes of Rh and Ir can lead to bridging 2-pyridyls with different connectivity to the B–M unit
Source: Chem Sci. 2021 Oct 5;12(42):14167–73. doi: 10.1039/d1sc01850g (PMC8565379; doi:10.1039/d1sc01850g)
Supplement: SC-012-D1SC01850G-s009 [file SC-012-D1SC01850G-s009.mol2]

# silses optimization
# Created by GaussView 6.0.16
#

#
#

@<TRIPOS>MOLECULE
Molecule Name
77 80
SMALL
NO_CHARGES


@<TRIPOS>ATOM
1 Ir1    -0.0272    -0.8737     0.0111 Ir
2 N2     0.1793     1.3850     1.5649 N
3 H3     0.0053    -1.1319    -1.6221 H
4 B4    -0.0120     1.4231    -0.0470 B
5 C5    -0.0390    -2.7383     0.5105 C
6 P6    -2.2717    -0.5206    -0.4490 P
7 P7     2.2480    -0.5066    -0.3381 P
8 C8     0.0638     0.0546     1.8710 C
9 O9    -0.0487    -3.8434     0.9047 O
10 C10     0.3754     2.3580     2.4776 C
11 H11     0.4749     3.3707     2.0886 H
12 C12     0.1186    -0.2895     3.2400 C
13 H13     0.0194    -1.3373     3.5244 H
14 C14     0.3047     0.6962     4.2112 C
15 H15     0.3492     0.4254     5.2681 H
16 C16     0.4473     2.0454     3.8308 C
17 H17     0.6087     2.8304     4.5679 H
18 C18    -1.4582     2.1068    -0.3092 C
19 C19    -2.5793     1.2854    -0.5645 C
20 C20    -3.8635     1.8190    -0.7840 C
21 H21    -4.7066     1.1587    -0.9973 H
22 C22    -1.7113     3.4949    -0.2054 C
23 H23    -0.8991     4.1725     0.0619 H
24 C24    -2.9845     4.0394    -0.4157 C
25 H25    -3.1369     5.1177    -0.3342 H
26 C26    -4.0656     3.2015    -0.7282 C
27 H27    -5.0569     3.6209    -0.9081 H
28 C28     2.4854     1.2612    -0.7616 C
29 C29     1.3117     2.0563    -0.7333 C
30 C30     3.7221     1.7652    -1.1999 C
31 H31     4.6096     1.1284    -1.1954 H
32 C32     3.8108     3.0748    -1.6864 C
33 H33     4.7643     3.4655    -2.0459 H
34 C34     2.6515     3.8612    -1.7414 C
35 H35     2.6984     4.8710    -2.1547 H
36 C36    -3.3582    -0.3090     2.1336 C
37 H37    -4.2055    -0.4960     2.8116 H
38 H38    -3.2506     0.7762     2.0073 H
39 H39    -2.4466    -0.6858     2.6129 H
40 C40    -3.5965    -1.0239     0.7952 C
41 H41    -4.5452    -0.6604     0.3653 H
42 C42     1.4313     3.3586    -1.2674 C
43 H43     0.5489     3.9926    -1.3398 H
44 C44    -3.6967    -2.5427     0.9941 C
45 H45    -4.0472    -3.0566     0.0902 H
46 H46    -4.4132    -2.7646     1.8006 H
47 H47    -2.7262    -2.9698     1.2801 H
48 C48    -2.8950    -1.2213    -2.0836 C
49 H49    -3.9962    -1.1954    -2.0107 H
50 C50    -2.4466    -0.3277    -3.2524 C
51 H51    -1.3504    -0.2451    -3.2685 H
52 H52    -2.8622     0.6847    -3.1802 H
53 H53    -2.7720    -0.7722    -4.2058 H
54 C54    -2.4350    -2.6704    -2.3154 C
55 H55    -2.8936    -3.0593    -3.2380 H
56 H56    -2.7003    -3.3435    -1.4917 H
57 H57    -1.3436    -2.7016    -2.4277 H
58 C58     3.6538     0.3221     1.9968 C
59 H59     4.3981     0.0741     2.7700 H
60 H60     2.7082     0.5458     2.5052 H
61 H61     3.9837     1.2298     1.4776 H
62 C62     3.1141    -2.1377     1.8188 C
63 H63     2.9649    -3.0106     1.1730 H
64 H64     2.1809    -1.9742     2.3709 H
65 H65     3.9059    -2.3797     2.5452 H
66 C66     3.0049    -1.3748    -1.8304 C
67 H67     4.0717    -1.0938    -1.8008 H
68 C68     2.8864    -2.9023    -1.7280 C
69 H69     1.8324    -3.1994    -1.6420 H
70 H70     3.4316    -3.3076    -0.8658 H
71 H71     3.3020    -3.3690    -2.6346 H
72 C72     2.4048    -0.8638    -3.1485 C
73 H73     2.9339    -1.3288    -3.9951 H
74 H74     2.4888     0.2260    -3.2423 H
75 H75     1.3421    -1.1314    -3.2159 H
76 C76     3.4954    -0.8697     1.0374 C
77 H77     4.4574    -1.0385     0.5236 H
@<TRIPOS>BOND
1 1 5 1
2 1 6 1
3 1 7 1
4 1 8 1
5 2 4 1
6 2 8 Ar
7 2 10 Ar
8 4 18 1
9 4 29 1
10 5 9 2
11 6 19 1
12 6 40 1
13 6 48 1
14 7 28 1
15 7 66 1
16 7 76 1
17 8 12 Ar
18 10 11 1
19 10 16 Ar
20 12 13 1
21 12 14 Ar
22 14 15 1
23 14 16 Ar
24 16 17 1
25 18 19 Ar
26 18 22 Ar
27 19 20 Ar
28 20 21 1
29 20 26 Ar
30 22 23 1
31 22 24 Ar
32 24 25 1
33 24 26 Ar
34 26 27 1
35 28 29 Ar
36 28 30 Ar
37 29 42 Ar
38 30 31 1
39 30 32 Ar
40 32 33 1
41 32 34 Ar
42 34 35 1
43 34 42 Ar
44 36 37 1
45 36 38 1
46 36 39 1
47 36 40 1
48 40 41 1
49 40 44 1
50 42 43 1
51 44 45 1
52 44 46 1
53 44 47 1
54 48 49 1
55 48 50 1
56 48 54 1
57 50 51 1
58 50 52 1
59 50 53 1
60 54 55 1
61 54 56 1
62 54 57 1
63 58 59 1
64 58 60 1
65 58 61 1
66 58 76 1
67 62 63 1
68 62 64 1
69 62 65 1
70 62 76 1
71 66 67 1
72 66 68 1
73 66 72 1
74 68 69 1
75 68 70 1
76 68 71 1
77 72 73 1
78 72 74 1
79 72 75 1
80 76 77 1
