# Supplementary material for: Cooperative C–H activation of pyridine by PBP complexes of Rh and Ir can lead to bridging 2-pyridyls with different connectivity to the B–M unit
Source: Chem Sci. 2021 Oct 5;12(42):14167–73. doi: 10.1039/d1sc01850g (PMC8565379; doi:10.1039/d1sc01850g)
Supplement: SC-012-D1SC01850G-s010 [file SC-012-D1SC01850G-s010.mol2]

# silses optimization
# Created by GaussView 6.0.16
#

#
#

@<TRIPOS>MOLECULE
Molecule Name
77 80
SMALL
NO_CHARGES


@<TRIPOS>ATOM
1 Ir1    -0.0240    -0.8874    -0.0021 Ir
2 H2     0.0095    -1.1356    -1.5822 H
3 B3    -0.0174     1.4620    -0.0123 B
4 C4    -0.0212    -2.7769     0.3959 C
5 P5    -2.2711    -0.5009    -0.4467 P
6 P6     2.2515    -0.4622    -0.3315 P
7 O7    -0.0261    -3.9185     0.6641 O
8 C8     0.3787     2.3316     2.6117 C
9 H9     0.4908     3.3786     2.3289 H
10 C10     0.1104    -0.3410     3.2487 C
11 H11     0.0029    -1.4111     3.4293 H
12 C12     0.3099     0.5780     4.2811 C
13 H13     0.3583     0.2356     5.3144 H
14 C14     0.4521     1.9360     3.9529 C
15 H15     0.6193     2.6734     4.7402 H
16 C16    -1.4726     2.1254    -0.2863 C
17 C17    -2.5967     1.3011    -0.5201 C
18 C18    -3.8877     1.8286    -0.7163 C
19 H19    -4.7318     1.1649    -0.9156 H
20 C20    -1.7307     3.5139    -0.1815 C
21 H21    -0.9171     4.1914     0.0810 H
22 C22    -3.0082     4.0525    -0.3765 C
23 H23    -3.1625     5.1307    -0.2966 H
24 C24    -4.0935     3.2105    -0.6651 C
25 H25    -5.0889     3.6262    -0.8308 H
26 C26     2.4765     1.3060    -0.7511 C
27 C27     1.2921     2.0881    -0.7300 C
28 C28     3.7095     1.8178    -1.1913 C
29 H29     4.6039     1.1906    -1.1771 H
30 C30     3.7863     3.1224    -1.6930 C
31 H31     4.7362     3.5194    -2.0548 H
32 C32     2.6168     3.8936    -1.7597 C
33 H33     2.6530     4.8989    -2.1854 H
34 C34    -3.3434    -0.4144     2.1414 C
35 H35    -4.1946    -0.6132     2.8110 H
36 H36    -3.2100     0.6724     2.0645 H
37 H37    -2.4415    -0.8343     2.6033 H
38 C38    -3.5956    -1.0626     0.7710 C
39 H39    -4.5442    -0.6724     0.3661 H
40 C40     1.4013     3.3852    -1.2809 C
41 H41     0.5133     4.0112    -1.3570 H
42 C42    -3.7050    -2.5885     0.8958 C
43 H43    -4.0712    -3.0540    -0.0281 H
44 H44    -4.4127    -2.8457     1.6996 H
45 H45    -2.7338    -3.0366     1.1467 H
46 C46    -2.8589    -1.1564    -2.1127 C
47 H47    -3.9613    -1.1303    -2.0622 H
48 C48    -2.3877    -0.2263    -3.2441 C
49 H49    -1.2915    -0.1416    -3.2404 H
50 H50    -2.8035     0.7836    -3.1452 H
51 H51    -2.6967    -0.6388    -4.2172 H
52 C52    -2.3989    -2.5991    -2.3820 C
53 H53    -2.8562    -2.9635    -3.3152 H
54 H54    -2.6643    -3.2943    -1.5773 H
55 H55    -1.3078    -2.6325    -2.4974 H
56 C56     3.6660     0.3370     2.0066 C
57 H57     4.4176     0.0830     2.7707 H
58 H58     2.7241     0.5574     2.5234 H
59 H59     3.9886     1.2503     1.4928 H
60 C60     3.1191    -2.1216     1.8007 C
61 H61     2.9636    -2.9850     1.1435 H
62 H62     2.1879    -1.9630     2.3582 H
63 H63     3.9113    -2.3769     2.5221 H
64 C64     3.0001    -1.3086    -1.8399 C
65 H65     4.0528    -0.9780    -1.8419 H
66 C66     2.9605    -2.8397    -1.7377 C
67 H67     1.9274    -3.1943    -1.6229 H
68 H68     3.5509    -3.2172    -0.8926 H
69 H69     3.3733    -3.2842    -2.6567 H
70 C70     2.3422    -0.8244    -3.1412 C
71 H71     2.8935    -1.2309    -4.0035 H
72 H72     2.3380     0.2701    -3.2155 H
73 H73     1.3035    -1.1750    -3.2047 H
74 C74     3.5024    -0.8443     1.0351 C
75 H75     4.4627    -1.0099     0.5170 H
76 C76     0.1625     1.3731     1.6080 C
77 N77     0.0468     0.0588     1.9652 N
@<TRIPOS>BOND
1 1 2 1
2 1 4 1
3 1 5 1
4 1 6 1
5 3 16 1
6 3 27 1
7 3 76 1
8 4 7 2
9 5 17 1
10 5 38 1
11 5 46 1
12 6 26 1
13 6 64 1
14 6 74 1
15 8 9 1
16 8 14 Ar
17 8 76 Ar
18 10 11 1
19 10 12 Ar
20 10 77 Ar
21 12 13 1
22 12 14 Ar
23 14 15 1
24 16 17 Ar
25 16 20 Ar
26 17 18 Ar
27 18 19 1
28 18 24 Ar
29 20 21 1
30 20 22 Ar
31 22 23 1
32 22 24 Ar
33 24 25 1
34 26 27 Ar
35 26 28 Ar
36 27 40 Ar
37 28 29 1
38 28 30 Ar
39 30 31 1
40 30 32 Ar
41 32 33 1
42 32 40 Ar
43 34 35 1
44 34 36 1
45 34 37 1
46 34 38 1
47 38 39 1
48 38 42 1
49 40 41 1
50 42 43 1
51 42 44 1
52 42 45 1
53 46 47 1
54 46 48 1
55 46 52 1
56 48 49 1
57 48 50 1
58 48 51 1
59 52 53 1
60 52 54 1
61 52 55 1
62 56 57 1
63 56 58 1
64 56 59 1
65 56 74 1
66 60 61 1
67 60 62 1
68 60 63 1
69 60 74 1
70 64 65 1
71 64 66 1
72 64 70 1
73 66 67 1
74 66 68 1
75 66 69 1
76 70 71 1
77 70 72 1
78 70 73 1
79 74 75 1
80 76 77 Ar
