# Supplementary material for: Cooperative C–H activation of pyridine by PBP complexes of Rh and Ir can lead to bridging 2-pyridyls with different connectivity to the B–M unit
Source: Chem Sci. 2021 Oct 5;12(42):14167–73. doi: 10.1039/d1sc01850g (PMC8565379; doi:10.1039/d1sc01850g)
Supplement: SC-012-D1SC01850G-s011 [file SC-012-D1SC01850G-s011.mol2]

# Title Card Required
# Created by GaussView 6.0.16
#

#
#

@<TRIPOS>MOLECULE
Molecule Name
77 80
SMALL
NO_CHARGES


@<TRIPOS>ATOM
1 Ir1    -0.0627    -0.8060     0.2314 Ir
2 H2     0.0231    -1.9500    -0.9429 H
3 P3     2.2557    -0.6226    -0.1362 P
4 P4    -2.2448    -0.6616    -0.5285 P
5 C5     0.0297     0.8186     1.7150 C
6 C6     1.4017     2.1208     3.0886 C
7 H7     2.4294     2.3985     3.3450 H
8 C8     0.3255     2.6901     3.7742 C
9 H9     0.4916     3.4153     4.5719 H
10 C10    -0.9630     2.3041     3.3825 C
11 H11    -1.8446     2.7246     3.8716 H
12 C12    -1.1038     1.3801     2.3454 C
13 H13    -2.0954     1.1065     2.0053 H
14 C14    -1.4213     1.9193    -0.6942 C
15 C15     3.7322     1.4269    -1.4860 C
16 H16     4.6410     0.8523    -1.3054 H
17 C17     3.7908     2.5667    -2.3006 C
18 H18     4.7463     2.8894    -2.7178 H
19 C19     2.6142     3.2646    -2.6050 C
20 H20     2.6504     4.1333    -3.2649 H
21 C21     1.3900     2.8365    -2.0747 C
22 H22     0.4808     3.3685    -2.3535 H
23 C23     1.3016     1.7096    -1.2269 C
24 C24     2.5038     1.0019    -0.9601 C
25 C25    -2.6046     1.1364    -0.6349 C
26 C26    -3.8788     1.7192    -0.6394 C
27 H27    -4.7772     1.1001    -0.6139 H
28 C28    -3.9986     3.1173    -0.6502 C
29 H29    -4.9868     3.5802    -0.6329 H
30 C30    -2.8456     3.9152    -0.6607 C
31 H31    -2.9378     5.0026    -0.6373 H
32 C32    -1.5758     3.3207    -0.6932 C
33 H33    -0.6919     3.9585    -0.6700 H
34 C34     2.8945    -1.7877    -1.4767 C
35 H35     3.9716    -1.5548    -1.5488 H
36 C36     2.7308    -3.2540    -1.0477 C
37 H37     3.2260    -3.4678    -0.0899 H
38 H38     3.1679    -3.9200    -1.8080 H
39 H39     1.6658    -3.5009    -0.9404 H
40 C40     2.2510    -1.5251    -2.8441 C
41 H41     2.6618    -2.2243    -3.5895 H
42 H42     2.4378    -0.5010    -3.1914 H
43 H43     1.1655    -1.6738    -2.7925 H
44 C44     3.5901    -0.9018     1.1928 C
45 H45     4.3054    -1.5897     0.7130 H
46 C46     2.9828    -1.6162     2.4091 C
47 H47     3.7757    -1.8380     3.1409 H
48 H48     2.5030    -2.5631     2.1313 H
49 H49     2.2314    -0.9773     2.8877 H
50 C50     4.3513     0.3658     1.6103 C
51 H51     3.6484     1.1487     1.9066 H
52 H52     4.9853     0.7580     0.8064 H
53 H53     5.0047     0.1295     2.4651 H
54 C54    -2.5371    -1.2278    -2.3137 C
55 H55    -3.6363    -1.2209    -2.4174 H
56 C56    -2.0098    -2.6373    -2.6283 C
57 H57    -2.3062    -3.3918    -1.8921 H
58 H58    -0.9137    -2.6315    -2.6630 H
59 H59    -2.3839    -2.9530    -3.6149 H
60 C60    -1.9380    -0.2201    -3.3092 C
61 H61    -2.0685    -0.5953    -4.3360 H
62 H62    -0.8610    -0.0958    -3.1271 H
63 H63    -2.4115     0.7661    -3.2373 H
64 C64    -3.7113    -1.4091     0.3929 C
65 H65    -4.6042    -1.1232    -0.1890 H
66 C66    -3.8369    -0.8286     1.8088 C
67 H67    -4.6921    -1.2932     2.3234 H
68 H68    -4.0036     0.2559     1.7925 H
69 H69    -2.9340    -1.0341     2.3990 H
70 C70    -3.6371    -2.9450     0.4458 C
71 H71    -2.6686    -3.2839     0.8373 H
72 H72    -3.7934    -3.4005    -0.5389 H
73 H73    -4.4222    -3.3277     1.1156 H
74 B74    -0.0483     1.1130    -0.6606 B
75 N75     1.2678     1.2227     2.0952 N
76 C76    -0.1993    -2.1585     1.6225 C
77 O77    -0.3655    -2.8611     2.5424 O
@<TRIPOS>BOND
1 1 2 1
2 1 3 1
3 1 4 1
4 1 74 1
5 1 76 1
6 3 24 1
7 3 34 1
8 3 44 1
9 4 25 1
10 4 54 1
11 4 64 1
12 5 12 Ar
13 5 75 Ar
14 6 7 1
15 6 8 Ar
16 6 75 Ar
17 8 9 1
18 8 10 Ar
19 10 11 1
20 10 12 Ar
21 12 13 1
22 14 25 Ar
23 14 32 Ar
24 14 74 1
25 15 16 1
26 15 17 Ar
27 15 24 Ar
28 17 18 1
29 17 19 Ar
30 19 20 1
31 19 21 Ar
32 21 22 1
33 21 23 Ar
34 23 24 Ar
35 23 74 1
36 25 26 Ar
37 26 27 1
38 26 28 Ar
39 28 29 1
40 28 30 Ar
41 30 31 1
42 30 32 Ar
43 32 33 1
44 34 35 1
45 34 36 1
46 34 40 1
47 36 37 1
48 36 38 1
49 36 39 1
50 40 41 1
51 40 42 1
52 40 43 1
53 44 45 1
54 44 46 1
55 44 50 1
56 46 47 1
57 46 48 1
58 46 49 1
59 50 51 1
60 50 52 1
61 50 53 1
62 54 55 1
63 54 56 1
64 54 60 1
65 56 57 1
66 56 58 1
67 56 59 1
68 60 61 1
69 60 62 1
70 60 63 1
71 64 65 1
72 64 66 1
73 64 70 1
74 66 67 1
75 66 68 1
76 66 69 1
77 70 71 1
78 70 72 1
79 70 73 1
80 76 77 2
