# Supplementary material for: Cooperative C–H activation of pyridine by PBP complexes of Rh and Ir can lead to bridging 2-pyridyls with different connectivity to the B–M unit
Source: Chem Sci. 2021 Oct 5;12(42):14167–73. doi: 10.1039/d1sc01850g (PMC8565379; doi:10.1039/d1sc01850g)
Supplement: SC-012-D1SC01850G-s012 [file SC-012-D1SC01850G-s012.mol2]

# Title Card Required
# Created by GaussView 6.0.16
#

#
#

@<TRIPOS>MOLECULE
Molecule Name
77 80
SMALL
NO_CHARGES


@<TRIPOS>ATOM
1 Ir1    -0.0366    -0.8613    -0.1344 Ir
2 H2     0.0698    -0.9113    -1.7061 H
3 P3     2.2181    -0.1939    -0.4788 P
4 P4    -2.2155    -0.2669    -0.7116 P
5 C5     0.1853     0.4026     1.9336 C
6 C6     1.6568    -0.4202     3.5515 C
7 H7     2.6475    -0.3490     4.0132 H
8 C8     0.7295    -1.3719     4.0425 C
9 H9     1.0018    -2.0347     4.8645 H
10 C10    -0.5223    -1.4167     3.4502 C
11 H11    -1.2866    -2.1155     3.7951 H
12 C12    -0.8174    -0.4975     2.4157 C
13 H13    -1.8468    -0.3670     2.1009 H
14 C14    -1.6259     1.9395     0.7714 C
15 C15     3.3793     2.3818    -0.7560 C
16 H16     4.2871     1.8809    -1.0974 H
17 C17     3.3032     3.7793    -0.8098 C
18 H18     4.1535     4.3623    -1.1678 H
19 C19     2.1106     4.4117    -0.4340 C
20 H20     2.0264     5.4986    -0.4998 H
21 C21     1.0213     3.6546     0.0184 C
22 H22     0.1023     4.1741     0.2889 H
23 C23     1.0703     2.2469     0.1121 C
24 C24     2.2749     1.6311    -0.3208 C
25 C25    -2.7171     1.2222     0.2278 C
26 C26    -4.0455     1.6677     0.3520 C
27 H27    -4.8656     1.1008    -0.0930 H
28 C28    -4.3173     2.8486     1.0523 C
29 H29    -5.3446     3.2024     1.1542 H
30 C30    -3.2584     3.5645     1.6323 C
31 H31    -3.4652     4.4734     2.2009 H
32 C32    -1.9394     3.1115     1.4960 C
33 H33    -1.1375     3.6659     1.9866 H
34 C34     2.7781    -0.4742    -2.2602 C
35 H35     3.8276    -0.1332    -2.2638 H
36 C36     2.7452    -1.9682    -2.6192 C
37 H37     3.3464    -2.5790    -1.9319 H
38 H38     3.1395    -2.1196    -3.6360 H
39 H39     1.7144    -2.3485    -2.5920 H
40 C40     2.0061     0.3625    -3.2865 C
41 H41     2.4701     0.2495    -4.2790 H
42 H42     2.0025     1.4278    -3.0247 H
43 H43     0.9648     0.0264    -3.3669 H
44 C44     3.7107    -0.9598     0.4259 C
45 H45     4.4155    -1.2144    -0.3821 H
46 C46     3.3043    -2.2735     1.1127 C
47 H47     4.1856    -2.7307     1.5901 H
48 H48     2.8933    -2.9953     0.3955 H
49 H49     2.5421    -2.1057     1.8814 H
50 C50     4.4196     0.0191     1.3776 C
51 H51     3.7015     0.5245     2.0314 H
52 H52     4.9656     0.7933     0.8245 H
53 H53     5.1483    -0.5324     1.9929 H
54 C54    -2.4195     0.3762    -2.4790 C
55 H55    -3.4917     0.6297    -2.5459 H
56 C56    -2.0834    -0.6451    -3.5770 C
57 H57    -2.8303    -1.4449    -3.6452 H
58 H58    -1.1022    -1.1109    -3.4092 H
59 H59    -2.0513    -0.1400    -4.5544 H
60 C60    -1.6015     1.6691    -2.6482 C
61 H61    -1.6986     2.0332    -3.6826 H
62 H62    -0.5407     1.4946    -2.4357 H
63 H63    -1.9464     2.4574    -1.9695 H
64 C64    -3.6288    -1.4986    -0.4858 C
65 H65    -4.5108    -1.0385    -0.9634 H
66 C66    -3.9226    -1.7230     1.0076 C
67 H67    -4.7865    -2.3962     1.1186 H
68 H68    -4.1470    -0.7885     1.5370 H
69 H69    -3.0615    -2.2040     1.4929 H
70 C70    -3.3426    -2.8525    -1.1556 C
71 H71    -2.4474    -3.3149    -0.7214 H
72 H72    -3.1886    -2.7740    -2.2367 H
73 H73    -4.1915    -3.5327    -0.9854 H
74 B74    -0.1311     1.3390     0.6625 B
75 N75     1.4352     0.3946     2.5277 N
76 C76     0.0546    -2.7745     0.0376 C
77 O77     0.0847    -3.9268     0.2513 O
@<TRIPOS>BOND
1 1 2 1
2 1 3 1
3 1 4 1
4 1 76 1
5 3 24 1
6 3 34 1
7 3 44 1
8 4 25 1
9 4 54 1
10 4 64 1
11 5 12 Ar
12 5 74 1
13 5 75 1
14 6 7 1
15 6 8 Ar
16 6 75 Ar
17 8 9 1
18 8 10 2
19 10 11 1
20 10 12 Ar
21 12 13 1
22 14 25 Ar
23 14 32 Ar
24 14 74 1
25 15 16 1
26 15 17 Ar
27 15 24 Ar
28 17 18 1
29 17 19 Ar
30 19 20 1
31 19 21 Ar
32 21 22 1
33 21 23 Ar
34 23 24 Ar
35 23 74 1
36 25 26 Ar
37 26 27 1
38 26 28 Ar
39 28 29 1
40 28 30 Ar
41 30 31 1
42 30 32 Ar
43 32 33 1
44 34 35 1
45 34 36 1
46 34 40 1
47 36 37 1
48 36 38 1
49 36 39 1
50 40 41 1
51 40 42 1
52 40 43 1
53 44 45 1
54 44 46 1
55 44 50 1
56 46 47 1
57 46 48 1
58 46 49 1
59 50 51 1
60 50 52 1
61 50 53 1
62 54 55 1
63 54 56 1
64 54 60 1
65 56 57 1
66 56 58 1
67 56 59 1
68 60 61 1
69 60 62 1
70 60 63 1
71 64 65 1
72 64 66 1
73 64 70 1
74 66 67 1
75 66 68 1
76 66 69 1
77 70 71 1
78 70 72 1
79 70 73 1
80 76 77 2
