# Supplementary material for: Cooperative C–H activation of pyridine by PBP complexes of Rh and Ir can lead to bridging 2-pyridyls with different connectivity to the B–M unit
Source: Chem Sci. 2021 Oct 5;12(42):14167–73. doi: 10.1039/d1sc01850g (PMC8565379; doi:10.1039/d1sc01850g)
Supplement: SC-012-D1SC01850G-s013 [file SC-012-D1SC01850G-s013.mol2]

# silses optimization
# Created by GaussView 6.0.16
#

#
#

@<TRIPOS>MOLECULE
Molecule Name
77 81
SMALL
NO_CHARGES


@<TRIPOS>ATOM
1 Rh1    -0.0314    -0.9567     0.0251 Rh
2 N2     0.2039     1.2708     1.5940 N
3 H3    -0.0066    -1.1871    -1.5887 H
4 B4    -0.0248     1.3398     0.0059 B
5 C5    -0.0370    -2.8501     0.5663 C
6 P6    -2.2665    -0.6143    -0.4589 P
7 P7     2.2345    -0.5897    -0.3663 P
8 C8     0.0794    -0.0563     1.9046 C
9 O9    -0.0395    -3.9088     1.0608 O
10 C10     0.4425     2.2458     2.4978 C
11 H11     0.5506     3.2549     2.1023 H
12 C12     0.1689    -0.3954     3.2728 C
13 H13     0.0667    -1.4414     3.5640 H
14 C14     0.3936     0.5894     4.2372 C
15 H15     0.4628     0.3210     5.2935 H
16 C16     0.5461     1.9354     3.8486 C
17 H17     0.7408     2.7198     4.5783 H
18 C18    -1.4777     2.0085    -0.2386 C
19 C19    -2.5919     1.1914    -0.5303 C
20 C20    -3.8749     1.7299    -0.7448 C
21 H21    -4.7141     1.0747    -0.9870 H
22 C22    -1.7322     3.3929    -0.0940 C
23 H23    -0.9227     4.0636     0.1988 H
24 C24    -3.0052     3.9403    -0.2979 C
25 H25    -3.1613     5.0150    -0.1836 H
26 C26    -4.0808     3.1095    -0.6464 C
27 H27    -5.0716     3.5323    -0.8215 H
28 C28     2.4526     1.1807    -0.7925 C
29 C29     1.2724     1.9636    -0.7291 C
30 C30     3.6681     1.7010    -1.2691 C
31 H31     4.5626     1.0748    -1.2929 H
32 C32     3.7252     3.0113    -1.7593 C
33 H33     4.6621     3.4132    -2.1488 H
34 C34     2.5552     3.7835    -1.7804 C
35 H35     2.5769     4.7929    -2.1966 H
36 C36    -3.3466    -0.4933     2.1308 C
37 H37    -4.1902    -0.7001     2.8079 H
38 H38    -3.2304     0.5953     2.0472 H
39 H39    -2.4335    -0.8963     2.5861 H
40 C40    -3.6008    -1.1498     0.7658 C
41 H41    -4.5452    -0.7547     0.3548 H
42 C42     1.3562     3.2665    -1.2693 C
43 H43     0.4633     3.8884    -1.3140 H
44 C44    -3.7255    -2.6734     0.9027 C
45 H45    -4.0841    -3.1439    -0.0217 H
46 H46    -4.4458    -2.9169     1.6998 H
47 H47    -2.7624    -3.1280     1.1713 H
48 C48    -2.8857    -1.2796    -2.1115 C
49 H49    -3.9876    -1.2680    -2.0431 H
50 C50    -2.4408    -0.3558    -3.2573 C
51 H51    -1.3451    -0.2621    -3.2648 H
52 H52    -2.8674     0.6506    -3.1655 H
53 H53    -2.7552    -0.7818    -4.2229 H
54 C54    -2.4065    -2.7172    -2.3733 C
55 H55    -2.8492    -3.0903    -3.3103 H
56 H56    -2.6732    -3.4125    -1.5685 H
57 H57    -1.3131    -2.7319    -2.4725 H
58 C58     3.6997     0.2505     1.9310 C
59 H59     4.4666     0.0092     2.6842 H
60 H60     2.7667     0.4679     2.4653 H
61 H61     4.0088     1.1602     1.4024 H
62 C62     3.1640    -2.2096     1.7723 C
63 H63     3.0066    -3.0859     1.1328 H
64 H64     2.2411    -2.0476     2.3426 H
65 H65     3.9709    -2.4458     2.4841 H
66 C66     2.9748    -1.4487    -1.8753 C
67 H67     4.0422    -1.1685    -1.8642 H
68 C68     2.8573    -2.9765    -1.7731 C
69 H69     1.8040    -3.2722    -1.6708 H
70 H70     3.4153    -3.3828    -0.9194 H
71 H71     3.2583    -3.4434    -2.6863 H
72 C72     2.3507    -0.9375    -3.1815 C
73 H73     2.8516    -1.4147    -4.0385 H
74 H74     2.4473     0.1505    -3.2841 H
75 H75     1.2825    -1.1907    -3.2201 H
76 C76     3.5230    -0.9433     0.9778 C
77 H77     4.4737    -1.1108     0.4426 H
@<TRIPOS>BOND
1 1 3 1
2 1 5 1
3 1 6 1
4 1 7 1
5 1 8 1
6 2 4 1
7 2 8 Ar
8 2 10 Ar
9 4 18 1
10 4 29 1
11 5 9 2
12 6 19 1
13 6 40 1
14 6 48 1
15 7 28 1
16 7 66 1
17 7 76 1
18 8 12 Ar
19 10 11 1
20 10 16 Ar
21 12 13 1
22 12 14 Ar
23 14 15 1
24 14 16 Ar
25 16 17 1
26 18 19 Ar
27 18 22 Ar
28 19 20 Ar
29 20 21 1
30 20 26 Ar
31 22 23 1
32 22 24 Ar
33 24 25 1
34 24 26 Ar
35 26 27 1
36 28 29 Ar
37 28 30 Ar
38 29 42 Ar
39 30 31 1
40 30 32 Ar
41 32 33 1
42 32 34 Ar
43 34 35 1
44 34 42 Ar
45 36 37 1
46 36 38 1
47 36 39 1
48 36 40 1
49 40 41 1
50 40 44 1
51 42 43 1
52 44 45 1
53 44 46 1
54 44 47 1
55 48 49 1
56 48 50 1
57 48 54 1
58 50 51 1
59 50 52 1
60 50 53 1
61 54 55 1
62 54 56 1
63 54 57 1
64 58 59 1
65 58 60 1
66 58 61 1
67 58 76 1
68 62 63 1
69 62 64 1
70 62 65 1
71 62 76 1
72 66 67 1
73 66 68 1
74 66 72 1
75 68 69 1
76 68 70 1
77 68 71 1
78 72 73 1
79 72 74 1
80 72 75 1
81 76 77 1
