# Supplementary material for: Cooperative C–H activation of pyridine by PBP complexes of Rh and Ir can lead to bridging 2-pyridyls with different connectivity to the B–M unit
Source: Chem Sci. 2021 Oct 5;12(42):14167–73. doi: 10.1039/d1sc01850g (PMC8565379; doi:10.1039/d1sc01850g)
Supplement: SC-012-D1SC01850G-s014 [file SC-012-D1SC01850G-s014.mol2]

# silses optimization
# Created by GaussView 6.0.16
#

#
#

@<TRIPOS>MOLECULE
Molecule Name
77 80
SMALL
NO_CHARGES


@<TRIPOS>ATOM
1 Rh1    -0.0376    -0.9677     0.1135 Rh
2 H2    -0.0136    -1.2220    -1.4346 H
3 B3    -0.0319     1.3862    -0.0554 B
4 C4    -0.0358    -2.9066     0.4969 C
5 P5    -2.2772    -0.6249    -0.3844 P
6 P6     2.2348    -0.5772    -0.3059 P
7 O7    -0.0516    -4.0728     0.5591 O
8 C8     0.5124     2.4322     2.4371 C
9 H9     0.6584     3.4372     2.0400 H
10 C10     0.1726    -0.1432     3.3550 C
11 H11     0.0403    -1.1842     3.6544 H
12 C12     0.4546     0.8653     4.2805 C
13 H13     0.5395     0.6275     5.3407 H
14 C14     0.6337     2.1752     3.8078 C
15 H15     0.8680     2.9819     4.5050 H
16 C16    -1.4959     2.0088    -0.3469 C
17 C17    -2.6183     1.1705    -0.5293 C
18 C18    -3.9114     1.6883    -0.7379 C
19 H19    -4.7562     1.0149    -0.8972 H
20 C20    -1.7513     3.4014    -0.3115 C
21 H21    -0.9340     4.0912    -0.0955 H
22 C22    -3.0319     3.9280    -0.5181 C
23 H23    -3.1870     5.0086    -0.4909 H
24 C24    -4.1187     3.0709    -0.7513 C
25 H25    -5.1167     3.4768    -0.9251 H
26 C26     2.4388     1.1583    -0.8621 C
27 C27     1.2478     1.9308    -0.8732 C
28 C28     3.6509     1.6473    -1.3789 C
29 H29     4.5539     1.0340    -1.3387 H
30 C30     3.6964     2.9070    -1.9887 C
31 H31     4.6312     3.2828    -2.4081 H
32 C32     2.5161     3.6575    -2.0886 C
33 H33     2.5277     4.6235    -2.5980 H
34 C34    -3.3354    -0.4771     2.2002 C
35 H35    -4.1693    -0.6753     2.8916 H
36 H36    -3.2195     0.6100     2.0999 H
37 H37    -2.4156    -0.8743     2.6478 H
38 C38    -3.6052    -1.1524     0.8467 C
39 H39    -4.5555    -0.7665     0.4411 H
40 C40     1.3207     3.1773    -1.5357 C
41 H41     0.4213     3.7836    -1.6361 H
42 C42    -3.7215    -2.6746     1.0033 C
43 H43    -4.0854    -3.1584     0.0877 H
44 H44    -4.4332    -2.9122     1.8096 H
45 H45    -2.7529    -3.1208     1.2682 H
46 C46    -2.8536    -1.3428    -2.0302 C
47 H47    -3.9567    -1.3374    -1.9862 H
48 C48    -2.3933    -0.4435    -3.1902 C
49 H49    -1.2989    -0.3337    -3.1796 H
50 H50    -2.8329     0.5594    -3.1320 H
51 H51    -2.6820    -0.8977    -4.1509 H
52 C52    -2.3618    -2.7835    -2.2479 C
53 H53    -2.8010    -3.1887    -3.1730 H
54 H54    -2.6205    -3.4575    -1.4232 H
55 H55    -1.2686    -2.7970    -2.3525 H
56 C56     3.7279     0.3862     1.9204 C
57 H57     4.4985     0.1846     2.6814 H
58 H58     2.8021     0.6540     2.4442 H
59 H59     4.0431     1.2551     1.3302 H
60 C60     3.1443    -2.0723     1.9173 C
61 H61     2.9795    -2.9842     1.3308 H
62 H62     2.2170    -1.8628     2.4653 H
63 H63     3.9407    -2.2750     2.6509 H
64 C64     2.9629    -1.5125    -1.7741 C
65 H65     4.0009    -1.1454    -1.8453 H
66 C66     2.9913    -3.0311    -1.5524 C
67 H67     1.9789    -3.4204    -1.3817 H
68 H68     3.6193    -3.3165    -0.6983 H
69 H69     3.3993    -3.5291    -2.4459 H
70 C70     2.2384    -1.1598    -3.0814 C
71 H71     2.7719    -1.6125    -3.9318 H
72 H72     2.1860    -0.0755    -3.2414 H
73 H73     1.2128    -1.5540    -3.0740 H
74 C74     3.5281    -0.8633     1.0471 C
75 H75     4.4734    -1.0825     0.5211 H
76 C76     0.2052     1.3839     1.5519 C
77 N77     0.0558     0.1186     2.0410 N
@<TRIPOS>BOND
1 1 2 1
2 1 4 1
3 1 5 1
4 1 6 1
5 3 16 1
6 3 27 1
7 3 76 1
8 4 7 2
9 5 17 1
10 5 38 1
11 5 46 1
12 6 26 1
13 6 64 1
14 6 74 1
15 8 9 1
16 8 14 Ar
17 8 76 Ar
18 10 11 1
19 10 12 Ar
20 10 77 Ar
21 12 13 1
22 12 14 Ar
23 14 15 1
24 16 17 Ar
25 16 20 Ar
26 17 18 Ar
27 18 19 1
28 18 24 Ar
29 20 21 1
30 20 22 Ar
31 22 23 1
32 22 24 Ar
33 24 25 1
34 26 27 Ar
35 26 28 Ar
36 27 40 Ar
37 28 29 1
38 28 30 Ar
39 30 31 1
40 30 32 Ar
41 32 33 1
42 32 40 Ar
43 34 35 1
44 34 36 1
45 34 37 1
46 34 38 1
47 38 39 1
48 38 42 1
49 40 41 1
50 42 43 1
51 42 44 1
52 42 45 1
53 46 47 1
54 46 48 1
55 46 52 1
56 48 49 1
57 48 50 1
58 48 51 1
59 52 53 1
60 52 54 1
61 52 55 1
62 56 57 1
63 56 58 1
64 56 59 1
65 56 74 1
66 60 61 1
67 60 62 1
68 60 63 1
69 60 74 1
70 64 65 1
71 64 66 1
72 64 70 1
73 66 67 1
74 66 68 1
75 66 69 1
76 70 71 1
77 70 72 1
78 70 73 1
79 74 75 1
80 76 77 Ar
