# Supplementary material for: Cooperative C–H activation of pyridine by PBP complexes of Rh and Ir can lead to bridging 2-pyridyls with different connectivity to the B–M unit
Source: Chem Sci. 2021 Oct 5;12(42):14167–73. doi: 10.1039/d1sc01850g (PMC8565379; doi:10.1039/d1sc01850g)
Supplement: SC-012-D1SC01850G-s015 [file SC-012-D1SC01850G-s015.mol2]

# silses optimization
# Created by GaussView 6.0.16
#

#
#

@<TRIPOS>MOLECULE
Molecule Name
77 80
SMALL
NO_CHARGES


@<TRIPOS>ATOM
1 Ir1    -0.0044    -0.9448     0.1619 Ir
2 N2     0.0706     1.6346     1.1163 N
3 B3    -0.0031     1.2961    -0.4860 B
4 P4    -2.3058    -0.6309    -0.1389 P
5 P5     2.3153    -0.5299     0.0518 P
6 C6    -0.0419     0.4192     1.7227 C
7 C7     0.1455     2.8057     1.7811 C
8 H8     0.2435     3.7013     1.1690 H
9 C9    -0.1145     0.4007     3.1303 C
10 H10    -0.2169    -0.5554     3.6403 H
11 C11    -0.0535     1.5969     3.8501 C
12 H12    -0.1094     1.5856     4.9400 H
13 C13     0.0886     2.8225     3.1709 C
14 H14     0.1495     3.7664     3.7106 H
15 C15    -1.4470     1.8901    -0.9168 C
16 C16    -2.5976     1.0865    -0.7339 C
17 C17    -3.8951     1.5734    -0.9803 C
18 H18    -4.7634     0.9282    -0.8319 H
19 C19    -1.6792     3.2292    -1.3107 C
20 H20    -0.8392     3.9181    -1.3976 H
21 C21    -2.9648     3.7219    -1.5702 C
22 H22    -3.0971     4.7591    -1.8852 H
23 C23    -4.0822     2.8890    -1.4167 C
24 H24    -5.0862     3.2632    -1.6239 H
25 C25     2.5661     1.1228    -0.7204 C
26 C26     1.3831     1.7871    -1.1438 C
27 C27     3.8463     1.5971    -1.0517 C
28 H28     4.7372     1.0766    -0.6938 H
29 C29     3.9884     2.7041    -1.8985 C
30 H30     4.9816     3.0593    -2.1783 H
31 C31     2.8388     3.3117    -2.4212 C
32 H32     2.9335     4.1426    -3.1235 H
33 C33    -3.5936     0.4551     2.1844 C
34 H34    -4.2652     0.2684     3.0376 H
35 H35    -4.0001     1.2908     1.6034 H
36 H36    -2.6219     0.7647     2.5864 H
37 C37    -3.4640    -0.8297     1.3487 C
38 H38    -4.4513    -1.0615     0.9132 H
39 C39     1.5654     2.8653    -2.0387 C
40 H40     0.6956     3.3598    -2.4680 H
41 C41    -3.0217    -2.0083     2.2313 C
42 H42    -2.9128    -2.9418     1.6668 H
43 H43    -3.7601    -2.1689     3.0330 H
44 H44    -2.0453    -1.7996     2.6839 H
45 C45    -3.2182    -1.6160    -1.4633 C
46 H46    -4.2430    -1.2105    -1.4089 H
47 C47    -2.6773    -1.3140    -2.8702 C
48 H48    -1.6694    -1.7155    -3.0145 H
49 H49    -2.6485    -0.2343    -3.0642 H
50 H50    -3.3358    -1.7817    -3.6189 H
51 C51    -3.2880    -3.1217    -1.1667 C
52 H52    -3.7894    -3.6376    -2.0003 H
53 H53    -3.8619    -3.3295    -0.2542 H
54 H54    -2.2902    -3.5606    -1.0525 H
55 C55     3.4286     0.8202     2.3208 C
56 H56     4.1012     0.7593     3.1911 H
57 H57     2.4404     1.1201     2.6866 H
58 H58     3.7973     1.6095     1.6549 H
59 C59     2.9113    -1.6455     2.5956 C
60 H60     2.8565    -2.6325     2.1218 H
61 H61     1.9094    -1.4201     2.9771 H
62 H62     3.6082    -1.7045     3.4469 H
63 C63     3.3628    -1.5907    -1.1086 C
64 H64     4.3778    -1.1795    -0.9754 H
65 C65     3.3883    -3.0698    -0.6933 C
66 H66     2.3795    -3.4970    -0.6544 H
67 H67     3.8571    -3.2086     0.2897 H
68 H68     3.9727    -3.6474    -1.4261 H
69 C69     2.9802    -1.4000    -2.5854 C
70 H70     3.7009    -1.9455    -3.2146 H
71 H71     3.0047    -0.3423    -2.8738 H
72 H72     1.9833    -1.7929    -2.8054 H
73 C73     3.3735    -0.5488     1.6228 C
74 H74     4.3897    -0.7945     1.2699 H
75 C75     0.0676    -2.2465    -1.2059 C
76 O76     0.1053    -3.1282    -1.9834 O
77 H77    -0.0100    -2.1952     1.2938 H
@<TRIPOS>BOND
1 1 4 1
2 1 5 1
3 1 6 1
4 1 75 1
5 2 3 1
6 2 6 Ar
7 2 7 Ar
8 3 15 1
9 3 26 1
10 4 16 1
11 4 37 1
12 4 45 1
13 5 25 1
14 5 63 1
15 5 73 1
16 6 9 Ar
17 7 8 1
18 7 13 Ar
19 9 10 1
20 9 11 Ar
21 11 12 1
22 11 13 Ar
23 13 14 1
24 15 16 Ar
25 15 19 Ar
26 16 17 Ar
27 17 18 1
28 17 23 Ar
29 19 20 1
30 19 21 Ar
31 21 22 1
32 21 23 Ar
33 23 24 1
34 25 26 Ar
35 25 27 Ar
36 26 39 Ar
37 27 28 1
38 27 29 Ar
39 29 30 1
40 29 31 Ar
41 31 32 1
42 31 39 Ar
43 33 34 1
44 33 35 1
45 33 36 1
46 33 37 1
47 37 38 1
48 37 41 1
49 39 40 1
50 41 42 1
51 41 43 1
52 41 44 1
53 45 46 1
54 45 47 1
55 45 51 1
56 47 48 1
57 47 49 1
58 47 50 1
59 51 52 1
60 51 53 1
61 51 54 1
62 55 56 1
63 55 57 1
64 55 58 1
65 55 73 1
66 59 60 1
67 59 61 1
68 59 62 1
69 59 73 1
70 63 64 1
71 63 65 1
72 63 69 1
73 65 66 1
74 65 67 1
75 65 68 1
76 69 70 1
77 69 71 1
78 69 72 1
79 73 74 1
80 75 76 2
