# Supplementary material for: Cooperative C–H activation of pyridine by PBP complexes of Rh and Ir can lead to bridging 2-pyridyls with different connectivity to the B–M unit
Source: Chem Sci. 2021 Oct 5;12(42):14167–73. doi: 10.1039/d1sc01850g (PMC8565379; doi:10.1039/d1sc01850g)
Supplement: SC-012-D1SC01850G-s016 [file SC-012-D1SC01850G-s016.mol2]

# silses optimization
# Created by GaussView 6.0.16
#

#
#

@<TRIPOS>MOLECULE
Molecule Name
77 79
SMALL
NO_CHARGES


@<TRIPOS>ATOM
1 Ir1     0.0077    -0.9643     0.1429 Ir
2 B2    -0.0091     1.3657    -0.4319 B
3 P3    -2.3043    -0.6208    -0.1703 P
4 P4     2.3316    -0.5002     0.0215 P
5 C5     0.0717     2.7604     1.9930 C
6 H6     0.1409     3.7388     1.5178 H
7 C7    -0.1085     0.2419     3.1249 C
8 H8    -0.1761    -0.7802     3.4916 H
9 C9    -0.0823     1.3554     3.9632 C
10 H10    -0.1326     1.2243     5.0432 H
11 C11     0.0131     2.6339     3.3843 C
12 H12     0.0400     3.5188     4.0225 H
13 C13    -1.4590     1.9233    -0.8915 C
14 C14    -2.6034     1.1033    -0.7343 C
15 C15    -3.9061     1.5778    -0.9803 C
16 H16    -4.7668     0.9185    -0.8488 H
17 C17    -1.7094     3.2672    -1.2643 C
18 H18    -0.8793     3.9705    -1.3226 H
19 C19    -2.9985     3.7450    -1.5292 C
20 H20    -3.1412     4.7859    -1.8278 H
21 C21    -4.1079     2.8967    -1.3985 C
22 H22    -5.1148     3.2609    -1.6090 H
23 C23     2.5648     1.1722    -0.7055 C
24 C24     1.3761     1.8470    -1.1002 C
25 C25     3.8438     1.6582    -1.0259 C
26 H26     4.7363     1.1275    -0.6866 H
27 C27     3.9829     2.7916    -1.8368 C
28 H28     4.9744     3.1572    -2.1086 H
29 C29     2.8288     3.4131    -2.3341 C
30 H30     2.9189     4.2668    -3.0093 H
31 C31    -3.5689     0.4215     2.1847 C
32 H32    -4.2609     0.2305     3.0203 H
33 H33    -3.9432     1.2811     1.6172 H
34 H34    -2.5986     0.6987     2.6126 H
35 C35    -3.4583    -0.8446     1.3175 C
36 H36    -4.4496    -1.0485     0.8771 H
37 C37     1.5578     2.9536    -1.9619 C
38 H38     0.6865     3.4641    -2.3688 H
39 C39    -3.0376    -2.0534     2.1692 C
40 H40    -2.9415    -2.9734     1.5810 H
41 H41    -3.7804    -2.2238     2.9647 H
42 H42    -2.0603    -1.8744     2.6324 H
43 C43    -3.2047    -1.5924    -1.5121 C
44 H44    -4.2356    -1.2053    -1.4445 H
45 C45    -2.6752    -1.2456    -2.9138 C
46 H46    -1.6628    -1.6287    -3.0750 H
47 H47    -2.6642    -0.1611    -3.0792 H
48 H48    -3.3315    -1.7036    -3.6703 H
49 C49    -3.2492    -3.1061    -1.2535 C
50 H50    -3.7408    -3.6085    -2.1010 H
51 H51    -3.8216    -3.3466    -0.3482 H
52 H52    -2.2448    -3.5321    -1.1484 H
53 C53     3.4065     0.7925     2.3399 C
54 H54     4.0969     0.7254     3.1957 H
55 H55     2.4147     1.0430     2.7322 H
56 H56     3.7325     1.6187     1.6970 H
57 C57     2.9691    -1.6974     2.5234 C
58 H58     2.9415    -2.6675     2.0142 H
59 H59     1.9636    -1.5190     2.9203 H
60 H60     3.6717    -1.7669     3.3691 H
61 C61     3.3739    -1.5280    -1.1721 C
62 H62     4.3897    -1.1221    -1.0289 H
63 C63     3.4008    -3.0206    -0.8079 C
64 H64     2.3926    -3.4497    -0.7755 H
65 H65     3.8782    -3.1939     0.1653 H
66 H66     3.9790    -3.5725    -1.5651 H
67 C67     2.9877    -1.2874    -2.6413 C
68 H68     3.7063    -1.8132    -3.2894 H
69 H69     3.0140    -0.2209    -2.8942 H
70 H70     1.9900    -1.6715    -2.8726 H
71 C71     3.3913    -0.5505     1.5912 C
72 H72     4.4135    -0.7506     1.2265 H
73 C73     0.0808    -2.1623    -1.2490 C
74 O74     0.1224    -2.9856    -2.0905 O
75 H75     0.0194    -2.2807     1.2044 H
76 N76    -0.0509     0.3916     1.7863 N
77 C77     0.0303     1.6114     1.1837 C
@<TRIPOS>BOND
1 1 3 1
2 1 4 1
3 1 73 1
4 2 13 1
5 2 24 1
6 2 77 1
7 3 14 1
8 3 35 1
9 3 43 1
10 4 23 1
11 4 61 1
12 4 71 1
13 5 6 1
14 5 11 Ar
15 5 77 Ar
16 7 8 1
17 7 9 Ar
18 7 76 Ar
19 9 10 1
20 9 11 Ar
21 11 12 1
22 13 14 Ar
23 13 17 Ar
24 14 15 Ar
25 15 16 1
26 15 21 Ar
27 17 18 1
28 17 19 Ar
29 19 20 1
30 19 21 Ar
31 21 22 1
32 23 24 Ar
33 23 25 Ar
34 24 37 Ar
35 25 26 1
36 25 27 Ar
37 27 28 1
38 27 29 Ar
39 29 30 1
40 29 37 Ar
41 31 32 1
42 31 33 1
43 31 34 1
44 31 35 1
45 35 36 1
46 35 39 1
47 37 38 1
48 39 40 1
49 39 41 1
50 39 42 1
51 43 44 1
52 43 45 1
53 43 49 1
54 45 46 1
55 45 47 1
56 45 48 1
57 49 50 1
58 49 51 1
59 49 52 1
60 53 54 1
61 53 55 1
62 53 56 1
63 53 71 1
64 57 58 1
65 57 59 1
66 57 60 1
67 57 71 1
68 61 62 1
69 61 63 1
70 61 67 1
71 63 64 1
72 63 65 1
73 63 66 1
74 67 68 1
75 67 69 1
76 67 70 1
77 71 72 1
78 73 74 2
79 76 77 Ar
