# Supplementary material for: Cooperative C–H activation of pyridine by PBP complexes of Rh and Ir can lead to bridging 2-pyridyls with different connectivity to the B–M unit
Source: Chem Sci. 2021 Oct 5;12(42):14167–73. doi: 10.1039/d1sc01850g (PMC8565379; doi:10.1039/d1sc01850g)
Supplement: SC-012-D1SC01850G-s017 [file SC-012-D1SC01850G-s017.mol2]

# silses optimization
# Created by GaussView 6.0.16
#

#
#

@<TRIPOS>MOLECULE
Molecule Name
77 80
SMALL
NO_CHARGES


@<TRIPOS>ATOM
1 Rh1    -0.0089    -1.0558     0.2400 Rh
2 N2     0.0844     1.5198     1.1469 N
3 B3    -0.0143     1.2371    -0.4450 B
4 P4    -2.2937    -0.7105    -0.1540 P
5 P5     2.3100    -0.5932     0.0543 P
6 C6    -0.0430     0.3118     1.7626 C
7 C7     0.1877     2.6953     1.8064 C
8 H8     0.2992     3.5847     1.1880 H
9 C9    -0.1084     0.3038     3.1716 C
10 H10    -0.2238    -0.6489     3.6852 H
11 C11    -0.0215     1.5027     3.8834 C
12 H12    -0.0709     1.4994     4.9738 H
13 C13     0.1417     2.7215     3.1950 C
14 H14     0.2262     3.6673     3.7278 H
15 C15    -1.4576     1.8291    -0.8578 C
16 C16    -2.6064     1.0236    -0.6880 C
17 C17    -3.9040     1.5212    -0.9118 C
18 H18    -4.7734     0.8755    -0.7731 H
19 C19    -1.6833     3.1787    -1.2202 C
20 H20    -0.8398     3.8646    -1.2994 H
21 C21    -2.9696     3.6816    -1.4554 C
22 H22    -3.1011     4.7268    -1.7431 H
23 C23    -4.0886     2.8488    -1.3118 C
24 H24    -5.0927     3.2324    -1.5004 H
25 C25     2.5470     1.0561    -0.7313 C
26 C26     1.3504     1.7005    -1.1452 C
27 C27     3.8138     1.5394    -1.0969 C
28 H28     4.7181     1.0399    -0.7426 H
29 C29     3.9252     2.6250    -1.9763 C
30 H30     4.9084     2.9838    -2.2854 H
31 C31     2.7588     3.2023    -2.4967 C
32 H32     2.8305     4.0126    -3.2253 H
33 C33    -3.6207     0.2396     2.1964 C
34 H34    -4.3256     0.0189     3.0137 H
35 H35    -3.9783     1.1289     1.6645 H
36 H36    -2.6513     0.4829     2.6483 H
37 C37    -3.5048    -0.9876     1.2767 C
38 H38    -4.4858    -1.1659     0.8029 H
39 C39     1.4983     2.7530    -2.0774 C
40 H40     0.6126     3.2246    -2.5004 H
41 C41    -3.1063    -2.2299     2.0905 C
42 H42    -3.0097    -3.1294     1.4708 H
43 H43    -3.8623    -2.4232     2.8683 H
44 H44    -2.1324    -2.0717     2.5701 H
45 C45    -3.1432    -1.6258    -1.5714 C
46 H46    -4.1381    -1.1506    -1.6109 H
47 C47    -2.4381    -1.3400    -2.9065 C
48 H48    -1.4486    -1.8086    -2.9480 H
49 H49    -2.3110    -0.2617    -3.0686 H
50 H50    -3.0407    -1.7462    -3.7340 H
51 C51    -3.3466    -3.1272    -1.3217 C
52 H52    -3.7975    -3.5887    -2.2142 H
53 H53    -4.0232    -3.3102    -0.4767 H
54 H54    -2.4000    -3.6425    -1.1234 H
55 C55     3.4588     0.7575     2.2980 C
56 H56     4.1562     0.7085     3.1494 H
57 H57     2.4726     1.0258     2.6936 H
58 H58     3.7871     1.5629     1.6299 H
59 C59     3.0008    -1.7182     2.5646 C
60 H60     2.9581    -2.7038     2.0865 H
61 H61     2.0012    -1.5156     2.9658 H
62 H62     3.7147    -1.7676     3.4024 H
63 C63     3.3294    -1.6371    -1.1487 C
64 H64     4.3279    -1.1705    -1.1061 H
65 C65     3.4697    -3.1004    -0.7030 C
66 H66     2.4945    -3.5821    -0.5674 H
67 H67     4.0285    -3.1863     0.2381 H
68 H68     4.0207    -3.6667    -1.4700 H
69 C69     2.8196    -1.5059    -2.5923 C
70 H70     3.5122    -2.0295    -3.2699 H
71 H71     2.7617    -0.4555    -2.9033 H
72 H72     1.8284    -1.9539    -2.7162 H
73 C73     3.4200    -0.6061     1.5891 C
74 H74     4.4325    -0.8272     1.2093 H
75 C75     0.0649    -2.5109    -0.9833 C
76 O76     0.0994    -3.4893    -1.6277 O
77 H77    -0.0092    -2.2924     1.3723 H
@<TRIPOS>BOND
1 1 4 1
2 1 5 1
3 1 6 1
4 1 75 1
5 2 3 1
6 2 6 Ar
7 2 7 Ar
8 3 15 1
9 3 26 1
10 4 16 1
11 4 37 1
12 4 45 1
13 5 25 1
14 5 63 1
15 5 73 1
16 6 9 Ar
17 7 8 1
18 7 13 Ar
19 9 10 1
20 9 11 Ar
21 11 12 1
22 11 13 Ar
23 13 14 1
24 15 16 Ar
25 15 19 Ar
26 16 17 Ar
27 17 18 1
28 17 23 Ar
29 19 20 1
30 19 21 Ar
31 21 22 1
32 21 23 Ar
33 23 24 1
34 25 26 Ar
35 25 27 Ar
36 26 39 Ar
37 27 28 1
38 27 29 Ar
39 29 30 1
40 29 31 Ar
41 31 32 1
42 31 39 Ar
43 33 34 1
44 33 35 1
45 33 36 1
46 33 37 1
47 37 38 1
48 37 41 1
49 39 40 1
50 41 42 1
51 41 43 1
52 41 44 1
53 45 46 1
54 45 47 1
55 45 51 1
56 47 48 1
57 47 49 1
58 47 50 1
59 51 52 1
60 51 53 1
61 51 54 1
62 55 56 1
63 55 57 1
64 55 58 1
65 55 73 1
66 59 60 1
67 59 61 1
68 59 62 1
69 59 73 1
70 63 64 1
71 63 65 1
72 63 69 1
73 65 66 1
74 65 67 1
75 65 68 1
76 69 70 1
77 69 71 1
78 69 72 1
79 73 74 1
80 75 76 2
