# Supplementary material for: Cooperative C–H activation of pyridine by PBP complexes of Rh and Ir can lead to bridging 2-pyridyls with different connectivity to the B–M unit
Source: Chem Sci. 2021 Oct 5;12(42):14167–73. doi: 10.1039/d1sc01850g (PMC8565379; doi:10.1039/d1sc01850g)
Supplement: SC-012-D1SC01850G-s018 [file SC-012-D1SC01850G-s018.mol2]

# silses optimization
# Created by GaussView 6.0.16
#

#
#

@<TRIPOS>MOLECULE
Molecule Name
77 79
SMALL
NO_CHARGES


@<TRIPOS>ATOM
1 Rh1    -0.0032    -1.1170     0.3504 Rh
2 B2    -0.0357     1.3525    -0.3814 B
3 P3    -2.2728    -0.6975    -0.2144 P
4 P4     2.3132    -0.5460     0.0020 P
5 C5     0.1981     2.7361     1.9712 C
6 H6     0.3022     3.6849     1.4449 H
7 C7    -0.0684     0.2930     3.2253 C
8 H8    -0.1698    -0.7059     3.6464 H
9 C9     0.0368     1.4418     4.0099 C
10 H10     0.0138     1.3633     5.0962 H
11 C11     0.1803     2.6839     3.3682 C
12 H12     0.2749     3.5969     3.9585 H
13 C13    -1.4929     1.8894    -0.7994 C
14 C14    -2.6234     1.0543    -0.6568 C
15 C15    -3.9318     1.5338    -0.8579 C
16 H16    -4.7868     0.8646    -0.7419 H
17 C17    -1.7457     3.2469    -1.1182 C
18 H18    -0.9148     3.9508    -1.1721 H
19 C19    -3.0426     3.7299    -1.3299 C
20 H20    -3.1965     4.7817    -1.5798 H
21 C21    -4.1450     2.8707    -1.2086 C
22 H22    -5.1575     3.2408    -1.3784 H
23 C23     2.5084     1.0909    -0.8230 C
24 C24     1.2965     1.7463    -1.1698 C
25 C25     3.7556     1.5659    -1.2602 C
26 H26     4.6752     1.0630    -0.9533 H
27 C27     3.8265     2.6507    -2.1448 C
28 H28     4.7937     3.0010    -2.5090 H
29 C29     2.6373     3.2392    -2.5973 C
30 H30     2.6745     4.0506    -3.3273 H
31 C31    -3.6359     0.0312     2.1705 C
32 H32    -4.3831    -0.2325     2.9356 H
33 H33    -3.9202     0.9929     1.7274 H
34 H34    -2.6712     0.1655     2.6767 H
35 C35    -3.5494    -1.0941     1.1251 C
36 H36    -4.5224    -1.1796     0.6105 H
37 C37     1.3994     2.7986    -2.1093 C
38 H38     0.4937     3.2809    -2.4745 H
39 C39    -3.2202    -2.4297     1.8133 C
40 H40    -3.1384    -3.2642     1.1069 H
41 H41    -4.0050    -2.6743     2.5468 H
42 H42    -2.2566    -2.3571     2.3345 H
43 C43    -2.9859    -1.5198    -1.7601 C
44 H44    -3.9424    -0.9908    -1.9059 H
45 C45    -2.0890    -1.2116    -2.9696 C
46 H46    -1.1263    -1.7310    -2.8933 H
47 H47    -1.8873    -0.1357    -3.0546 H
48 H48    -2.5855    -1.5461    -3.8940 H
49 C49    -3.2924    -3.0181    -1.6257 C
50 H50    -3.6571    -3.4010    -2.5920 H
51 H51    -4.0750    -3.2078    -0.8794 H
52 H52    -2.4049    -3.6003    -1.3541 H
53 C53     3.5170     0.8514     2.1835 C
54 H54     4.2565     0.8347     3.0000 H
55 H55     2.5410     1.0866     2.6244 H
56 H56     3.7808     1.6639     1.4956 H
57 C57     3.1419    -1.6312     2.4834 C
58 H58     3.1038    -2.6225     2.0167 H
59 H59     2.1544    -1.4469     2.9237 H
60 H60     3.8878    -1.6569     3.2940 H
61 C61     3.2716    -1.6031    -1.2374 C
62 H62     4.2529    -1.1048    -1.3039 H
63 C63     3.5051    -3.0434    -0.7578 C
64 H64     2.5653    -3.5563    -0.5229 H
65 H65     4.1465    -3.0755     0.1327 H
66 H66     4.0095    -3.6166    -1.5514 H
67 C67     2.6245    -1.5444    -2.6303 C
68 H68     3.2757    -2.0541    -3.3576 H
69 H69     2.4809    -0.5086    -2.9628 H
70 H70     1.6512    -2.0466    -2.6443 H
71 C71     3.4943    -0.5169     1.4834 C
72 H72     4.4976    -0.7117     1.0659 H
73 C73     0.0592    -2.6209    -0.7050 C
74 O74     0.0925    -3.6125    -1.3329 O
75 H75     0.0384    -2.3379     1.4784 H
76 N76    -0.0443     0.3661     1.8788 N
77 C77     0.0727     1.5513     1.2230 C
@<TRIPOS>BOND
1 1 3 1
2 1 4 1
3 1 73 1
4 2 13 1
5 2 24 1
6 2 77 1
7 3 14 1
8 3 35 1
9 3 43 1
10 4 23 1
11 4 61 1
12 4 71 1
13 5 6 1
14 5 11 Ar
15 5 77 Ar
16 7 8 1
17 7 9 Ar
18 7 76 Ar
19 9 10 1
20 9 11 Ar
21 11 12 1
22 13 14 Ar
23 13 17 Ar
24 14 15 Ar
25 15 16 1
26 15 21 Ar
27 17 18 1
28 17 19 Ar
29 19 20 1
30 19 21 Ar
31 21 22 1
32 23 24 Ar
33 23 25 Ar
34 24 37 Ar
35 25 26 1
36 25 27 Ar
37 27 28 1
38 27 29 Ar
39 29 30 1
40 29 37 Ar
41 31 32 1
42 31 33 1
43 31 34 1
44 31 35 1
45 35 36 1
46 35 39 1
47 37 38 1
48 39 40 1
49 39 41 1
50 39 42 1
51 43 44 1
52 43 45 1
53 43 49 1
54 45 46 1
55 45 47 1
56 45 48 1
57 49 50 1
58 49 51 1
59 49 52 1
60 53 54 1
61 53 55 1
62 53 56 1
63 53 71 1
64 57 58 1
65 57 59 1
66 57 60 1
67 57 71 1
68 61 62 1
69 61 63 1
70 61 67 1
71 63 64 1
72 63 65 1
73 63 66 1
74 67 68 1
75 67 69 1
76 67 70 1
77 71 72 1
78 73 74 2
79 76 77 Ar
