# Supplementary material for: Cooperative C–H activation of pyridine by PBP complexes of Rh and Ir can lead to bridging 2-pyridyls with different connectivity to the B–M unit
Source: Chem Sci. 2021 Oct 5;12(42):14167–73. doi: 10.1039/d1sc01850g (PMC8565379; doi:10.1039/d1sc01850g)
Supplement: SC-012-D1SC01850G-s019 [file SC-012-D1SC01850G-s019.mol2]

# Title Card Required
# Created by GaussView 6.0.16
#

#
#

@<TRIPOS>MOLECULE
Molecule Name
77 80
SMALL
NO_CHARGES


@<TRIPOS>ATOM
1 Ir1    -0.0542    -0.8207     0.2639 Ir
2 N2     1.0500     1.5588     1.8460 N
3 H3     0.1065    -1.9279    -0.9453 H
4 B4    -0.0104     1.0573    -0.7232 B
5 C5    -0.2351    -2.1958     1.6229 C
6 P6    -2.2086    -0.6754    -0.5937 P
7 P7     2.2712    -0.6136     0.0130 P
8 C8    -0.0827     0.8174     1.7103 C
9 O9    -0.4280    -2.9389     2.5055 O
10 C10     1.0649     2.6135     2.6834 C
11 H11     2.0091     3.1663     2.7334 H
12 C12    -1.2182     1.1553     2.4829 C
13 H13    -2.1212     0.5656     2.3869 H
14 C14    -1.1953     2.2413     3.3589 C
15 H15    -2.0779     2.4912     3.9523 H
16 C16    -0.0268     3.0096     3.4581 C
17 H17     0.0371     3.8788     4.1141 H
18 C18    -1.3593     1.8908    -0.7459 C
19 C19    -2.5558     1.1277    -0.6774 C
20 C20    -3.8164     1.7364    -0.6751 C
21 H21    -4.7287     1.1383    -0.6468 H
22 C22    -1.4795     3.2940    -0.7531 C
23 H23    -0.5789     3.9090    -0.7524 H
24 C24    -2.7375     3.9138    -0.7055 C
25 H25    -2.8091     5.0027    -0.6840 H
26 C26    -3.9049     3.1381    -0.6819 C
27 H27    -4.8832     3.6211    -0.6538 H
28 C28     2.5345     0.9070    -0.9893 C
29 C29     1.3419     1.5972    -1.3273 C
30 C30     3.7719     1.2876    -1.5263 C
31 H31     4.6780     0.7313    -1.2826 H
32 C32     3.8439     2.3623    -2.4255 C
33 H33     4.8060     2.6502    -2.8528 H
34 C34     2.6757     3.0436    -2.7938 C
35 H35     2.7268     3.8642    -3.5118 H
36 C36    -3.9827    -0.9425     1.6171 C
37 H37    -4.9254    -1.3620     2.0015 H
38 H38    -4.0563     0.1513     1.6599 H
39 H39    -3.1752    -1.2694     2.2862 H
40 C40    -3.7400    -1.4509     0.1899 C
41 H41    -4.5811    -1.1290    -0.4477 H
42 C42     1.4422     2.6625    -2.2479 C
43 H43     0.5370     3.1830    -2.5624 H
44 C44    -3.6804    -2.9885     0.1790 C
45 H45    -3.7767    -3.3999    -0.8322 H
46 H46    -4.5090    -3.3925     0.7807 H
47 H47    -2.7404    -3.3526     0.6166 H
48 C48    -2.3951    -1.2021    -2.4081 C
49 H49    -3.4872    -1.2041    -2.5698 H
50 C50    -1.7576    -0.1739    -3.3567 C
51 H51    -0.6855    -0.0631    -3.1377 H
52 H52    -2.2273     0.8137    -3.2799 H
53 H53    -1.8542    -0.5256    -4.3956 H
54 C54    -1.8350    -2.5989    -2.7256 C
55 H55    -2.1767    -2.9076    -3.7261 H
56 H56    -2.1340    -3.3696    -2.0077 H
57 H57    -0.7390    -2.5707    -2.7309 H
58 C58     4.1877     0.6922     1.7493 C
59 H59     4.8299     0.5896     2.6384 H
60 H60     3.4398     1.4674     1.9375 H
61 H61     4.8198     1.0190     0.9151 H
62 C62     2.8159    -1.2035     2.7311 C
63 H63     2.3847    -2.1982     2.5625 H
64 H64     2.0117    -0.5355     3.0604 H
65 H65     3.5571    -1.2867     3.5417 H
66 C66     3.0478    -1.9280    -1.0939 C
67 H67     4.1256    -1.6876    -1.0910 H
68 C68     2.8469    -3.3252    -0.4865 C
69 H69     1.7772    -3.5729    -0.4569 H
70 H70     3.2404    -3.3970     0.5375 H
71 H71     3.3633    -4.0806    -1.0990 H
72 C72     2.5433    -1.8665    -2.5411 C
73 H73     3.0416    -2.6441    -3.1412 H
74 H74     2.7453    -0.8914    -3.0022 H
75 H75     1.4612    -2.0437    -2.5783 H
76 C76     3.4963    -0.6502     1.4697 C
77 H77     4.2649    -1.3734     1.1508 H
@<TRIPOS>BOND
1 1 3 1
2 1 4 1
3 1 5 1
4 1 6 1
5 1 7 1
6 2 8 Ar
7 2 10 Ar
8 4 18 1
9 4 29 1
10 5 9 2
11 6 19 1
12 6 40 1
13 6 48 1
14 7 28 1
15 7 66 1
16 7 76 1
17 8 12 Ar
18 10 11 1
19 10 16 Ar
20 12 13 1
21 12 14 Ar
22 14 15 1
23 14 16 Ar
24 16 17 1
25 18 19 Ar
26 18 22 Ar
27 19 20 Ar
28 20 21 1
29 20 26 Ar
30 22 23 1
31 22 24 Ar
32 24 25 1
33 24 26 Ar
34 26 27 1
35 28 29 Ar
36 28 30 Ar
37 29 42 Ar
38 30 31 1
39 30 32 Ar
40 32 33 1
41 32 34 Ar
42 34 35 1
43 34 42 Ar
44 36 37 1
45 36 38 1
46 36 39 1
47 36 40 1
48 40 41 1
49 40 44 1
50 42 43 1
51 44 45 1
52 44 46 1
53 44 47 1
54 48 49 1
55 48 50 1
56 48 54 1
57 50 51 1
58 50 52 1
59 50 53 1
60 54 55 1
61 54 56 1
62 54 57 1
63 58 59 1
64 58 60 1
65 58 61 1
66 58 76 1
67 62 63 1
68 62 64 1
69 62 65 1
70 62 76 1
71 66 67 1
72 66 68 1
73 66 72 1
74 68 69 1
75 68 70 1
76 68 71 1
77 72 73 1
78 72 74 1
79 72 75 1
80 76 77 1
