# Supplementary material for: Cooperative C–H activation of pyridine by PBP complexes of Rh and Ir can lead to bridging 2-pyridyls with different connectivity to the B–M unit
Source: Chem Sci. 2021 Oct 5;12(42):14167–73. doi: 10.1039/d1sc01850g (PMC8565379; doi:10.1039/d1sc01850g)
Supplement: SC-012-D1SC01850G-s020 [file SC-012-D1SC01850G-s020.mol2]

# Title Card Required
# Created by GaussView 6.0.16
#

#
#

@<TRIPOS>MOLECULE
Molecule Name
77 80
SMALL
NO_CHARGES


@<TRIPOS>ATOM
1 Ir1    -0.0426    -0.8028     0.3310 Ir
2 H2    -0.0580    -2.2334    -0.3975 H
3 B3    -0.0272     1.1723    -0.5532 B
4 C4    -0.0182    -1.6815     2.0532 C
5 P5    -2.2318    -0.7235    -0.4205 P
6 P6     2.2098    -0.6955    -0.2786 P
7 C7     0.0735     1.2956     1.4088 C
8 O8     0.0066    -1.9146     3.2019 O
9 C9    -0.9465     2.4599     3.2901 C
10 H10    -1.8311     2.8131     3.8236 H
11 C11     1.4308     2.2268     3.0507 C
12 H12     2.4541     2.3968     3.3995 H
13 C13     0.3376     2.7007     3.7916 C
14 H14     0.4934     3.2473     4.7226 H
15 C15    -1.4522     1.8505    -0.8940 C
16 C16    -2.6002     1.0182    -0.8514 C
17 C17    -3.8916     1.5029    -1.1146 C
18 H18    -4.7497     0.8276    -1.0953 H
19 C19    -1.6880     3.2231    -1.1331 C
20 H20    -0.8600     3.9282    -1.0834 H
21 C21    -2.9743     3.7240    -1.3769 C
22 H22    -3.1154     4.7925    -1.5510 H
23 C23    -4.0812     2.8631    -1.3887 C
24 H24    -5.0816     3.2500    -1.5899 H
25 C25     2.5433     1.0216    -0.7966 C
26 C26     1.3632     1.7538    -1.1036 C
27 C27     3.8254     1.5083    -1.0839 C
28 H28     4.7103     0.9231    -0.8264 H
29 C29     3.9713     2.7320    -1.7517 C
30 H30     4.9659     3.1167    -1.9840 H
31 C31     2.8260     3.4302    -2.1574 C
32 H32     2.9264     4.3595    -2.7218 H
33 C33    -4.0149    -0.3273     1.7723 C
34 H34    -4.8622    -0.7151     2.3588 H
35 H35    -4.2947     0.6566     1.3760 H
36 H36    -3.1673    -0.1980     2.4593 H
37 C37    -3.6537    -1.3306     0.6653 C
38 H38    -4.5176    -1.4512    -0.0111 H
39 C39     1.5493     2.9463    -1.8359 C
40 H40     0.6847     3.5100    -2.1807 H
41 C41    -3.3188    -2.6890     1.3083 C
42 H42    -2.9864    -3.4427     0.5867 H
43 H43    -4.2080    -3.0789     1.8275 H
44 H44    -2.5186    -2.5686     2.0487 H
45 C45    -2.5835    -1.5611    -2.0770 C
46 H46    -3.6163    -1.2508    -2.3123 H
47 C47    -1.6439    -0.9984    -3.1517 C
48 H48    -0.6073    -1.2693    -2.9229 H
49 H49    -1.6983     0.0957    -3.2124 H
50 H50    -1.9090    -1.4166    -4.1351 H
51 C51    -2.5208    -3.0945    -2.0407 C
52 H52    -2.6060    -3.4917    -3.0641 H
53 H53    -3.3362    -3.5302    -1.4498 H
54 H54    -1.5646    -3.4411    -1.6233 H
55 C55     3.7116    -0.3692     2.1246 C
56 H56     4.5921    -0.6845     2.7076 H
57 H57     2.8188    -0.4973     2.7486 H
58 H58     3.8009     0.6963     1.8876 H
59 C59     3.5155    -2.7180     1.2036 C
60 H60     3.6462    -3.3617     0.3246 H
61 H61     2.5422    -2.9474     1.6597 H
62 H62     4.2996    -2.9826     1.9296 H
63 C63     2.6500    -1.6572    -1.8618 C
64 H64     3.7391    -1.8146    -1.7810 H
65 C65     1.9628    -3.0299    -1.9589 C
66 H66     0.9032    -2.9064    -2.2151 H
67 H67     2.0082    -3.6050    -1.0267 H
68 H68     2.4391    -3.6231    -2.7557 H
69 C69     2.3725    -0.8369    -3.1337 C
70 H70     2.5171    -1.4747    -4.0200 H
71 H71     3.0358     0.0311    -3.2178 H
72 H72     1.3399    -0.4662    -3.1444 H
73 C73     3.6179    -1.2235     0.8551 C
74 H74     4.5330    -1.0680     0.2579 H
75 C75    -1.0758     1.7609     2.0850 C
76 H76    -2.0575     1.5978     1.6532 H
77 N77     1.3088     1.5469     1.9024 N
@<TRIPOS>BOND
1 1 2 1
2 1 3 1
3 1 4 1
4 1 5 1
5 1 6 1
6 3 15 1
7 3 26 1
8 4 8 2
9 5 16 1
10 5 37 1
11 5 45 1
12 6 25 1
13 6 63 1
14 6 73 1
15 7 75 Ar
16 7 77 Ar
17 9 10 1
18 9 13 Ar
19 9 75 Ar
20 11 12 1
21 11 13 Ar
22 11 77 Ar
23 13 14 1
24 15 16 Ar
25 15 19 Ar
26 16 17 Ar
27 17 18 1
28 17 23 Ar
29 19 20 1
30 19 21 Ar
31 21 22 1
32 21 23 Ar
33 23 24 1
34 25 26 Ar
35 25 27 Ar
36 26 39 Ar
37 27 28 1
38 27 29 Ar
39 29 30 1
40 29 31 Ar
41 31 32 1
42 31 39 Ar
43 33 34 1
44 33 35 1
45 33 36 1
46 33 37 1
47 37 38 1
48 37 41 1
49 39 40 1
50 41 42 1
51 41 43 1
52 41 44 1
53 45 46 1
54 45 47 1
55 45 51 1
56 47 48 1
57 47 49 1
58 47 50 1
59 51 52 1
60 51 53 1
61 51 54 1
62 55 56 1
63 55 57 1
64 55 58 1
65 55 73 1
66 59 60 1
67 59 61 1
68 59 62 1
69 59 73 1
70 63 64 1
71 63 65 1
72 63 69 1
73 65 66 1
74 65 67 1
75 65 68 1
76 69 70 1
77 69 71 1
78 69 72 1
79 73 74 1
80 75 76 1
