# Supplementary material for: Cooperative C–H activation of pyridine by PBP complexes of Rh and Ir can lead to bridging 2-pyridyls with different connectivity to the B–M unit
Source: Chem Sci. 2021 Oct 5;12(42):14167–73. doi: 10.1039/d1sc01850g (PMC8565379; doi:10.1039/d1sc01850g)
Supplement: SC-012-D1SC01850G-s022 [file SC-012-D1SC01850G-s022.cif]

# Electronic Supplementary Material (ESI) for Chemical Science.
# This journal is © The Royal Society of Chemistry 2021

####################################################################### 
# 
# This file contains crystal structure data downloaded from the 
# Cambridge Structural Database (CSD) hosted by the Cambridge 
# Crystallographic Data Centre (CCDC).
# 
# Full information about CCDC data access policies and citation 
# guidelines are available at http://www.ccdc.cam.ac.uk/access/V1 
# 
# Audit and citation data items may have been added by the CCDC. 
# Please retain this information to preserve the provenance of 
# this file and to allow appropriate attribution of the data. 
# 
#######################################################################

data_mo_yc052_0m
_database_code_depnum_ccdc_archive 'CCDC 2014200'
loop_
_audit_author_name
_audit_author_address
'Yihan Cao'
;Texas AM University
China
;
_audit_update_record             
;
2020-07-06 deposited with the CCDC.	2021-10-04 downloaded from the CCDC.
;

_audit_creation_method           SHELXL-2016/6
_shelx_SHELXL_version_number     2016/6
_chemical_name_systematic        (PBP)RhPyH
_chemical_name_common            ?
_chemical_melting_point          ?
_chemical_formula_moiety         ?
_chemical_formula_sum            'C29 H41 B N P2 Rh'
_chemical_formula_weight         579.29

loop_
_atom_type_symbol
_atom_type_description
_atom_type_scat_dispersion_real
_atom_type_scat_dispersion_imag
_atom_type_scat_source
C C 0.0033 0.0016 'International Tables Vol C Tables 4.2.6.8 and 6.1.1.4'
H H 0.0000 0.0000 'International Tables Vol C Tables 4.2.6.8 and 6.1.1.4'
N N 0.0061 0.0033 'International Tables Vol C Tables 4.2.6.8 and 6.1.1.4'
B B 0.0013 0.0007 'International Tables Vol C Tables 4.2.6.8 and 6.1.1.4'
P P 0.1023 0.0942 'International Tables Vol C Tables 4.2.6.8 and 6.1.1.4'
Rh Rh -1.1178 0.9187 'International Tables Vol C Tables 4.2.6.8 and 6.1.1.4'

_space_group_crystal_system      monoclinic
_space_group_IT_number           14
_space_group_name_H-M_alt        'P 21/n'
_space_group_name_Hall           '-P 2yn'

_shelx_space_group_comment       
;
The symmetry employed for this shelxl refinement is uniquely defined
by the following loop, which should always be used as a source of
symmetry information in preference to the above space-group names.
They are only intended as comments.
;

loop_
_space_group_symop_operation_xyz
'x, y, z'
'-x+1/2, y+1/2, -z+1/2'
'-x, -y, -z'
'x-1/2, -y-1/2, z-1/2'

_cell_length_a                   10.692(3)
_cell_length_b                   16.314(4)
_cell_length_c                   16.162(4)
_cell_angle_alpha                90
_cell_angle_beta                 106.363(3)
_cell_angle_gamma                90
_cell_volume                     2704.9(11)
_cell_formula_units_Z            4
_cell_measurement_temperature    110(2)
_cell_measurement_reflns_used    9965
_cell_measurement_theta_min      4.798
_cell_measurement_theta_max      59.283

_exptl_crystal_description       block
_exptl_crystal_colour            'light yellow'
_exptl_crystal_density_meas      ?
_exptl_crystal_density_method    ?
_exptl_crystal_density_diffrn    1.423
_exptl_crystal_F_000             1208
_exptl_transmission_factor_min   ?
_exptl_transmission_factor_max   ?
_exptl_crystal_size_max          0.460
_exptl_crystal_size_mid          0.220
_exptl_crystal_size_min          0.160
_exptl_absorpt_coefficient_mu    0.768
_shelx_estimated_absorpt_T_min   0.719
_shelx_estimated_absorpt_T_max   0.887
_exptl_absorpt_correction_type   multi-scan
_exptl_absorpt_correction_T_min  0.6235
_exptl_absorpt_correction_T_max  0.7459
_exptl_absorpt_process_details   sadabs
_exptl_absorpt_special_details   ?
_diffrn_ambient_temperature      110(2)
_diffrn_radiation_wavelength     0.71073
_diffrn_radiation_type           MoK\a
_diffrn_source                   ?
_diffrn_measurement_device_type  'Bruker APEX-II CCD'
_diffrn_measurement_method       ?
_diffrn_detector_area_resol_mean ?
_diffrn_reflns_number            33833
_diffrn_reflns_av_unetI/netI     0.0285
_diffrn_reflns_av_R_equivalents  0.0329
_diffrn_reflns_limit_h_min       -14
_diffrn_reflns_limit_h_max       14
_diffrn_reflns_limit_k_min       -22
_diffrn_reflns_limit_k_max       21
_diffrn_reflns_limit_l_min       -22
_diffrn_reflns_limit_l_max       22
_diffrn_reflns_theta_min         2.049
_diffrn_reflns_theta_max         29.761
_diffrn_reflns_theta_full        25.242
_diffrn_measured_fraction_theta_max 0.946
_diffrn_measured_fraction_theta_full 1.000
_diffrn_reflns_Laue_measured_fraction_max 0.946
_diffrn_reflns_Laue_measured_fraction_full 1.000
_diffrn_reflns_point_group_measured_fraction_max 0.946
_diffrn_reflns_point_group_measured_fraction_full 1.000
_reflns_number_total             7290
_reflns_number_gt                6419
_reflns_threshold_expression     'I > 2\s(I)'
_reflns_Friedel_coverage         0.000
_reflns_Friedel_fraction_max     .
_reflns_Friedel_fraction_full    .

_reflns_special_details          
;
 Reflections were merged by SHELXL according to the crystal
 class for the calculation of statistics and refinement.
 
 _reflns_Friedel_fraction is defined as the number of unique
 Friedel pairs measured divided by the number that would be
 possible theoretically, ignoring centric projections and
 systematic absences.
;

_computing_data_collection       ?
_computing_cell_refinement       ?
_computing_data_reduction        ?
_computing_structure_solution    ?
_computing_structure_refinement  'SHELXL-2016/6 (Sheldrick, 2016)'
_computing_molecular_graphics    ?
_computing_publication_material  ?
_refine_special_details          ?
_refine_ls_structure_factor_coef Fsqd
_refine_ls_matrix_type           full
_refine_ls_weighting_scheme      calc
_refine_ls_weighting_details     
'w=1/[\s^2^(Fo^2^)+(0.0259P)^2^+1.7670P] where P=(Fo^2^+2Fc^2^)/3'
_atom_sites_solution_primary     ?
_atom_sites_solution_secondary   ?
_atom_sites_solution_hydrogens   mixed
_refine_ls_hydrogen_treatment    mixed
_refine_ls_extinction_method     none
_refine_ls_extinction_coef       .
_refine_ls_number_reflns         7290
_refine_ls_number_parameters     319
_refine_ls_number_restraints     0
_refine_ls_R_factor_all          0.0307
_refine_ls_R_factor_gt           0.0248
_refine_ls_wR_factor_ref         0.0609
_refine_ls_wR_factor_gt          0.0580
_refine_ls_goodness_of_fit_ref   1.029
_refine_ls_restrained_S_all      1.029
_refine_ls_shift/su_max          0.001
_refine_ls_shift/su_mean         0.000

loop_
_atom_site_label
_atom_site_type_symbol
_atom_site_fract_x
_atom_site_fract_y
_atom_site_fract_z
_atom_site_U_iso_or_equiv
_atom_site_adp_type
_atom_site_occupancy
_atom_site_site_symmetry_order
_atom_site_calc_flag
_atom_site_refinement_flags_posn
_atom_site_refinement_flags_adp
_atom_site_refinement_flags_occupancy
_atom_site_disorder_assembly
_atom_site_disorder_group
Rh1 Rh 0.94042(2) 0.24236(2) 0.18814(2) 0.00994(4) Uani 1 1 d . . . . .
P1 P 0.80949(4) 0.21523(3) 0.27381(3) 0.01324(8) Uani 1 1 d . . . . .
P2 P 0.98774(4) 0.29992(2) 0.07233(2) 0.01123(8) Uani 1 1 d . . . . .
N1 N 1.01817(13) 0.12031(8) 0.18552(8) 0.0126(3) Uani 1 1 d . . . . .
C1 C 1.12077(16) 0.07203(10) 0.22096(10) 0.0152(3) Uani 1 1 d . . . . .
H1 H 1.188568 0.092326 0.267995 0.018 Uiso 1 1 calc R U . . .
C2 C 1.13087(16) -0.00655(10) 0.19105(11) 0.0169(3) Uani 1 1 d . . . . .
H41 H 1.204227 -0.039797 0.217391 0.020 Uiso 1 1 calc R U . . .
C3 C 1.03217(17) -0.03595(10) 0.12203(11) 0.0174(3) Uani 1 1 d . . . . .
H2 H 1.038055 -0.089074 0.099331 0.021 Uiso 1 1 calc R U . . .
C4 C 0.92473(16) 0.01345(9) 0.08665(10) 0.0144(3) Uani 1 1 d . . . . .
H3 H 0.855666 -0.006258 0.040047 0.017 Uiso 1 1 calc R U . . .
C5 C 0.91782(15) 0.09191(9) 0.11928(10) 0.0115(3) Uani 1 1 d . . . . .
C6 C 0.67847(15) 0.13800(9) 0.12232(10) 0.0126(3) Uani 1 1 d . . . . .
C7 C 0.67328(16) 0.15802(10) 0.20609(10) 0.0155(3) Uani 1 1 d . . . . .
C8 C 0.72900(17) 0.30524(10) 0.30817(11) 0.0182(3) Uani 1 1 d . . . . .
H10 H 0.686086 0.285976 0.352212 0.022 Uiso 1 1 calc R U . . .
C9 C 0.62325(19) 0.34157(12) 0.23236(12) 0.0262(4) Uani 1 1 d . . . . .
H4 H 0.585972 0.390347 0.251734 0.039 Uiso 1 1 calc R U . . .
H6 H 0.554480 0.300804 0.210710 0.039 Uiso 1 1 calc R U . . .
H5 H 0.661701 0.356777 0.186188 0.039 Uiso 1 1 calc R U . . .
C10 C 0.82730(19) 0.37209(12) 0.34973(12) 0.0257(4) Uani 1 1 d . . . . .
H7 H 0.871015 0.391883 0.307796 0.039 Uiso 1 1 calc R U . . .
H8 H 0.892203 0.349451 0.400000 0.039 Uiso 1 1 calc R U . . .
H9 H 0.781579 0.417684 0.367962 0.039 Uiso 1 1 calc R U . . .
C11 C 0.85823(17) 0.15031(11) 0.37289(11) 0.0187(3) Uani 1 1 d . . . . .
H14 H 0.784241 0.150016 0.399378 0.022 Uiso 1 1 calc R U . . .
C12 C 0.9786(2) 0.18380(13) 0.44002(12) 0.0306(4) Uani 1 1 d . . . . .
H11 H 1.003357 0.146239 0.489269 0.046 Uiso 1 1 calc R U . . .
H12 H 0.958555 0.237804 0.459621 0.046 Uiso 1 1 calc R U . . .
H13 H 1.050829 0.188802 0.414148 0.046 Uiso 1 1 calc R U . . .
C13 C 0.8826(2) 0.06170(12) 0.35013(13) 0.0309(4) Uani 1 1 d . . . . .
H16 H 0.954343 0.060362 0.323528 0.046 Uiso 1 1 calc R U . . .
H17 H 0.803498 0.039693 0.309617 0.046 Uiso 1 1 calc R U . . .
H15 H 0.905402 0.028360 0.402701 0.046 Uiso 1 1 calc R U . . .
C14 C 0.56795(18) 0.13505(11) 0.23662(12) 0.0221(4) Uani 1 1 d . . . . .
H21 H 0.567782 0.149484 0.293529 0.026 Uiso 1 1 calc R U . . .
C15 C 0.46436(17) 0.09160(11) 0.18469(12) 0.0213(4) Uani 1 1 d . . . . .
H20 H 0.392614 0.076510 0.205226 0.026 Uiso 1 1 calc R U . . .
C16 C 0.46693(16) 0.07052(10) 0.10254(12) 0.0194(3) Uani 1 1 d . . . . .
H19 H 0.396377 0.040605 0.066209 0.023 Uiso 1 1 calc R U . . .
C17 C 0.57145(16) 0.09258(10) 0.07254(11) 0.0175(3) Uani 1 1 d . . . . .
H18 H 0.570988 0.076402 0.015985 0.021 Uiso 1 1 calc R U . . .
C18 C 0.78884(15) 0.19356(9) -0.00641(10) 0.0122(3) Uani 1 1 d . . . . .
C19 C 0.87216(16) 0.25488(9) -0.02184(10) 0.0128(3) Uani 1 1 d . . . . .
C20 C 0.95577(17) 0.41191(9) 0.05669(10) 0.0161(3) Uani 1 1 d . . . . .
H23 H 0.997104 0.431243 0.011869 0.019 Uiso 1 1 calc R U . . .
C21 C 0.80999(18) 0.43143(11) 0.02477(12) 0.0223(4) Uani 1 1 d . . . . .
H26 H 0.765138 0.406552 0.063684 0.033 Uiso 1 1 calc R U . . .
H24 H 0.774067 0.409274 -0.033468 0.033 Uiso 1 1 calc R U . . .
H25 H 0.797463 0.490976 0.023645 0.033 Uiso 1 1 calc R U . . .
C22 C 1.0171(2) 0.45998(10) 0.13977(11) 0.0245(4) Uani 1 1 d . . . . .
H27 H 1.006879 0.518886 0.127880 0.037 Uiso 1 1 calc R U . . .
H28 H 1.109977 0.446565 0.160992 0.037 Uiso 1 1 calc R U . . .
H29 H 0.973515 0.445213 0.183518 0.037 Uiso 1 1 calc R U . . .
H22 H 0.864(2) 0.3179(14) 0.1779(14) 0.036(6) Uiso 1 1 d . . . . .
C23 C 1.14290(16) 0.28892(11) 0.04235(11) 0.0175(3) Uani 1 1 d . . . . .
H33 H 1.125833 0.307788 -0.018688 0.021 Uiso 1 1 calc R U . . .
C24 C 1.25598(18) 0.34030(12) 0.09733(12) 0.0253(4) Uani 1 1 d . . . . .
H30 H 1.268550 0.327893 0.158465 0.038 Uiso 1 1 calc R U . . .
H32 H 1.235862 0.398666 0.087022 0.038 Uiso 1 1 calc R U . . .
H31 H 1.335827 0.327202 0.081671 0.038 Uiso 1 1 calc R U . . .
C25 C 1.18068(18) 0.19841(12) 0.04502(12) 0.0246(4) Uani 1 1 d . . . . .
H34 H 1.256393 0.191915 0.022741 0.037 Uiso 1 1 calc R U . . .
H36 H 1.107386 0.166631 0.009378 0.037 Uiso 1 1 calc R U . . .
H35 H 1.202495 0.178651 0.104645 0.037 Uiso 1 1 calc R U . . .
C26 C 0.86555(17) 0.28100(10) -0.10565(10) 0.0164(3) Uani 1 1 d . . . . .
H37 H 0.923770 0.322169 -0.113843 0.020 Uiso 1 1 calc R U . . .
C27 C 0.77535(18) 0.24765(10) -0.17667(11) 0.0174(3) Uani 1 1 d . . . . .
H40 H 0.770981 0.265780 -0.233274 0.021 Uiso 1 1 calc R U . . .
C28 C 0.69169(16) 0.18739(10) -0.16358(10) 0.0174(3) Uani 1 1 d . . . . .
H39 H 0.628423 0.164470 -0.211522 0.021 Uiso 1 1 calc R U . . .
C29 C 0.69975(16) 0.16025(10) -0.08072(10) 0.0162(3) Uani 1 1 d . . . . .
H38 H 0.643108 0.117596 -0.073707 0.019 Uiso 1 1 calc R U . . .
B1 B 0.80606(17) 0.16167(10) 0.09159(11) 0.0115(3) Uani 1 1 d . . . . .

loop_
_atom_site_aniso_label
_atom_site_aniso_U_11
_atom_site_aniso_U_22
_atom_site_aniso_U_33
_atom_site_aniso_U_23
_atom_site_aniso_U_13
_atom_site_aniso_U_12
Rh1 0.01111(6) 0.01058(6) 0.00871(6) 0.00006(4) 0.00376(4) -0.00060(4)
P1 0.01319(19) 0.01677(19) 0.01113(18) -0.00045(15) 0.00566(15) -0.00138(15)
P2 0.01293(19) 0.01180(17) 0.00949(18) 0.00029(13) 0.00404(14) -0.00110(14)
N1 0.0122(6) 0.0137(6) 0.0121(6) 0.0009(5) 0.0039(5) -0.0010(5)
C1 0.0119(7) 0.0172(7) 0.0150(8) 0.0013(6) 0.0016(6) 0.0003(6)
C2 0.0154(8) 0.0154(7) 0.0194(8) 0.0036(6) 0.0041(6) 0.0040(6)
C3 0.0189(8) 0.0125(7) 0.0215(8) -0.0019(6) 0.0065(7) 0.0019(6)
C4 0.0145(8) 0.0141(7) 0.0139(7) -0.0017(6) 0.0031(6) -0.0020(6)
C5 0.0117(7) 0.0127(7) 0.0112(7) 0.0020(5) 0.0049(6) -0.0001(5)
C6 0.0118(7) 0.0119(7) 0.0141(7) 0.0025(5) 0.0034(6) 0.0019(5)
C7 0.0137(8) 0.0171(7) 0.0167(8) 0.0002(6) 0.0059(6) -0.0015(6)
C8 0.0167(8) 0.0227(8) 0.0171(8) -0.0039(6) 0.0080(6) 0.0007(6)
C9 0.0226(9) 0.0284(9) 0.0274(10) -0.0028(8) 0.0068(8) 0.0074(7)
C10 0.0242(10) 0.0256(9) 0.0272(10) -0.0105(7) 0.0072(8) 0.0003(7)
C11 0.0178(8) 0.0253(8) 0.0151(8) 0.0051(6) 0.0079(6) -0.0013(6)
C12 0.0264(10) 0.0391(11) 0.0209(9) 0.0098(8) -0.0018(8) -0.0035(8)
C13 0.0419(12) 0.0240(9) 0.0295(10) 0.0095(8) 0.0146(9) 0.0025(8)
C14 0.0192(9) 0.0295(9) 0.0205(9) -0.0016(7) 0.0104(7) -0.0038(7)
C15 0.0148(8) 0.0232(8) 0.0277(9) 0.0039(7) 0.0092(7) -0.0024(6)
C16 0.0132(8) 0.0180(8) 0.0251(9) 0.0009(6) 0.0022(7) -0.0030(6)
C17 0.0166(8) 0.0185(8) 0.0170(8) -0.0004(6) 0.0041(6) -0.0011(6)
C18 0.0113(7) 0.0121(7) 0.0129(7) 0.0000(5) 0.0028(6) 0.0030(5)
C19 0.0154(8) 0.0127(7) 0.0102(7) -0.0011(5) 0.0034(6) 0.0018(5)
C20 0.0230(9) 0.0123(7) 0.0133(7) 0.0008(6) 0.0058(6) -0.0017(6)
C21 0.0268(10) 0.0169(8) 0.0227(9) 0.0030(7) 0.0063(7) 0.0060(7)
C22 0.0397(11) 0.0152(8) 0.0168(8) -0.0013(6) 0.0053(8) -0.0053(7)
C23 0.0145(8) 0.0253(8) 0.0143(8) 0.0035(6) 0.0065(6) -0.0005(6)
C24 0.0175(9) 0.0363(10) 0.0216(9) 0.0053(8) 0.0046(7) -0.0069(7)
C25 0.0205(9) 0.0297(9) 0.0263(9) 0.0006(7) 0.0109(7) 0.0072(7)
C26 0.0214(8) 0.0157(7) 0.0134(7) 0.0011(6) 0.0068(6) -0.0007(6)
C27 0.0241(9) 0.0170(7) 0.0106(7) 0.0010(6) 0.0041(6) 0.0051(6)
C28 0.0163(8) 0.0209(8) 0.0121(7) -0.0029(6) -0.0010(6) 0.0042(6)
C29 0.0142(8) 0.0180(7) 0.0154(8) -0.0004(6) 0.0025(6) -0.0009(6)
B1 0.0112(8) 0.0121(7) 0.0110(8) -0.0005(6) 0.0025(6) -0.0004(6)

_geom_special_details            
;
 All esds (except the esd in the dihedral angle between two l.s. planes)
 are estimated using the full covariance matrix.  The cell esds are taken
 into account individually in the estimation of esds in distances, angles
 and torsion angles; correlations between esds in cell parameters are only
 used when they are defined by crystal symmetry.  An approximate (isotropic)
 treatment of cell esds is used for estimating esds involving l.s. planes.
;

loop_
_geom_bond_atom_site_label_1
_geom_bond_atom_site_label_2
_geom_bond_distance
_geom_bond_site_symmetry_2
_geom_bond_publ_flag
Rh1 N1 2.1626(14) . ?
Rh1 B1 2.2290(17) . ?
Rh1 P1 2.2726(6) . ?
Rh1 P2 2.2748(6) . ?
Rh1 H22 1.46(2) . ?
P1 C7 1.8144(17) . ?
P1 C8 1.8641(17) . ?
P1 C11 1.8675(17) . ?
P2 C19 1.8231(16) . ?
P2 C20 1.8628(17) . ?
P2 C23 1.8633(17) . ?
N1 C1 1.341(2) . ?
N1 C5 1.366(2) . ?
C1 C2 1.385(2) . ?
C1 H1 0.9500 . ?
C2 C3 1.387(2) . ?
C2 H41 0.9500 . ?
C3 C4 1.388(2) . ?
C3 H2 0.9500 . ?
C4 C5 1.394(2) . ?
C4 H3 0.9500 . ?
C5 B1 1.619(2) . ?
C6 C7 1.409(2) . ?
C6 C17 1.410(2) . ?
C6 B1 1.624(2) . ?
C7 C14 1.402(2) . ?
C8 C10 1.532(2) . ?
C8 C9 1.533(2) . ?
C8 H10 1.0000 . ?
C9 H4 0.9800 . ?
C9 H6 0.9800 . ?
C9 H5 0.9800 . ?
C10 H7 0.9800 . ?
C10 H8 0.9800 . ?
C10 H9 0.9800 . ?
C11 C12 1.531(3) . ?
C11 C13 1.532(3) . ?
C11 H14 1.0000 . ?
C12 H11 0.9800 . ?
C12 H12 0.9800 . ?
C12 H13 0.9800 . ?
C13 H16 0.9800 . ?
C13 H17 0.9800 . ?
C13 H15 0.9800 . ?
C14 C15 1.382(2) . ?
C14 H21 0.9500 . ?
C15 C16 1.379(2) . ?
C15 H20 0.9500 . ?
C16 C17 1.385(2) . ?
C16 H19 0.9500 . ?
C17 H18 0.9500 . ?
C18 C19 1.408(2) . ?
C18 C29 1.414(2) . ?
C18 B1 1.628(2) . ?
C19 C26 1.403(2) . ?
C20 C21 1.531(2) . ?
C20 C22 1.533(2) . ?
C20 H23 1.0000 . ?
C21 H26 0.9800 . ?
C21 H24 0.9800 . ?
C21 H25 0.9800 . ?
C22 H27 0.9800 . ?
C22 H28 0.9800 . ?
C22 H29 0.9800 . ?
C23 C25 1.528(3) . ?
C23 C24 1.533(2) . ?
C23 H33 1.0000 . ?
C24 H30 0.9800 . ?
C24 H32 0.9800 . ?
C24 H31 0.9800 . ?
C25 H34 0.9800 . ?
C25 H36 0.9800 . ?
C25 H35 0.9800 . ?
C26 C27 1.386(2) . ?
C26 H37 0.9500 . ?
C27 C28 1.385(2) . ?
C27 H40 0.9500 . ?
C28 C29 1.390(2) . ?
C28 H39 0.9500 . ?
C29 H38 0.9500 . ?

loop_
_geom_angle_atom_site_label_1
_geom_angle_atom_site_label_2
_geom_angle_atom_site_label_3
_geom_angle
_geom_angle_site_symmetry_1
_geom_angle_site_symmetry_3
_geom_angle_publ_flag
N1 Rh1 B1 67.55(6) . . ?
N1 Rh1 P1 97.98(4) . . ?
B1 Rh1 P1 85.72(5) . . ?
N1 Rh1 P2 100.84(4) . . ?
B1 Rh1 P2 85.22(5) . . ?
P1 Rh1 P2 154.114(16) . . ?
N1 Rh1 H22 168.5(9) . . ?
B1 Rh1 H22 101.0(9) . . ?
P1 Rh1 H22 79.3(9) . . ?
P2 Rh1 H22 78.7(9) . . ?
C7 P1 C8 103.03(8) . . ?
C7 P1 C11 102.02(8) . . ?
C8 P1 C11 103.41(8) . . ?
C7 P1 Rh1 105.08(6) . . ?
C8 P1 Rh1 116.32(6) . . ?
C11 P1 Rh1 124.19(6) . . ?
C19 P2 C20 103.10(7) . . ?
C19 P2 C23 100.83(8) . . ?
C20 P2 C23 101.65(8) . . ?
C19 P2 Rh1 105.37(5) . . ?
C20 P2 Rh1 116.21(5) . . ?
C23 P2 Rh1 126.50(5) . . ?
C1 N1 C5 120.20(13) . . ?
C1 N1 Rh1 143.64(11) . . ?
C5 N1 Rh1 96.10(9) . . ?
N1 C1 C2 121.97(15) . . ?
N1 C1 H1 119.0 . . ?
C2 C1 H1 119.0 . . ?
C1 C2 C3 118.97(15) . . ?
C1 C2 H41 120.5 . . ?
C3 C2 H41 120.5 . . ?
C2 C3 C4 118.97(15) . . ?
C2 C3 H2 120.5 . . ?
C4 C3 H2 120.5 . . ?
C3 C4 C5 120.21(15) . . ?
C3 C4 H3 119.9 . . ?
C5 C4 H3 119.9 . . ?
N1 C5 C4 119.63(14) . . ?
N1 C5 B1 109.50(13) . . ?
C4 C5 B1 130.86(14) . . ?
C7 C6 C17 115.15(14) . . ?
C7 C6 B1 120.17(14) . . ?
C17 C6 B1 124.54(14) . . ?
C14 C7 C6 121.96(15) . . ?
C14 C7 P1 120.87(13) . . ?
C6 C7 P1 117.17(12) . . ?
C10 C8 C9 109.61(15) . . ?
C10 C8 P1 111.96(12) . . ?
C9 C8 P1 111.40(12) . . ?
C10 C8 H10 107.9 . . ?
C9 C8 H10 107.9 . . ?
P1 C8 H10 107.9 . . ?
C8 C9 H4 109.5 . . ?
C8 C9 H6 109.5 . . ?
H4 C9 H6 109.5 . . ?
C8 C9 H5 109.5 . . ?
H4 C9 H5 109.5 . . ?
H6 C9 H5 109.5 . . ?
C8 C10 H7 109.5 . . ?
C8 C10 H8 109.5 . . ?
H7 C10 H8 109.5 . . ?
C8 C10 H9 109.5 . . ?
H7 C10 H9 109.5 . . ?
H8 C10 H9 109.5 . . ?
C12 C11 C13 109.95(16) . . ?
C12 C11 P1 112.40(12) . . ?
C13 C11 P1 110.76(12) . . ?
C12 C11 H14 107.9 . . ?
C13 C11 H14 107.9 . . ?
P1 C11 H14 107.9 . . ?
C11 C12 H11 109.5 . . ?
C11 C12 H12 109.5 . . ?
H11 C12 H12 109.5 . . ?
C11 C12 H13 109.5 . . ?
H11 C12 H13 109.5 . . ?
H12 C12 H13 109.5 . . ?
C11 C13 H16 109.5 . . ?
C11 C13 H17 109.5 . . ?
H16 C13 H17 109.5 . . ?
C11 C13 H15 109.5 . . ?
H16 C13 H15 109.5 . . ?
H17 C13 H15 109.5 . . ?
C15 C14 C7 120.61(16) . . ?
C15 C14 H21 119.7 . . ?
C7 C14 H21 119.7 . . ?
C16 C15 C14 118.85(16) . . ?
C16 C15 H20 120.6 . . ?
C14 C15 H20 120.6 . . ?
C15 C16 C17 120.60(16) . . ?
C15 C16 H19 119.7 . . ?
C17 C16 H19 119.7 . . ?
C16 C17 C6 122.81(16) . . ?
C16 C17 H18 118.6 . . ?
C6 C17 H18 118.6 . . ?
C19 C18 C29 115.54(14) . . ?
C19 C18 B1 119.72(13) . . ?
C29 C18 B1 124.61(14) . . ?
C26 C19 C18 121.65(15) . . ?
C26 C19 P2 121.45(12) . . ?
C18 C19 P2 116.90(12) . . ?
C21 C20 C22 109.40(14) . . ?
C21 C20 P2 112.35(11) . . ?
C22 C20 P2 111.47(11) . . ?
C21 C20 H23 107.8 . . ?
C22 C20 H23 107.8 . . ?
P2 C20 H23 107.8 . . ?
C20 C21 H26 109.5 . . ?
C20 C21 H24 109.5 . . ?
H26 C21 H24 109.5 . . ?
C20 C21 H25 109.5 . . ?
H26 C21 H25 109.5 . . ?
H24 C21 H25 109.5 . . ?
C20 C22 H27 109.5 . . ?
C20 C22 H28 109.5 . . ?
H27 C22 H28 109.5 . . ?
C20 C22 H29 109.5 . . ?
H27 C22 H29 109.5 . . ?
H28 C22 H29 109.5 . . ?
C25 C23 C24 110.67(15) . . ?
C25 C23 P2 109.48(12) . . ?
C24 C23 P2 114.29(12) . . ?
C25 C23 H33 107.4 . . ?
C24 C23 H33 107.4 . . ?
P2 C23 H33 107.4 . . ?
C23 C24 H30 109.5 . . ?
C23 C24 H32 109.5 . . ?
H30 C24 H32 109.5 . . ?
C23 C24 H31 109.5 . . ?
H30 C24 H31 109.5 . . ?
H32 C24 H31 109.5 . . ?
C23 C25 H34 109.5 . . ?
C23 C25 H36 109.5 . . ?
H34 C25 H36 109.5 . . ?
C23 C25 H35 109.5 . . ?
H34 C25 H35 109.5 . . ?
H36 C25 H35 109.5 . . ?
C27 C26 C19 120.98(15) . . ?
C27 C26 H37 119.5 . . ?
C19 C26 H37 119.5 . . ?
C28 C27 C26 118.75(15) . . ?
C28 C27 H40 120.6 . . ?
C26 C27 H40 120.6 . . ?
C27 C28 C29 120.39(15) . . ?
C27 C28 H39 119.8 . . ?
C29 C28 H39 119.8 . . ?
C28 C29 C18 122.67(15) . . ?
C28 C29 H38 118.7 . . ?
C18 C29 H38 118.7 . . ?
C5 B1 C6 111.49(12) . . ?
C5 B1 C18 111.47(13) . . ?
C6 B1 C18 119.94(13) . . ?
C5 B1 Rh1 86.66(9) . . ?
C6 B1 Rh1 110.94(10) . . ?
C18 B1 Rh1 111.50(10) . . ?

loop_
_geom_torsion_atom_site_label_1
_geom_torsion_atom_site_label_2
_geom_torsion_atom_site_label_3
_geom_torsion_atom_site_label_4
_geom_torsion
_geom_torsion_site_symmetry_1
_geom_torsion_site_symmetry_2
_geom_torsion_site_symmetry_3
_geom_torsion_site_symmetry_4
_geom_torsion_publ_flag
C5 N1 C1 C2 1.7(2) . . . . ?
Rh1 N1 C1 C2 -174.65(13) . . . . ?
N1 C1 C2 C3 0.4(2) . . . . ?
C1 C2 C3 C4 -1.8(2) . . . . ?
C2 C3 C4 C5 1.1(2) . . . . ?
C1 N1 C5 C4 -2.3(2) . . . . ?
Rh1 N1 C5 C4 175.53(12) . . . . ?
C1 N1 C5 B1 178.14(13) . . . . ?
Rh1 N1 C5 B1 -4.06(12) . . . . ?
C3 C4 C5 N1 0.9(2) . . . . ?
C3 C4 C5 B1 -179.65(15) . . . . ?
C17 C6 C7 C14 -0.8(2) . . . . ?
B1 C6 C7 C14 -176.71(15) . . . . ?
C17 C6 C7 P1 179.15(12) . . . . ?
B1 C6 C7 P1 3.27(19) . . . . ?
C8 P1 C7 C14 -53.78(16) . . . . ?
C11 P1 C7 C14 53.24(16) . . . . ?
Rh1 P1 C7 C14 -176.04(13) . . . . ?
C8 P1 C7 C6 126.24(13) . . . . ?
C11 P1 C7 C6 -126.74(13) . . . . ?
Rh1 P1 C7 C6 3.98(13) . . . . ?
C7 P1 C8 C10 -167.24(13) . . . . ?
C11 P1 C8 C10 86.80(14) . . . . ?
Rh1 P1 C8 C10 -52.88(14) . . . . ?
C7 P1 C8 C9 -44.09(14) . . . . ?
C11 P1 C8 C9 -150.05(13) . . . . ?
Rh1 P1 C8 C9 70.26(13) . . . . ?
C7 P1 C11 C12 177.06(13) . . . . ?
C8 P1 C11 C12 -76.21(15) . . . . ?
Rh1 P1 C11 C12 59.28(15) . . . . ?
C7 P1 C11 C13 53.62(14) . . . . ?
C8 P1 C11 C13 160.35(13) . . . . ?
Rh1 P1 C11 C13 -64.16(14) . . . . ?
C6 C7 C14 C15 -0.1(3) . . . . ?
P1 C7 C14 C15 179.88(14) . . . . ?
C7 C14 C15 C16 0.6(3) . . . . ?
C14 C15 C16 C17 -0.1(3) . . . . ?
C15 C16 C17 C6 -1.0(3) . . . . ?
C7 C6 C17 C16 1.4(2) . . . . ?
B1 C6 C17 C16 177.07(15) . . . . ?
C29 C18 C19 C26 0.4(2) . . . . ?
B1 C18 C19 C26 176.44(14) . . . . ?
C29 C18 C19 P2 179.59(11) . . . . ?
B1 C18 C19 P2 -4.40(19) . . . . ?
C20 P2 C19 C26 52.60(15) . . . . ?
C23 P2 C19 C26 -52.21(15) . . . . ?
Rh1 P2 C19 C26 174.90(12) . . . . ?
C20 P2 C19 C18 -126.56(12) . . . . ?
C23 P2 C19 C18 128.63(13) . . . . ?
Rh1 P2 C19 C18 -4.27(13) . . . . ?
C19 P2 C20 C21 41.94(13) . . . . ?
C23 P2 C20 C21 146.12(12) . . . . ?
Rh1 P2 C20 C21 -72.75(12) . . . . ?
C19 P2 C20 C22 165.14(13) . . . . ?
C23 P2 C20 C22 -90.68(14) . . . . ?
Rh1 P2 C20 C22 50.45(14) . . . . ?
C19 P2 C23 C25 -69.99(13) . . . . ?
C20 P2 C23 C25 -175.96(12) . . . . ?
Rh1 P2 C23 C25 48.51(14) . . . . ?
C19 P2 C23 C24 165.23(12) . . . . ?
C20 P2 C23 C24 59.27(14) . . . . ?
Rh1 P2 C23 C24 -76.27(14) . . . . ?
C18 C19 C26 C27 0.6(2) . . . . ?
P2 C19 C26 C27 -178.54(13) . . . . ?
C19 C26 C27 C28 -0.3(2) . . . . ?
C26 C27 C28 C29 -0.9(2) . . . . ?
C27 C28 C29 C18 2.0(3) . . . . ?
C19 C18 C29 C28 -1.7(2) . . . . ?
B1 C18 C29 C28 -177.53(15) . . . . ?
N1 C5 B1 C6 -107.29(14) . . . . ?
C4 C5 B1 C6 73.2(2) . . . . ?
N1 C5 B1 C18 115.73(14) . . . . ?
C4 C5 B1 C18 -63.8(2) . . . . ?
N1 C5 B1 Rh1 3.92(12) . . . . ?
C4 C5 B1 Rh1 -175.61(15) . . . . ?
C7 C6 B1 C5 85.64(17) . . . . ?
C17 C6 B1 C5 -89.83(18) . . . . ?
C7 C6 B1 C18 -141.46(15) . . . . ?
C17 C6 B1 C18 43.1(2) . . . . ?
C7 C6 B1 Rh1 -9.15(18) . . . . ?
C17 C6 B1 Rh1 175.38(12) . . . . ?
C19 C18 B1 C5 -83.78(17) . . . . ?
C29 C18 B1 C5 91.85(18) . . . . ?
C19 C18 B1 C6 143.32(14) . . . . ?
C29 C18 B1 C6 -41.1(2) . . . . ?
C19 C18 B1 Rh1 11.25(18) . . . . ?
C29 C18 B1 Rh1 -173.12(12) . . . . ?

_refine_diff_density_max         0.608
_refine_diff_density_min         -0.510
_refine_diff_density_rms         0.072

_shelx_res_file                  
;
TITL mo_yc052_0m in P2(1)/n
    mo_yc052_0m.res
    created by SHELXL-2016/6 at 11:57:48 on 29-Jun-2017
CELL 0.71073 10.6918 16.3136 16.1623 90.000 106.363 90.000
ZERR 4.00 0.0026 0.0039 0.0039 0.000 0.003 0.000
LATT 1
SYMM -x+1/2, y+1/2, -z+1/2
SFAC C H N B P RH
UNIT 116 164 4 4 8 4
LIST 6 ! automatically inserted. Change 6 to 4 for CHECKCIF!!
TEMP -163.000
SIZE 0.160 0.220 0.460
L.S. 10
FMAP 2
ACTA
PLAN -5 0 0.00
HTAB
BOND $H
CONF
WGHT    0.025900    1.767000
FVAR       0.10418
RH1   6    0.940418    0.242360    0.188139    11.00000    0.01111    0.01058 =
         0.00871    0.00006    0.00376   -0.00060
P1    5    0.809492    0.215231    0.273808    11.00000    0.01319    0.01677 =
         0.01113   -0.00045    0.00566   -0.00138
P2    5    0.987741    0.299920    0.072331    11.00000    0.01293    0.01180 =
         0.00949    0.00029    0.00404   -0.00110
N1    3    1.018171    0.120312    0.185525    11.00000    0.01219    0.01366 =
         0.01212    0.00094    0.00386   -0.00097
C1    1    1.120770    0.072026    0.220961    11.00000    0.01193    0.01720 =
         0.01496    0.00128    0.00158    0.00034
AFIX  43
H1    2    1.188568    0.092326    0.267995    11.00000   -1.20000
AFIX   0
C2    1    1.130867   -0.006548    0.191053    11.00000    0.01544    0.01542 =
         0.01936    0.00363    0.00414    0.00404
AFIX  43
H41   2    1.204227   -0.039797    0.217391    11.00000   -1.20000
AFIX   0
C3    1    1.032174   -0.035952    0.122026    11.00000    0.01891    0.01249 =
         0.02147   -0.00191    0.00655    0.00186
AFIX  43
H2    2    1.038055   -0.089074    0.099331    11.00000   -1.20000
AFIX   0
C4    1    0.924727    0.013449    0.086648    11.00000    0.01451    0.01412 =
         0.01386   -0.00168    0.00307   -0.00198
AFIX  43
H3    2    0.855666   -0.006258    0.040047    11.00000   -1.20000
AFIX   0
C5    1    0.917820    0.091906    0.119283    11.00000    0.01174    0.01271 =
         0.01115    0.00197    0.00490   -0.00013
C6    1    0.678470    0.138005    0.122320    11.00000    0.01177    0.01185 =
         0.01407    0.00250    0.00339    0.00187
C7    1    0.673277    0.158017    0.206085    11.00000    0.01368    0.01709 =
         0.01672    0.00024    0.00595   -0.00147
C8    1    0.729001    0.305245    0.308172    11.00000    0.01666    0.02269 =
         0.01714   -0.00388    0.00803    0.00068
AFIX  13
H10   2    0.686086    0.285976    0.352212    11.00000   -1.20000
AFIX   0
C9    1    0.623251    0.341569    0.232364    11.00000    0.02261    0.02837 =
         0.02741   -0.00277    0.00680    0.00743
AFIX 137
H4    2    0.585972    0.390347    0.251734    11.00000   -1.50000
H6    2    0.554480    0.300804    0.210710    11.00000   -1.50000
H5    2    0.661701    0.356777    0.186188    11.00000   -1.50000
AFIX   0
C10   1    0.827305    0.372087    0.349726    11.00000    0.02423    0.02565 =
         0.02720   -0.01053    0.00715    0.00032
AFIX 137
H7    2    0.871015    0.391883    0.307796    11.00000   -1.50000
H8    2    0.892203    0.349451    0.400000    11.00000   -1.50000
H9    2    0.781579    0.417684    0.367962    11.00000   -1.50000
AFIX   0
C11   1    0.858235    0.150312    0.372891    11.00000    0.01778    0.02529 =
         0.01510    0.00510    0.00789   -0.00131
AFIX  13
H14   2    0.784241    0.150016    0.399378    11.00000   -1.20000
AFIX   0
C12   1    0.978574    0.183804    0.440024    11.00000    0.02645    0.03907 =
         0.02093    0.00983   -0.00185   -0.00351
AFIX 137
H11   2    1.003357    0.146239    0.489269    11.00000   -1.50000
H12   2    0.958555    0.237804    0.459621    11.00000   -1.50000
H13   2    1.050829    0.188802    0.414148    11.00000   -1.50000
AFIX   0
C13   1    0.882560    0.061702    0.350135    11.00000    0.04193    0.02400 =
         0.02955    0.00950    0.01461    0.00248
AFIX 137
H16   2    0.954343    0.060362    0.323528    11.00000   -1.50000
H17   2    0.803498    0.039693    0.309617    11.00000   -1.50000
H15   2    0.905402    0.028360    0.402701    11.00000   -1.50000
AFIX   0
C14   1    0.567947    0.135047    0.236616    11.00000    0.01917    0.02950 =
         0.02048   -0.00159    0.01035   -0.00376
AFIX  43
H21   2    0.567782    0.149484    0.293529    11.00000   -1.20000
AFIX   0
C15   1    0.464357    0.091600    0.184695    11.00000    0.01476    0.02323 =
         0.02775    0.00389    0.00917   -0.00239
AFIX  43
H20   2    0.392614    0.076510    0.205226    11.00000   -1.20000
AFIX   0
C16   1    0.466930    0.070523    0.102544    11.00000    0.01323    0.01800 =
         0.02510    0.00088    0.00220   -0.00299
AFIX  43
H19   2    0.396377    0.040605    0.066209    11.00000   -1.20000
AFIX   0
C17   1    0.571452    0.092581    0.072536    11.00000    0.01656    0.01850 =
         0.01698   -0.00042    0.00409   -0.00114
AFIX  43
H18   2    0.570988    0.076402    0.015985    11.00000   -1.20000
AFIX   0
C18   1    0.788837    0.193563   -0.006415    11.00000    0.01131    0.01212 =
         0.01286   -0.00004    0.00282    0.00304
C19   1    0.872160    0.254883   -0.021840    11.00000    0.01539    0.01274 =
         0.01024   -0.00113    0.00344    0.00180
C20   1    0.955770    0.411911    0.056693    11.00000    0.02304    0.01231 =
         0.01327    0.00081    0.00579   -0.00171
AFIX  13
H23   2    0.997104    0.431243    0.011869    11.00000   -1.20000
AFIX   0
C21   1    0.809995    0.431435    0.024766    11.00000    0.02680    0.01687 =
         0.02267    0.00295    0.00626    0.00605
AFIX 137
H26   2    0.765138    0.406552    0.063684    11.00000   -1.50000
H24   2    0.774067    0.409274   -0.033468    11.00000   -1.50000
H25   2    0.797463    0.490976    0.023645    11.00000   -1.50000
AFIX   0
C22   1    1.017066    0.459981    0.139766    11.00000    0.03974    0.01523 =
         0.01682   -0.00126    0.00532   -0.00527
AFIX 137
H27   2    1.006879    0.518886    0.127880    11.00000   -1.50000
H28   2    1.109977    0.446565    0.160992    11.00000   -1.50000
H29   2    0.973515    0.445213    0.183518    11.00000   -1.50000
AFIX   0
H22   2    0.864460    0.317947    0.177941    11.00000    0.03551
C23   1    1.142898    0.288918    0.042355    11.00000    0.01445    0.02531 =
         0.01427    0.00351    0.00653   -0.00048
AFIX  13
H33   2    1.125833    0.307788   -0.018688    11.00000   -1.20000
AFIX   0
C24   1    1.255976    0.340301    0.097333    11.00000    0.01752    0.03629 =
         0.02159    0.00527    0.00460   -0.00691
AFIX 137
H30   2    1.268550    0.327893    0.158465    11.00000   -1.50000
H32   2    1.235862    0.398666    0.087022    11.00000   -1.50000
H31   2    1.335827    0.327202    0.081671    11.00000   -1.50000
AFIX   0
C25   1    1.180681    0.198413    0.045018    11.00000    0.02054    0.02967 =
         0.02632    0.00063    0.01095    0.00716
AFIX 137
H34   2    1.256393    0.191915    0.022741    11.00000   -1.50000
H36   2    1.107386    0.166631    0.009378    11.00000   -1.50000
H35   2    1.202495    0.178651    0.104645    11.00000   -1.50000
AFIX   0
C26   1    0.865546    0.281003   -0.105652    11.00000    0.02141    0.01572 =
         0.01336    0.00110    0.00679   -0.00073
AFIX  43
H37   2    0.923770    0.322169   -0.113843    11.00000   -1.20000
AFIX   0
C27   1    0.775350    0.247652   -0.176671    11.00000    0.02409    0.01705 =
         0.01056    0.00101    0.00410    0.00506
AFIX  43
H40   2    0.770981    0.265780   -0.233274    11.00000   -1.20000
AFIX   0
C28   1    0.691694    0.187395   -0.163582    11.00000    0.01633    0.02085 =
         0.01208   -0.00292   -0.00096    0.00417
AFIX  43
H39   2    0.628423    0.164470   -0.211522    11.00000   -1.20000
AFIX   0
C29   1    0.699749    0.160254   -0.080715    11.00000    0.01420    0.01800 =
         0.01544   -0.00038    0.00253   -0.00088
AFIX  43
H38   2    0.643108    0.117596   -0.073707    11.00000   -1.20000
AFIX   0
B1    4    0.806060    0.161669    0.091587    11.00000    0.01118    0.01207 =
         0.01095   -0.00047    0.00246   -0.00043
HKLF 4 1 1 0 0 0 1 0 0 0 1


REM  mo_yc052_0m in P2(1)/n
REM R1 =  0.0248 for    6419 Fo > 4sig(Fo)  and  0.0307 for all    7290 data
REM    319 parameters refined using      0 restraints

END

WGHT      0.0259      1.7670

REM Instructions for potential hydrogen bonds
HTAB C13 N1

REM Highest difference peak  0.608,  deepest hole -0.510,  1-sigma level  0.072
Q1    1   0.9813  0.2121  0.1627  11.00000  0.05    0.61
Q2    1   0.9292  0.0531  0.1021  11.00000  0.05    0.47
Q3    1   0.9207  0.2816  0.2213  11.00000  0.05    0.46
Q4    1   0.8738  0.2611 -0.0618  11.00000  0.05    0.43
Q5    1   0.9626  0.2857  0.1569  11.00000  0.05    0.43
;
_shelx_res_checksum              19869

_shelx_hkl_file                  
;
  -1   0   0   -0.03    0.05
   2   0   0  150.05    4.41
  -2   0   0  149.68    4.42
   2   0   0  151.16    4.53
  -2   0   0  147.53    5.72
  -3   0   0    0.12    0.07
   3   0   0    0.04    0.07
   3   0   0    0.12    0.11
  -3   0   0    0.26    0.15
  -4   0   0   18.08    0.98
  -4   0   0   20.27    0.68
   4   0   0   17.85    0.70
   4   0   0   19.44    0.78
  -5   0   0    0.00    0.10
   5   0   0   -0.11    0.14
   5   0   0   -0.08    0.09
  -5   0   0    0.14    0.19
  -6   0   0    2.21    0.23
   6   0   0    2.13    0.26
   6   0   0    2.12    0.33
  -6   0   0    2.82    0.47
  -7   0   0    0.16    0.13
   7   0   0   -0.05    0.13
  -7   0   0   -0.04    0.22
   7   0   0    0.00    0.18
   8   0   0  103.26    3.38
   8   0   0  101.48    3.58
  -8   0   0  111.24    4.60
   9   0   0    0.19    0.20
   9   0   0   -0.21    0.26
  -9   0   0    0.09    0.36
 -10   0   0    7.60    1.02
  10   0   0    7.66    0.73
 -11   0   0    0.86    0.60
  11   0   0   -0.05    0.34
  12   0   0    6.99    0.83
  13   0   0    0.16    0.40
 -13   0   0   -0.08    0.69
  14   0   0    3.84    0.79
  -1  -1   0    0.28    0.05
   1  -1   0    0.31    0.06
   1  -1   0    0.29    0.05
  -1  -1   0    0.22    0.06
  -1   1   0    0.48    0.08
   1   1   0    0.40    0.06
  -2  -1   0  264.84    7.53
   2  -1   0  257.55    7.49
   2   1   0  250.47    7.65
   2   1   0  248.76    7.46
  -3  -1   0   16.66    0.86
   3  -1   0   16.64    0.68
  -3  -1   0   17.63    0.64
   3  -1   0   17.98    0.65
  -3   1   0   19.28    0.90
   3   1   0   17.48    0.62
  -3   1   0   17.54    0.57
   3   1   0   18.22    0.70
   4  -1   0  185.01    5.56
  -4  -1   0  188.51    7.20
   4  -1   0  180.79    5.70
  -4  -1   0  202.06    5.57
  -4   1   0  172.82    5.49
  -4   1   0  179.98    7.21
   4   1   0  184.58    5.52
   4   1   0  190.58    5.72
   5  -1   0   31.70    1.14
  -5  -1   0   31.45    1.54
   5  -1   0   32.22    1.23
  -5  -1   0   32.30    1.12
  -5   1   0   31.25    1.05
   5   1   0   32.13    1.23
   5   1   0   33.08    1.12
  -5   1   0   30.87    1.56
   6  -1   0  170.58    5.44
   6  -1   0  168.96    5.25
  -6  -1   0  170.01    5.23
  -6  -1   0  178.81    6.88
   6   1   0  165.78    5.21
  -6   1   0  183.93    6.92
  -6   1   0  172.08    5.15
   6   1   0  167.61    5.43
   7  -1   0   -0.08    0.13
   7  -1   0   -0.03    0.16
  -7  -1   0    0.40    0.28
  -7  -1   0    0.07    0.14
   7   1   0   -0.15    0.16
  -7   1   0   -0.11    0.20
   7   1   0   -0.01    0.12
   8  -1   0    5.50    0.56
   8  -1   0    6.25    0.48
  -8  -1   0    5.49    0.76
   8   1   0    6.77    0.48
  -8   1   0    5.85    0.78
   8   1   0    5.60    0.58
   9  -1   0    5.01    0.50
  -9  -1   0    4.84    0.78
   9  -1   0    4.28    0.53
  -9   1   0    5.15    0.81
   9   1   0    5.10    0.59
 -10  -1   0    2.00    0.60
  10  -1   0    1.45    0.40
  10   1   0    1.49    0.42
 -10   1   0    1.76    0.64
  11  -1   0    0.94    0.46
 -11  -1   0    1.79    0.74
  11   1   0    0.85    0.42
 -11   1   0    0.81    0.59
  12  -1   0   14.18    1.08
  12   1   0   13.77    1.03
  13  -1   0   -0.18    0.37
 -13  -1   0    0.83    0.74
  13   1   0    0.07    0.43
 -13   1   0   -0.50    0.55
  14  -1   0   17.53    1.41
  14   1   0   18.90    1.55
   0  -2   0 1000.00   27.84
   0  -2   0  924.39   27.87
   0   2   0  933.33   28.39
  -1  -2   0  106.29    3.09
   1  -2   0  101.12    3.06
  -1  -2   0  100.24    3.03
   1  -2   0   96.93    3.12
   1   2   0  101.74    3.90
   1   2   0  102.73    3.12
  -1   2   0  109.41    3.96
   2  -2   0   19.79    0.70
  -2  -2   0   20.21    0.70
   2  -2   0   19.08    0.72
  -2  -2   0   17.35    0.86
   2   2   0   19.46    0.72
   2   2   0   20.15    0.64
   3  -2   0    1.69    0.20
   3  -2   0    1.88    0.19
  -3  -2   0    1.80    0.19
  -3   2   0    1.57    0.25
   3   2   0    1.46    0.19
   3   2   0    1.68    0.15
  -4  -2   0   18.40    0.97
   4  -2   0   18.22    0.80
  -4  -2   0   20.11    0.74
   4  -2   0   19.57    0.76
  -4   2   0   20.27    1.04
   4   2   0   20.13    0.81
   4   2   0   17.97    0.69
   5  -2   0   -0.04    0.14
  -5  -2   0    0.14    0.13
   5  -2   0    0.18    0.14
  -5  -2   0   -0.12    0.15
   5   2   0    0.19    0.11
  -5   2   0   -0.30    0.25
   5   2   0   -0.17    0.13
  -5   2   0    0.05    0.07
   6  -2   0    1.49    0.27
  -6  -2   0    1.33    0.22
  -6  -2   0    1.12    0.33
   6  -2   0    1.34    0.23
   6   2   0    1.24    0.19
   6   2   0    1.56    0.28
  -6   2   0    1.14    0.14
  -6   2   0    1.36    0.38
   7  -2   0    0.29    0.21
  -7  -2   0    0.06    0.15
   7  -2   0    0.23    0.16
  -7  -2   0    0.50    0.27
   7   2   0    0.06    0.21
   7   2   0    0.29    0.14
  -7   2   0    0.57    0.34
   8  -2   0   82.82    2.80
  -8  -2   0   83.68    2.75
  -8  -2   0   81.59    3.72
   8  -2   0   81.69    2.95
  -8   2   0   90.35    3.84
   8   2   0   81.98    2.95
   8   2   0   82.85    2.73
   9  -2   0   30.48    1.42
  -9  -2   0   30.50    1.84
   9  -2   0   30.58    1.30
  -9   2   0   34.11    1.96
   9   2   0   30.08    1.42
  10  -2   0    8.89    0.83
 -10  -2   0    9.77    1.12
  10  -2   0    8.69    0.67
 -10   2   0   11.75    1.17
  10   2   0    8.90    0.83
 -11  -2   0    6.79    1.02
  11  -2   0    7.33    0.82
  11   2   0    8.48    0.83
 -12  -2   0    0.73    0.57
  12  -2   0    1.80    0.56
  12   2   0    1.68    0.51
 -12   2   0    1.10    0.73
  13  -2   0    3.57    0.68
 -13  -2   0    1.08    0.79
  13   2   0    1.46    0.54
 -13   2   0    1.14    0.75
   0  -3   0    0.13    0.09
   0  -3   0   -0.05    0.07
   0   3   0    0.10    0.09
  -1  -3   0   11.43    0.45
  -1  -3   0   12.14    0.50
   1  -3   0   11.47    0.49
   1  -3   0   12.62    0.44
   1   3   0   12.15    0.50
  -1   3   0   11.90    0.50
   1   3   0   11.92    0.55
   2  -3   0  138.43    4.25
  -2  -3   0  140.50    4.19
  -2  -3   0  137.49    5.30
   2  -3   0  138.81    4.17
   2   3   0  136.51    4.10
   2   3   0  133.56    4.24
  -2   3   0  145.01    5.40
   3  -3   0    1.54    0.20
  -3  -3   0    1.41    0.23
   3  -3   0    1.68    0.22
   3   3   0    1.54    0.20
   3   3   0    1.86    0.16
  -4  -3   0  107.01    4.20
   4  -3   0  105.72    3.28
   4  -3   0   98.95    3.35
   4   3   0  108.06    3.19
   4   3   0  105.69    3.37
   5  -3   0    8.92    0.56
   5  -3   0    9.54    0.52
  -5  -3   0    9.72    0.69
  -5   3   0    9.98    0.75
   5   3   0   10.08    0.45
   5   3   0    9.78    0.56
   6  -3   0   68.03    2.31
  -6  -3   0   67.40    2.29
  -6  -3   0   66.12    2.98
   6  -3   0   67.99    2.41
   6   3   0   71.62    2.22
  -6   3   0   74.05    3.12
   6   3   0   68.60    2.41
   7  -3   0   14.09    0.79
  -7  -3   0   15.37    1.00
   7  -3   0   13.31    0.71
  -7  -3   0   12.83    0.69
   7   3   0   14.15    0.79
   7   3   0   13.45    0.64
  -7   3   0   15.01    1.10
   8  -3   0    0.04    0.20
  -8  -3   0   -0.08    0.19
  -8  -3   0   -0.25    0.31
   8  -3   0   -0.03    0.24
   8   3   0    0.17    0.17
  -8   3   0    0.14    0.39
   8   3   0    0.56    0.27
   9  -3   0    0.16    0.23
  -9  -3   0   -0.39    0.27
   9  -3   0    0.56    0.33
  -9   3   0    0.23    0.46
   9   3   0    0.59    0.33
 -10  -3   0    8.83    1.08
  10  -3   0   10.59    0.74
  10  -3   0   11.39    0.86
  10   3   0   11.44    0.88
 -10   3   0    9.45    1.27
 -11  -3   0    1.19    0.56
  11  -3   0    1.94    0.48
  11   3   0    1.46    0.47
 -11   3   0    1.43    0.59
  12  -3   0   20.55    1.29
  12   3   0   21.20    1.30
  13  -3   0    1.09    0.53
 -13  -3   0    0.59    0.72
  13   3   0    0.40    0.41
 -13   3   0   -0.37    0.51
   0  -4   0  115.17    3.51
   0  -4   0  117.12    3.53
   0   4   0  117.50    4.42
   0   4   0  117.17    3.60
  -1  -4   0  124.27    3.77
  -1  -4   0  123.02    3.70
   1  -4   0  120.65    3.73
   1  -4   0  126.61    3.71
   1   4   0  126.11    3.82
   1   4   0  126.39    4.70
  -1   4   0  122.12    3.81
  -1   4   0  120.97    4.77
   2  -4   0   85.15    2.68
  -2  -4   0   87.15    2.65
   2  -4   0   87.63    2.53
   2  -4   0   86.66    2.63
  -2  -4   0   84.89    2.56
  -2   4   0   73.59    3.39
   2   4   0   83.73    2.67
  -3  -4   0   28.04    1.21
   3  -4   0   26.34    1.02
   3  -4   0   27.96    1.00
  -3   4   0   26.34    1.32
   3   4   0   26.45    0.90
   3   4   0   25.96    1.01
  -4  -4   0    0.09    0.14
   4  -4   0    0.19    0.15
  -4  -4   0    0.38    0.17
   4  -4   0    0.29    0.17
  -4   4   0    0.43    0.23
   4   4   0    0.38    0.17
   4   4   0    0.60    0.13
  -5  -4   0    0.00    0.15
   5  -4   0   -0.14    0.12
   5  -4   0    0.09    0.17
  -5  -4   0   -0.21    0.12
  -5   4   0    0.30    0.26
   5   4   0   -0.09    0.09
   5   4   0   -0.07    0.15
   6  -4   0   33.98    1.40
  -6  -4   0   33.90    1.32
  -6  -4   0   34.53    1.70
   6  -4   0   34.90    1.34
  -6   4   0   39.02    1.89
   6   4   0   35.01    1.41
   6   4   0   34.99    1.22
  -7  -4   0   31.63    1.29
   7  -4   0   31.39    1.38
   7  -4   0   31.70    1.31
  -7  -4   0   35.83    1.74
   7   4   0   31.21    1.38
   7   4   0   32.57    1.19
  -7   4   0   36.74    1.90
   8  -4   0   41.81    1.76
  -8  -4   0   43.43    1.63
   8  -4   0   41.35    1.66
  -8   4   0   48.17    2.41
   8   4   0   41.37    1.75
   9  -4   0   10.55    0.72
  -9  -4   0   10.98    1.03
  -9  -4   0   11.22    0.73
   9  -4   0   11.93    0.85
  -9   4   0   12.91    1.25
   9   4   0   10.64    0.79
  10  -4   0   19.51    1.16
  10  -4   0   19.43    1.05
 -10  -4   0   22.22    1.54
  10   4   0   19.33    1.16
  11  -4   0   -0.12    0.25
 -11  -4   0   -0.28    0.40
  11  -4   0    0.22    0.38
  11   4   0    0.27    0.36
 -11   4   0    0.24    0.51
  12  -4   0    6.58    0.84
 -12   4   0    5.13    1.14
  12   4   0    7.67    0.88
 -13  -4   0    2.16    0.83
  13  -4   0    6.06    0.85
  13   4   0    4.17    0.73
 -13   4   0    1.46    0.83
   0  -5   0    0.00    0.08
   0  -5   0    0.00    0.09
   0   5   0   -0.09    0.09
   0   5   0    0.09    0.08
   1  -5   0   47.91    1.56
  -1  -5   0   46.43    1.57
   1  -5   0   47.68    1.52
  -1  -5   0   48.27    1.53
  -1   5   0   48.27    1.94
   1   5   0   48.30    1.60
  -1   5   0   47.93    1.60
   1   5   0   46.59    1.87
   2  -5   0  460.56   12.96
   2  -5   0  433.57   12.98
  -2  -5   0  439.05   12.92
   2   5   0  440.27   16.58
   2   5   0  433.76   13.23
  -2   5   0  440.52   13.24
   3  -5   0   26.53    0.82
   3  -5   0   27.14    1.00
  -3  -5   0   26.58    1.16
   3  -5   0   24.17    1.00
  -3  -5   0   24.97    0.99
  -3   5   0   23.75    1.31
   3   5   0   25.80    0.88
  -4  -5   0  122.56    4.95
   4  -5   0  125.50    3.92
  -4  -5   0  119.55    3.93
   4  -5   0  122.98    4.01
   4   5   0  129.94    3.80
  -4   5   0  137.42    5.19
   4   5   0  121.97    4.00
  -5  -5   0    5.83    0.43
   5  -5   0    5.58    0.49
  -5  -5   0    5.84    0.50
   5  -5   0    4.85    0.43
   5   5   0    5.00    0.32
  -5   5   0    5.11    0.68
   5   5   0    4.38    0.44
  -6  -5   0  141.26    4.56
   6  -5   0  147.71    4.57
  -6  -5   0  147.69    5.82
   6  -5   0  142.33    4.68
  -6   5   0  144.99    6.03
   6   5   0  150.16    4.42
   6   5   0  139.22    4.67
   7  -5   0   84.04    2.85
  -7  -5   0   87.01    2.85
  -7  -5   0   83.88    3.64
   7  -5   0   85.24    2.96
   7   5   0   86.46    2.70
  -7   5   0   79.53    3.84
   7   5   0   82.49    2.95
  -8  -5   0    1.87    0.34
  -8  -5   0    0.24    0.28
   8  -5   0    1.17    0.35
   8  -5   0    1.74    0.35
  -8   5   0    1.31    0.51
   8   5   0    1.03    0.35
   9  -5   0   30.14    1.45
  -9  -5   0   30.04    1.32
   9  -5   0   28.66    1.33
  -9  -5   0   31.88    1.81
   9   5   0   29.94    1.45
  -9   5   0   29.44    2.03
 -10  -5   0   12.19    1.20
  10  -5   0   16.82    0.96
  10  -5   0   14.83    1.03
  10   5   0   15.85    1.04
  11  -5   0    5.29    0.63
 -11  -5   0    2.65    0.74
  11  -5   0    3.33    0.61
  11   5   0    3.58    0.61
 -11   5   0    1.23    0.67
  12  -5   0   16.31    1.17
  12   5   0   16.50    1.14
 -12   5   0    9.24    1.52
  13  -5   0    5.70    0.85
 -13  -5   0    3.03    0.94
 -13   5   0    2.30    0.96
  13   5   0    6.42    0.88
   0  -6   0  118.13    3.62
   0  -6   0  114.38    3.58
   0   6   0  117.47    3.69
   0   6   0  119.19    4.48
   1  -6   0   10.09    0.48
  -1  -6   0    9.65    0.45
   1  -6   0    9.61    0.43
   1   6   0    9.80    0.47
  -1   6   0    8.99    0.52
   1   6   0   10.16    0.50
   2  -6   0  245.12    7.32
  -2  -6   0  241.89    7.38
  -2  -6   0  250.65    7.26
   2  -6   0  248.04    7.26
  -2   6   0  247.97    7.48
   2   6   0  251.28    9.26
  -2   6   0  231.15    9.40
   2   6   0  239.85    7.46
  -3  -6   0    8.84    0.53
  -3  -6   0    8.75    0.51
   3  -6   0    9.92    0.39
   3  -6   0    9.54    0.52
  -3   6   0    6.52    0.65
   3   6   0   10.12    0.44
   3   6   0    9.63    0.54
  -4  -6   0    0.19    0.17
   4  -6   0    0.01    0.17
  -4  -6   0    0.20    0.14
   4  -6   0    0.02    0.16
  -4   6   0   -0.34    0.18
   4   6   0    0.09    0.11
   4   6   0   -0.07    0.16
   5  -6   0    5.67    0.46
   5  -6   0    5.35    0.43
  -5  -6   0    4.67    0.46
  -5  -6   0    5.26    0.48
  -5   6   0    4.73    0.66
   5   6   0    6.08    0.35
   5   6   0    5.35    0.50
  -6  -6   0   85.50    3.45
  -6  -6   0   79.65    2.74
   6  -6   0   83.52    2.75
   6  -6   0   78.67    2.81
  -6   6   0   77.11    3.69
   6   6   0   80.85    2.56
   6   6   0   80.37    2.80
  -7  -6   0   14.15    0.98
  -7  -6   0   13.29    0.95
  -7  -6   0   14.58    0.80
   7  -6   0   13.69    0.80
   7  -6   0   15.06    0.87
   7   6   0   13.91    0.85
  -7   6   0   14.46    1.22
  -8  -6   0   67.56    2.49
   8  -6   0   68.91    2.51
  -8  -6   0   78.90    3.26
   8  -6   0   65.21    2.58
   8   6   0   72.20    2.63
  -8   6   0   69.08    3.53
  -9  -6   0    5.12    0.56
   9  -6   0    3.70    0.54
   9  -6   0    5.71    0.60
  -9  -6   0    1.87    0.52
   9   6   0    4.21    0.56
  -9   6   0    3.83    0.87
  10  -6   0   39.52    1.74
 -10  -6   0   45.75    2.37
  10  -6   0   43.73    1.87
  10   6   0   42.31    1.88
 -10   6   0   33.59    2.51
 -11  -6   0   -0.28    0.43
  11  -6   0    0.40    0.40
  11  -6   0    0.01    0.32
 -11   6   0    0.29    0.55
  11   6   0   -0.34    0.36
  12  -6   0    6.24    0.80
 -12   6   0    5.83    1.20
  12   6   0    6.88    0.85
  13  -6   0    4.17    0.75
 -13  -6   0    2.24    0.88
  13   6   0    3.20    0.68
 -13   6   0    2.46    1.07
   0  -7   0    0.09    0.12
   0  -7   0   -0.03    0.10
   0   7   0    0.03    0.13
   0   7   0   -0.03    0.09
   1  -7   0    7.37    0.39
  -1  -7   0    6.62    0.39
   1  -7   0    6.59    0.42
  -1  -7   0    6.61    0.42
  -1   7   0    6.41    0.43
   1   7   0    6.54    0.43
   1   7   0    6.52    0.37
  -1   7   0    6.77    0.44
   2  -7   0  120.56    3.48
  -2  -7   0  114.39    3.48
   2  -7   0  110.76    3.55
  -2  -7   0  109.94    3.57
  -2   7   0  113.19    3.63
   2   7   0  115.50    4.37
   2   7   0  114.61    3.63
  -2   7   0  105.41    4.48
  -3  -7   0   43.80    1.61
   3  -7   0   48.87    1.47
   3  -7   0   46.59    1.62
  -3  -7   0   45.61    1.52
   3   7   0   44.60    1.64
  -3   7   0   46.40    1.66
  -3   7   0   38.74    2.07
   4  -7   0   48.97    1.51
  -4  -7   0   48.54    2.08
   4  -7   0   50.58    1.76
   4   7   0   47.56    1.78
   4   7   0   48.17    1.60
  -5  -7   0    0.55    0.23
   5  -7   0    1.00    0.27
  -5  -7   0    0.35    0.19
   5  -7   0    0.51    0.22
   5   7   0    0.49    0.14
   5   7   0    0.68    0.23
  -5   7   0    0.25    0.30
  -6  -7   0   37.66    1.78
  -6  -7   0   37.13    1.48
   6  -7   0   36.88    1.52
   6  -7   0   36.87    1.47
   6   7   0   38.92    1.31
   6   7   0   36.54    1.51
  -6   7   0   32.53    2.02
  -7  -7   0   74.60    2.58
   7  -7   0   71.17    2.64
  -7  -7   0   77.67    3.22
   7  -7   0   68.92    2.55
   7   7   0   69.56    2.62
   8  -7   0    0.08    0.26
  -8  -7   0    0.12    0.25
   8  -7   0   -0.52    0.25
  -8  -7   0    0.24    0.33
   8   7   0   -0.23    0.28
  -8   7   0    0.35    0.42
   9  -7   0   19.80    1.14
  -9  -7   0   21.78    1.10
   9  -7   0   20.94    1.11
   9   7   0   18.64    1.12
  -9   7   0   18.72    1.67
  10  -7   0   21.37    1.16
  10  -7   0   20.15    1.24
 -10  -7   0   19.70    1.10
 -10  -7   0   21.13    1.51
 -10   7   0   16.92    1.74
  10   7   0   20.82    1.22
  11  -7   0    3.37    0.57
  11  -7   0    3.58    0.66
 -11  -7   0    2.41    0.70
 -11   7   0    1.31    0.76
  11   7   0    3.57    0.64
  12  -7   0   35.81    1.85
  12  -7   0   37.19    1.87
  12   7   0   40.05    1.92
 -12   7   0   26.57    2.58
  13  -7   0    1.89    0.63
  13   7   0    3.51    0.74
   0  -8   0   13.98    0.66
   0  -8   0   14.11    0.66
   0   8   0   14.52    0.68
   0   8   0   15.51    0.71
   1  -8   0   10.29    0.56
  -1  -8   0    9.65    0.52
  -1  -8   0    9.24    0.54
   1  -8   0    9.43    0.49
  -1   8   0   10.65    0.58
   1   8   0    9.80    0.57
  -1   8   0    9.62    0.55
   1   8   0   10.65    0.51
   2  -8   0   50.99    1.85
   2  -8   0   55.99    1.79
  -2  -8   0   53.06    1.88
  -2  -8   0   53.95    1.80
   2   8   0   53.99    1.91
   2   8   0   54.56    2.17
  -2   8   0   53.85    1.92
  -2   8   0   55.06    2.30
   3  -8   0    8.63    0.43
  -3  -8   0    9.07    0.54
  -3  -8   0    9.37    0.57
   3  -8   0    8.39    0.55
  -3  -8   0    9.71    0.50
  -3   8   0    9.90    0.59
   3   8   0    9.01    0.56
  -3   8   0   10.33    0.73
  -4  -8   0   17.35    0.85
   4  -8   0   18.38    0.86
  -4  -8   0   17.43    0.90
   4  -8   0   18.94    0.65
   4   8   0   17.40    0.71
   4   8   0   17.90    0.87
  -4   8   0   12.78    1.06
  -4   8   0   17.11    0.86
  -5  -8   0    0.98    0.25
   5  -8   0    0.80    0.25
  -5  -8   0    0.57    0.24
  -5   8   0    0.46    0.34
   5   8   0    0.79    0.18
   5   8   0    0.65    0.26
   6  -8   0   68.22    2.43
  -6  -8   0   70.19    2.96
  -6  -8   0   69.79    2.45
   6  -8   0   66.48    2.48
   6   8   0   66.20    2.47
  -7  -8   0    1.07    0.32
   7  -8   0    1.02    0.33
  -7  -8   0    0.93    0.29
   7  -8   0    0.43    0.33
  -7   8   0    0.73    0.45
   7   8   0    0.47    0.27
   8  -8   0   59.26    2.23
  -8  -8   0   58.40    2.22
   8  -8   0   59.40    2.30
  -8  -8   0   62.06    2.77
   8   8   0   63.47    2.33
  -8   8   0   45.72    2.99
   9  -8   0   23.67    1.27
  -9  -8   0   23.43    1.20
   9  -8   0   21.46    1.17
   9   8   0   26.00    1.30
  -9   8   0   15.93    1.66
  10  -8   0   61.92    2.42
 -10  -8   0   60.38    2.39
  10  -8   0   60.46    2.52
  10   8   0   61.46    2.51
  11  -8   0    8.88    0.86
  11  -8   0    9.96    1.01
  11   8   0   10.04    1.02
 -11   8   0    9.29    1.51
  12  -8   0    0.44    0.45
  12  -8   0    0.53    0.42
 -12   8   0    0.10    0.66
  12   8   0    0.56    0.48
  13  -8   0    9.18    1.06
  13   8   0    8.47    1.14
   0  -9   0    0.13    0.17
   0  -9   0    0.19    0.15
   0   9   0    0.16    0.12
   0   9   0   -0.09    0.15
  -1  -9   0   17.76    0.83
  -1  -9   0   18.84    0.80
   1  -9   0   19.27    0.80
   1  -9   0   18.21    0.83
   1   9   0   17.83    0.86
  -1   9   0   18.90    0.87
   1   9   0   18.08    0.83
  -1   9   0   19.99    0.91
   2  -9   0   50.95    1.85
  -2  -9   0   53.00    1.79
   2  -9   0   57.94    1.79
  -2  -9   0   53.02    1.88
   2   9   0   50.96    1.89
   2   9   0   51.94    2.12
  -2   9   0   48.95    1.89
  -2   9   0   53.72    2.25
   3  -9   0    0.50    0.14
   3  -9   0    0.22    0.21
  -3  -9   0    0.62    0.16
  -3  -9   0    0.47    0.20
  -3  -9   0    0.93    0.22
   3   9   0    0.77    0.25
  -3   9   0    1.07    0.27
  -3   9   0    0.60    0.25
   4  -9   0   46.48    1.77
  -4  -9   0   47.06    2.02
  -4  -9   0   45.66    1.77
   4   9   0   44.24    1.78
  -4   9   0   48.06    1.82
   4   9   0   49.70    1.62
  -4   9   0   49.24    2.30
  -5  -9   0    9.21    0.64
   5  -9   0    9.31    0.63
  -5  -9   0    9.42    0.67
  -5   9   0    7.17    0.91
   5   9   0    8.86    0.63
  -5   9   0    8.58    0.66
   5   9   0    9.32    0.50
   6  -9   0    2.84    0.43
  -6  -9   0    2.41    0.40
  -6  -9   0    2.83    0.44
   6   9   0    3.17    0.44
  -6   9   0    2.87    0.66
  -7  -9   0   38.36    1.64
  -7  -9   0   42.12    1.96
   7  -9   0   39.57    1.66
   7  -9   0   39.31    1.70
  -7  -9   0   42.03    1.96
  -7   9   0   31.84    2.24
   7   9   0   39.02    1.69
   8  -9   0    1.36    0.39
  -8  -9   0    3.24    0.50
   8  -9   0    2.24    0.44
   8   9   0    2.03    0.44
  -8   9   0    1.62    0.63
  -9  -9   0   19.77    1.13
   9  -9   0   19.66    1.20
   9  -9   0   19.81    1.13
   9   9   0   21.02    1.23
  -9   9   0   15.53    1.63
 -10  -9   0   14.17    1.02
  10  -9   0   16.33    1.13
  10  -9   0   14.34    1.02
 -10   9   0   12.89    1.68
  10   9   0   17.52    1.16
  11  -9   0    2.43    0.61
  11  -9   0    3.06    0.55
  11   9   0    3.25    0.66
 -11   9   0    2.02    0.78
  12  -9   0   66.02    2.77
  12  -9   0   63.23    2.61
  12   9   0   68.94    2.80
 -12   9   0   50.94    3.63
   0 -10   0   28.51    1.18
   0 -10   0   30.23    1.18
   0  10   0   30.08    1.24
   0  10   0   30.66    1.29
  -1 -10   0   13.43    0.71
   1 -10   0   13.86    0.67
  -1 -10   0   13.01    0.66
   1 -10   0   13.49    0.70
  -1  10   0   14.14    0.72
  -1  10   0   13.30    0.73
   1  10   0   13.62    0.65
   1  10   0   11.78    0.71
  -2 -10   0   10.72    0.58
   2 -10   0   12.04    0.58
  -2 -10   0   11.83    0.67
   2 -10   0    9.53    0.60
  -2  10   0    9.19    0.62
   2  10   0   10.70    0.66
  -2  10   0   10.76    0.68
  -3 -10   0   35.24    1.30
   3 -10   0   33.82    1.38
  -3 -10   0   32.31    1.38
   3 -10   0   34.51    1.24
  -3  10   0   37.60    1.70
  -3  10   0   33.51    1.41
   3  10   0   34.40    1.43
   4 -10   0    8.88    0.65
  -4 -10   0    8.26    0.62
   4  10   0    9.91    0.53
  -4  10   0    7.95    0.62
  -4  10   0   10.51    0.81
   4  10   0   10.09    0.68
  -5 -10   0   25.08    1.20
   5 -10   0   24.98    1.19
   5  10   0   27.56    1.05
  -5  10   0   26.19    1.56
   5  10   0   22.84    1.17
  -5  10   0   24.24    1.21
  -6 -10   0   37.48    1.67
   6 -10   0   42.69    1.71
   6  10   0   39.44    1.69
  -6  10   0   42.25    1.75
  -6  10   0   40.86    2.29
  -7 -10   0   13.92    0.88
   7 -10   0   12.70    0.87
   7  10   0   14.13    0.90
  -7  10   0   12.94    0.90
  -7  10   0   12.39    1.26
   8 -10   0   34.64    1.52
  -8 -10   0   34.41    1.54
   8  10   0   33.59    1.56
  -8  10   0   24.68    2.01
  -9 -10   0    0.95    0.41
   9 -10   0    0.70    0.37
   9 -10   0    1.57    0.48
  -9  10   0    1.45    0.62
   9  10   0    0.62    0.38
 -10 -10   0   39.06    1.82
  10 -10   0   38.42    1.91
  10 -10   0   41.84    1.86
  10  10   0   41.53    1.94
 -10  10   0   37.42    2.65
  11 -10   0    2.33    0.55
 -11 -10   0    2.52    0.58
  11 -10   0    3.14    0.65
 -11  10   0    2.70    0.88
  11  10   0    1.27    0.53
  12 -10   0    4.37    0.79
  12 -10   0    4.10    0.70
 -12  10   0    4.39    1.16
  12  10   0    4.20    0.77
   0 -11   0    0.16    0.18
   0 -11   0    0.17    0.18
   0  11   0    0.23    0.20
   1 -11   0   23.96    1.04
  -1 -11   0   24.65    1.06
  -1 -11   0   22.04    0.99
   1 -11   0   22.86    1.00
   1  11   0   23.85    1.09
  -1  11   0   23.08    1.08
   2 -11   0   21.38    1.03
  -2 -11   0   23.30    1.06
   2 -11   0   23.08    0.96
  -2 -11   0   22.88    0.98
  -2  11   0   23.57    1.16
   2  11   0   22.51    1.08
   3 -11   0   22.46    0.90
  -3 -11   0   20.96    0.93
   3 -11   0   19.43    1.01
  -3 -11   0   22.02    1.05
  -3  11   0   20.88    1.17
   3  11   0   22.08    1.07
  -3  11   0   21.91    1.07
  -4 -11   0   68.94    2.54
   4 -11   0   71.84    2.54
  -4  11   0   68.73    2.57
   4  11   0   70.70    2.59
  -4  11   0   73.23    3.15
   5 -11   0    2.23    0.41
  -5 -11   0    2.83    0.48
  -5  11   0    3.11    0.59
  -5  11   0    1.95    0.39
   5  11   0    2.48    0.42
  -6 -11   0   22.83    1.18
   6 -11   0   23.68    1.20
   6  11   0   23.68    1.23
  -6  11   0   23.75    1.55
  -6  11   0   21.58    1.20
  -7 -11   0   15.34    0.98
   7 -11   0   15.04    0.97
  -7  11   0   14.09    1.31
   7  11   0   14.09    0.98
  -7  11   0   14.93    0.97
   8 -11   0   -0.36    0.30
  -8 -11   0    0.11    0.33
  -8  11   0    0.57    0.51
   8  11   0    0.26    0.31
  -8  11   0    0.17    0.34
   9 -11   0   13.67    1.01
  -9 -11   0   13.26    0.96
   9  11   0   14.16    1.06
  -9  11   0   13.42    1.55
  -9  11   0   13.25    1.01
  10 -11   0    4.86    0.72
 -10 -11   0    3.46    0.60
 -10  11   0    6.40    1.18
  10  11   0    3.90    0.67
 -11 -11   0    1.63    0.56
  11 -11   0    2.20    0.55
 -11  11   0    2.53    0.99
  11  11   0    2.12    0.59
  12 -11   0   42.63    2.08
 -12  11   0   43.61    2.99
  12  11   0   37.68    2.28
   0 -12   0   53.44    1.89
   0 -12   0   50.82    1.89
   0  12   0   49.91    1.96
  -1 -12   0    9.14    0.61
   1 -12   0   10.25    0.66
  -1 -12   0    9.15    0.64
   1 -12   0   10.89    0.64
   1  12   0   10.38    0.70
  -1  12   0   10.45    0.71
   2 -12   0   15.48    0.85
  -2 -12   0   16.24    0.89
   2 -12   0   16.31    0.79
  -2 -12   0   16.54    0.81
   2  12   0   16.02    0.91
  -3 -12   0    5.02    0.48
  -3 -12   0    5.75    0.61
   3 -12   0    6.01    0.59
  -3  12   0    6.10    0.63
   3  12   0    5.38    0.59
  -4 -12   0    8.59    0.75
   4 -12   0    9.70    0.73
  -4  12   0    8.23    0.79
  -4  12   0    9.19    0.80
   4  12   0    9.11    0.73
  -5 -12   0   19.65    1.10
   5 -12   0   20.15    1.07
   5  12   0   22.11    1.15
  -5  12   0   20.26    1.31
  -5  12   0   18.53    1.10
   6 -12   0   92.09    3.24
  -6 -12   0   89.77    3.26
   6  12   0   93.09    3.33
  -6  12   0   91.52    4.12
  -6  12   0   89.09    3.31
  -7 -12   0   17.58    1.06
   7 -12   0   18.03    1.07
   7  12   0   16.05    1.09
  -7  12   0   19.63    1.43
  -7  12   0   15.47    1.03
   8 -12   0   32.75    1.58
  -8 -12   0   32.59    1.61
  -8  12   0   35.66    2.18
   8  12   0   29.96    1.59
  -8  12   0   34.54    1.67
   9 -12   0    0.42    0.34
  -9 -12   0    0.38    0.39
   9  12   0    0.19    0.40
  -9  12   0   -0.05    0.32
  -9  12   0    0.35    0.55
  10 -12   0   38.53    1.92
 -10 -12   0   39.61    1.93
 -10  12   0   42.77    2.70
  10  12   0   42.85    2.05
 -10  12   0   40.47    1.99
  11 -12   0    5.45    0.79
 -11 -12   0    4.01    0.72
 -11  12   0    6.37    1.21
  11  12   0    6.40    0.89
 -11  12   0    7.02    0.90
   0 -13   0    0.65    0.27
   0 -13   0    0.70    0.26
   0  13   0    1.15    0.30
   1 -13   0   34.53    1.40
  -1 -13   0   34.30    1.45
  -1 -13   0   33.35    1.39
   1 -13   0   35.70    1.45
  -1  13   0   33.51    1.48
   1  13   0   33.53    1.48
   2 -13   0   24.70    1.08
  -2 -13   0   22.81    1.15
   2 -13   0   24.79    1.17
  -2 -13   0   25.15    1.11
   2  13   0   26.67    1.23
  -2  13   0   25.87    1.22
   3 -13   0    4.17    0.53
  -3 -13   0    4.21    0.52
  -3 -13   0    4.28    0.47
  -3  13   0    4.22    0.53
   3  13   0    4.34    0.53
   4 -13   0  101.12    3.52
  -4 -13   0  101.13    3.55
   4  13   0  102.92    3.62
  -4  13   0  104.34    3.63
   5 -13   0    6.09    0.69
  -5 -13   0    5.74    0.67
   5  13   0    7.21    0.75
  -5  13   0    5.27    0.62
   6 -13   0   15.76    1.01
  -6 -13   0   15.33    1.01
  -6  13   0   16.88    1.05
   6  13   0   15.74    1.06
   7 -13   0    0.78    0.41
  -7 -13   0    0.83    0.37
  -7  13   0    0.23    0.48
   7  13   0    1.80    0.48
  -7  13   0    1.12    0.41
   8 -13   0   -0.14    0.31
  -8 -13   0    0.04    0.39
   8  13   0    0.27    0.39
  -8  13   0   -0.12    0.29
  -8  13   0   -0.09    0.45
  -9 -13   0    2.17    0.59
   9 -13   0    3.16    0.59
  -9  13   0    2.61    0.76
  -9  13   0    3.59    0.64
   9  13   0    3.29    0.66
 -10 -13   0    2.78    0.63
  10 -13   0    3.51    0.67
 -10  13   0    3.66    0.67
  10  13   0    4.09    0.70
 -10  13   0    3.85    0.99
  11 -13   0   -0.45    0.44
 -11 -13   0   -0.29    0.41
 -11  13   0    0.27    0.67
  11  13   0    0.61    0.49
 -11  13   0    0.41    0.45
   0 -14   0    4.01    0.48
   0 -14   0    3.29    0.45
   0  14   0    3.76    0.54
   1 -14   0   17.52    0.93
  -1 -14   0   16.14    0.92
  -1 -14   0   19.81    1.02
   1 -14   0   19.79    1.01
   1  14   0   17.30    1.01
  -1  14   0   19.82    1.07
  -2 -14   0   44.38    1.70
   2 -14   0   44.00    1.77
   2 -14   0   44.38    1.69
  -2 -14   0   43.35    1.80
  -2  14   0   43.09    1.84
   2  14   0   44.17    1.85
  -3 -14   0   15.09    0.95
   3 -14   0   14.17    0.91
  -3 -14   0   15.73    0.84
  -3  14   0   15.96    0.96
   3  14   0   14.16    0.93
  -4 -14   0   11.30    0.85
   4 -14   0    9.25    0.85
   4  14   0   10.54    0.91
  -4  14   0   11.06    0.83
   5 -14   0   30.54    1.48
  -5 -14   0   30.02    1.48
   5  14   0   30.81    1.53
  -5  14   0   31.66    1.53
   6 -14   0   34.10    1.64
  -6 -14   0   34.70    1.67
   6  14   0   38.83    1.75
  -6  14   0   35.68    1.71
   7 -14   0   13.16    0.96
  -7 -14   0   12.66    0.98
  -7  14   0   13.83    1.04
   7  14   0   14.01    1.04
  -8 -14   0   12.38    1.00
   8 -14   0   15.46    1.09
   8  14   0   13.33    1.04
  -8  14   0   12.31    1.03
   9 -14   0    1.94    0.54
  -9 -14   0    2.67    0.61
   9  14   0    1.97    0.53
  -9  14   0    3.19    0.65
  10 -14   0   17.58    1.26
 -10 -14   0   12.75    1.22
  10  14   0   19.73    1.39
 -10  14   0   16.18    1.25
 -11 -14   0    8.35    1.10
   0 -15   0    0.38    0.28
   0 -15   0    0.38    0.26
   0  15   0    0.32    0.27
   1 -15   0   48.11    1.84
   1 -15   0   48.92    1.90
  -1 -15   0   44.64    1.81
  -1 -15   0   44.79    1.88
  -1  15   0   46.24    1.94
   1  15   0   46.65    1.96
  -2 -15   0    6.55    0.66
  -2 -15   0    5.46    0.57
   2 -15   0    5.42    0.60
  -2  15   0    6.15    0.69
   2  15   0    7.21    0.75
   3 -15   0   21.84    1.22
  -3 -15   0   23.99    1.26
  -3  15   0   25.13    1.30
   3  15   0   23.32    1.29
  -4 -15   0   32.55    1.56
   4 -15   0   30.99    1.53
   4  15   0   33.86    1.59
  -4  15   0   31.22    1.54
   5 -15   0    1.25    0.47
  -5 -15   0    0.77    0.42
   5  15   0    0.71    0.42
  -5  15   0    0.72    0.43
  -6 -15   0    1.60    0.49
   6 -15   0    3.04    0.58
   6  15   0    1.78    0.53
  -6  15   0    1.69    0.47
  -7 -15   0    6.53    0.80
   7 -15   0    5.33    0.72
   7  15   0    7.94    0.86
  -7  15   0    6.91    0.83
  -8 -15   0   -0.07    0.39
   8 -15   0    0.32    0.40
  -8  15   0   -0.13    0.37
   8  15   0   -0.20    0.41
  -9 -15   0   12.66    1.19
   9 -15   0   12.73    1.14
  -9  15   0   14.15    1.16
   9  15   0   14.51    1.14
 -10 -15   0    2.88    0.72
  10 -15   0    1.21    0.60
  10  15   0    1.52    0.66
 -10  15   0    1.16    0.53
   0 -16   0   16.44    0.98
   0 -16   0   17.17    1.00
   0  16   0   18.84    1.11
  -1 -16   0    4.28    0.52
  -1 -16   0    3.17    0.51
   1 -16   0    3.38    0.52
   1 -16   0    3.81    0.50
   1  16   0    4.73    0.62
  -1  16   0    4.69    0.62
  -2 -16   0   19.70    1.12
  -2 -16   0   19.92    1.06
   2 -16   0   21.52    1.17
  -2  16   0   21.14    1.21
   2  16   0   21.45    1.23
   3 -16   0   14.96    1.01
  -3 -16   0   13.56    0.97
   3  16   0   16.15    1.05
  -3  16   0   14.20    1.01
  -4 -16   0    0.69    0.36
   4 -16   0    0.79    0.38
   4  16   0    1.08    0.40
  -4  16   0    1.10    0.40
   5 -16   0   44.54    1.94
  -5 -16   0   42.74    1.92
   5  16   0   37.81    1.89
  -5  16   0   42.58    1.95
   6 -16   0    9.51    0.96
  -6 -16   0    7.72    0.86
  -6  16   0    8.10    0.91
   6  16   0   10.15    1.00
  -7 -16   0   13.22    1.06
   7 -16   0   13.10    1.13
   7  16   0   14.24    1.10
  -7  16   0   11.99    1.12
  -8 -16   0    1.95    0.58
   8 -16   0    2.20    0.55
   8  16   0    3.40    0.68
  -8  16   0    2.91    0.59
  -9 -16   0    1.26    0.60
   9 -16   0    1.64    0.56
  -9  16   0    1.95    0.61
   9  16   0    1.67    0.63
   0 -17   0    0.46    0.32
   0 -17   0    0.22    0.34
   0  17   0    0.70    0.35
   1 -17   0   60.64    2.34
  -1 -17   0   56.45    2.33
   1 -17   0   62.05    2.36
  -1 -17   0   59.75    2.29
  -1  17   0   59.30    2.44
   1  17   0   59.52    2.45
  -2 -17   0   10.79    0.87
   2 -17   0   12.29    0.92
  -2 -17   0   10.50    0.79
  -2  17   0   11.64    0.93
   2  17   0   11.67    0.91
  -3 -17   0   35.53    1.71
   3 -17   0   36.74    1.72
   3  17   0   34.83    1.73
  -3  17   0   36.35    1.76
   4 -17   0   40.68    1.85
  -4 -17   0   39.72    1.87
  -4  17   0   39.06    1.87
   4  17   0   40.75    1.93
   5 -17   0    1.07    0.44
  -5 -17   0    0.80    0.42
   5  17   0    0.07    0.37
  -5  17   0    0.98    0.42
  -6 -17   0    8.35    0.92
   6 -17   0    8.61    0.95
   6  17   0    8.13    0.92
  -6  17   0    9.38    0.96
   7 -17   0    2.00    0.61
  -7 -17   0    3.10    0.68
  -7  17   0    2.15    0.61
   7  17   0    1.77    0.56
   8 -17   0    1.50    0.52
  -8 -17   0    0.88    0.52
  -8  17   0    0.10    0.45
   8  17   0    1.42    0.62
   0 -18   0   44.22    1.93
   0 -18   0   47.30    1.96
   0  18   0   45.37    2.05
  -1 -18   0    1.16    0.38
  -1 -18   0    2.64    0.48
   2 -18   0   34.04    1.63
  -2 -18   0   29.69    1.57
   2  18   0   33.28    1.69
  -2  18   0   32.51    1.65
  -3 -18   0   25.63    1.39
   3 -18   0   23.45    1.36
   3  18   0   21.11    1.34
  -3  18   0   22.48    1.35
  -4 -18   0    7.69    0.88
   4 -18   0    8.27    0.87
   4  18   0    7.45    0.86
  -4  18   0    8.01    0.91
  -5 -18   0   30.58    1.64
   5 -18   0   27.14    1.54
   5  18   0   29.36    1.63
  -5  18   0   28.73    1.63
   6 -18   0    6.57    0.88
  -6 -18   0    5.78    0.82
   6  18   0    7.05    0.91
  -6  18   0    6.39    0.85
  -7 -18   0    0.57    0.49
   7 -18   0   -0.21    0.50
  -7  18   0    0.13    0.42
   7  18   0    0.00    0.49
  -8  18   0    9.12    1.17
   0 -19   0    0.90    0.38
   0 -19   0    1.53    0.46
   0  19   0    0.84    0.40
   1 -19   0   16.22    1.10
  -1 -19   0   15.01    1.05
  -1 -19   0   14.47    1.03
   1  19   0   15.91    1.11
  -1  19   0   15.05    1.10
  -2 -19   0    2.13    0.53
   2 -19   0    2.83    0.57
  -2  19   0    3.18    0.63
   2  19   0    3.51    0.67
  -3 -19   0   22.70    1.38
   3 -19   0   20.48    1.31
   3  19   0   24.12    1.44
  -3  19   0   24.20    1.41
  -4 -19   0   35.65    1.81
   4 -19   0   35.34    1.78
  -4  19   0   31.96    1.78
   4  19   0   36.79    1.88
  -5 -19   0    3.36    0.66
   5 -19   0    2.30    0.63
  -5  19   0    3.37    0.70
   5  19   0    3.83    0.75
  -6 -19   0    6.45    0.90
   6 -19   0    8.32    0.96
  -6  19   0    7.34    0.93
   6  19   0    6.18    0.89
   0 -20   0   37.51    1.75
   0  20   0   33.92    1.82
   1 -20   0   -0.22    0.39
  -1 -20   0   -0.43    0.33
  -1  20   0    0.32    0.38
   1  20   0    0.78    0.45
  -2 -20   0   10.29    1.00
   2 -20   0    8.38    0.92
  -2  20   0    7.90    0.93
   2  20   0    7.74    0.94
   3 -20   0   27.16    1.57
  -3 -20   0   24.94    1.52
   3  20   0   28.55    1.66
  -3  20   0   26.60    1.56
  -4 -20   0    2.57    0.62
   4 -20   0    2.07    0.59
   4  20   0    1.59    0.61
  -4  20   0    2.64    0.63
   5 -20   0   30.16    1.72
  -5 -20   0   30.63    1.71
   5  20   0   30.02    1.76
  -5  20   0   29.32    1.76
   0  21   0    1.82    0.59
   1 -21   0    8.42    0.91
  -1 -21   0    8.18    0.92
  -1  21   0    7.25    0.94
   1  21   0    7.65    0.94
  -2 -21   0    8.18    0.93
   2 -21   0    8.04    0.96
  -2  21   0    7.18    0.91
   2  21   0    7.90    0.96
   3 -21   0    2.64    0.65
  -3 -21   0    2.33    0.62
   3  21   0    2.12    0.60
  -3  21   0    2.17    0.58
   4 -21   0   10.92    1.14
  -4 -21   0   10.73    1.15
   1 -22   0    3.92    0.71
   2 -22   0    0.39    0.52
  -2 -22   0    0.40    0.49
  14   0  -1    0.70    0.52
  13   0  -1   31.90    1.69
  12   0  -1    0.55    0.38
 -12   0   1    0.22    0.54
  11   0  -1   28.24    1.44
  10   0  -1    0.47    0.29
 -10   0   1    0.21    0.46
  10   0  -1    0.05    0.20
   9   0  -1   53.24    2.02
   9   0  -1   57.03    2.20
  -9   0   1   60.93    2.94
   8   0  -1    0.05    0.16
   8   0  -1   -0.16    0.18
  -8   0   1   -0.11    0.26
  -7   0   1   76.17    2.45
   7   0  -1   73.85    2.64
   7   0  -1   76.20    2.53
  -7   0   1   81.60    3.45
  -6   0   1   -0.20    0.23
   6   0  -1    0.11    0.13
  -6   0   1    0.01    0.11
   6   0  -1   -0.06    0.16
   5   0  -1   53.83    1.81
  -5   0   1   54.89    1.77
   5   0  -1   51.47    1.88
  -5   0   1   61.35    2.48
   4   0  -1   -0.01    0.11
  -4   0   1   -0.15    0.07
  -4   0   1   -0.07    0.14
   4   0  -1   -0.19    0.07
  -3   0   1  134.77    3.96
   3   0  -1  132.78    3.98
   3   0  -1  130.38    4.06
  -2   0   1   -0.09    0.06
   2   0  -1   -0.06    0.07
  -2   0   1    0.05    0.12
   2   0  -1    0.12    0.09
  -1   0   1    8.30    0.41
   1   0  -1    8.85    0.30
   1   0   1  935.91   27.76
   1   0   1  946.78   34.91
  -1   0  -1  914.35   27.37
   2   0   1   -0.27    0.13
  -2   0  -1    0.15    0.10
  -2   0  -1   -0.32    0.18
   3   0   1  364.45   10.62
   3   0   1  351.39   10.90
  -3   0  -1  371.67   10.67
  -4   0  -1    0.69    0.12
  -4   0  -1   -0.05    0.13
   4   0   1    0.20    0.10
   4   0   1   -0.04    0.12
   5   0   1   97.05    2.91
  -5   0  -1   90.21    2.88
  -5   0  -1   93.86    3.88
  -6   0  -1    0.15    0.22
   6   0   1   -0.04    0.16
  -6   0  -1    0.06    0.11
   6   0   1   -0.04    0.11
   7   0   1   42.74    1.51
   7   0   1   42.97    1.68
  -7   0  -1   39.53    2.06
  -7   0  -1   42.86    1.45
  -8   0  -1   -0.12    0.26
   8   0   1    0.10    0.25
   8   0   1    0.19    0.17
   9   0   1   44.11    1.92
  -9   0  -1   50.49    2.51
 -10   0  -1    0.26    0.45
  10   0   1    0.59    0.34
  11   0   1   65.27    2.63
  12   0   1   -0.01    0.38
 -12   0  -1   -0.40    0.47
  13   0   1    7.98    0.96
  14  -1  -1    0.43    0.51
 -14  -1   1    0.66    0.75
  14   1  -1   -0.09    0.47
  13  -1  -1   13.64    1.12
  13   1  -1   12.24    1.12
  12  -1  -1    0.27    0.32
 -12  -1   1   -0.59    0.51
 -12   1   1    0.54    0.59
  12   1  -1   -0.03    0.32
  11  -1  -1    0.26    0.32
 -11  -1   1    0.36    0.56
 -11   1   1    0.22    0.50
  11   1  -1    0.52    0.35
  10  -1  -1   -0.03    0.21
 -10  -1   1    0.19    0.46
  10  -1  -1   -0.02    0.27
 -10   1   1    0.11    0.43
  10   1  -1   -0.07    0.26
   9  -1  -1   88.70    2.98
  -9  -1   1   89.48    4.07
   9  -1  -1   90.16    3.14
  -9   1   1   83.50    4.10
   9   1  -1   88.92    3.14
   9   1  -1   89.03    2.95
   8  -1  -1    5.59    0.49
  -8  -1   1    6.64    0.82
   8  -1  -1    4.31    0.51
   8   1  -1    4.45    0.50
  -8   1   1    5.97    0.82
   8   1  -1    5.32    0.43
   7  -1  -1   14.73    0.70
   7  -1  -1   12.50    0.74
  -7  -1   1   15.34    1.01
  -7  -1   1   15.08    0.66
   7   1  -1   13.60    0.76
   7   1  -1   12.94    0.66
  -7   1   1   13.23    1.02
   6  -1  -1    6.84    0.47
  -6  -1   1    6.45    0.39
  -6  -1   1    5.92    0.60
   6  -1  -1    5.66    0.41
   6   1  -1    7.43    0.50
   6   1  -1    6.69    0.41
  -6   1   1    6.87    0.35
  -6   1   1    6.25    0.66
   5  -1  -1   74.17    2.43
   5  -1  -1   74.88    2.51
  -5  -1   1   77.33    2.40
   5   1  -1   71.70    2.39
  -5   1   1   73.66    2.33
  -5   1   1   86.67    3.29
   5   1  -1   74.51    2.51
   4  -1  -1   15.66    0.70
  -4  -1   1   20.74    0.96
   4  -1  -1   16.44    0.68
  -4  -1   1   17.69    0.66
   4   1  -1   16.76    0.66
  -4   1   1   17.22    0.60
  -4   1   1   18.53    0.98
   4   1  -1   16.31    0.71
   3  -1  -1  125.80    3.73
  -3  -1   1  134.10    3.74
   3  -1  -1  123.20    3.80
   3   1  -1  122.68    3.80
  -3   1   1  124.22    3.67
  -3   1   1  107.41    4.84
   3   1  -1  127.81    3.71
   2  -1  -1    0.00    0.10
  -2  -1   1    0.20    0.15
  -2  -1   1   -0.13    0.08
   2  -1  -1   -0.02    0.10
   2   1  -1   -0.08    0.09
   2   1  -1   -0.23    0.08
  -2   1   1    0.33    0.21
   1  -1  -1  676.28   19.66
   1   1  -1  670.90   19.65
   1  -1   1  204.77    5.91
  -1  -1  -1  200.41    5.95
   1  -1   1  198.75    6.04
   1   1   1  202.04    7.62
   1   1   1  199.74    6.04
  -1   1  -1  205.68    7.62
   2  -1   1    2.09    0.19
  -2  -1  -1    2.21    0.19
   2  -1   1    1.38    0.19
  -2  -1  -1    1.87    0.26
   2   1   1    1.93    0.22
  -2   1  -1    1.92    0.14
   2   1   1    1.94    0.15
  -2   1  -1    2.54    0.29
   3  -1   1    5.96    0.37
  -3  -1  -1    6.06    0.31
   3  -1   1    6.51    0.32
  -3  -1  -1    6.26    0.45
  -3   1  -1    6.29    0.47
   3   1   1    5.65    0.27
   3   1   1    5.33    0.36
  -3   1  -1    6.62    0.26
   4  -1   1    0.83    0.21
   4  -1   1    0.69    0.15
  -4  -1  -1    0.92    0.16
  -4  -1  -1    1.08    0.26
  -4   1  -1    0.83    0.12
   4   1   1    0.91    0.20
   4   1   1    0.77    0.14
  -4   1  -1    1.17    0.29
   5  -1   1   10.48    0.52
  -5  -1  -1   11.20    0.51
   5  -1   1    9.73    0.60
  -5  -1  -1   11.10    0.76
   5   1   1   10.89    0.48
   5   1   1   12.89    0.65
  -5   1  -1   10.54    0.75
  -5   1  -1   11.45    0.45
   6  -1   1    1.37    0.22
  -6  -1  -1    1.51    0.36
  -6  -1  -1    1.05    0.20
   6  -1   1    1.56    0.29
   6   1   1    1.48    0.29
  -6   1  -1    1.34    0.17
   6   1   1    1.45    0.21
  -6   1  -1    1.54    0.38
   7  -1   1   95.84    3.27
   7  -1   1   98.73    3.09
  -7  -1  -1   96.64    3.05
  -7  -1  -1   89.49    4.08
   7   1   1   97.26    3.04
   7   1   1   97.74    3.29
  -7   1  -1   94.79    4.12
  -8  -1  -1   23.43    1.43
   8  -1   1   22.77    1.11
   8  -1   1   21.56    0.96
   8   1   1   21.61    1.10
  -8   1  -1   19.06    1.36
   8   1   1   21.81    0.93
  -9  -1  -1   26.24    1.67
   9  -1   1   26.72    1.32
   9  -1   1   26.61    1.14
  -9   1  -1   26.71    1.70
   9   1   1   24.05    1.27
  10  -1   1   -0.11    0.29
 -10  -1  -1   -0.21    0.36
  10   1   1    0.37    0.35
 -10   1  -1    0.18    0.45
 -11  -1  -1    0.30    0.51
  11  -1   1    0.54    0.41
  11   1   1    0.52    0.38
 -11   1  -1   -0.08    0.45
 -12  -1  -1    0.09    0.62
  12  -1   1    0.21    0.38
  12   1   1   -0.59    0.33
 -12   1  -1    0.48    0.59
  13  -1   1    1.50    0.57
 -13  -1  -1    0.73    0.72
  13   1   1    1.78    0.60
 -13   1  -1    1.58    0.80
 -14  -2   1    1.01    0.75
  14  -2  -1    0.67    0.53
  14   2  -1   -0.25    0.45
  13  -2  -1   27.76    1.60
  13   2  -1   28.24    1.59
  12  -2  -1    2.60    0.54
 -12  -2   1    1.44    0.72
  12   2  -1    2.51    0.55
 -12   2   1    1.02    0.62
 -11  -2   1    0.12    0.45
  11  -2  -1    0.63    0.37
  11   2  -1   -0.16    0.28
 -11   2   1    0.03    0.51
  10  -2  -1    0.40    0.32
 -10  -2   1    0.66    0.49
  10  -2  -1    1.02    0.32
  10   2  -1    0.88    0.37
 -10   2   1    0.10    0.41
  -9  -2   1   -0.26    0.33
   9  -2  -1    0.16    0.23
   9  -2  -1    0.49    0.30
  -9   2   1    0.25    0.44
   9   2  -1    0.10    0.19
   9   2  -1    0.12    0.28
   8  -2  -1   22.65    1.06
   8  -2  -1   23.03    1.15
  -8  -2   1   26.63    1.54
  -8  -2   1   25.05    1.03
   8   2  -1   24.17    1.02
  -8   2   1   26.00    1.60
   8   2  -1   25.09    1.17
  -7  -2   1   84.24    3.63
   7  -2  -1   80.31    2.85
  -7  -2   1   79.26    2.70
   7  -2  -1   81.22    2.74
   7   2  -1   86.09    2.71
   7   2  -1   82.99    2.86
  -7   2   1   91.55    3.80
  -6  -2   1    2.19    0.27
  -6  -2   1    2.93    0.47
   6  -2  -1    2.50    0.29
   6  -2  -1    2.58    0.34
   6   2  -1    1.81    0.29
   6   2  -1    2.09    0.25
  -6   2   1    2.19    0.46
  -6   2   1    2.43    0.18
  -5  -2   1  141.75    4.26
   5  -2  -1  137.69    4.37
   5  -2  -1  139.53    4.27
  -5   2   1  132.08    4.11
   5   2  -1  141.90    4.39
  -5   2   1  139.57    5.63
   5   2  -1  138.30    4.21
   4  -2  -1    0.26    0.12
  -4  -2   1    0.16    0.11
  -4  -2   1    0.24    0.18
   4  -2  -1    0.18    0.12
   4   2  -1    0.04    0.11
   4   2  -1   -0.05    0.08
  -4   2   1    0.03    0.17
   3  -2  -1  220.29    6.30
   3  -2  -1  212.32    6.41
  -3  -2   1  189.39    6.30
   3   2  -1  226.47    6.26
  -3   2   1  206.51    8.20
   3   2  -1  214.58    6.41
   2  -2  -1    0.72    0.15
  -2  -2   1    0.50    0.18
  -2  -2   1    1.10    0.17
   2  -2  -1    0.60    0.14
   2   2  -1    0.76    0.15
   2   2  -1    0.91    0.13
  -2   2   1    0.79    0.26
  -1  -2   1    3.30    0.18
  -1  -2   1    3.20    0.19
   1  -2  -1    3.03    0.18
   1  -2  -1    3.29    0.15
   1   2  -1    2.93    0.17
  -1   2   1    2.99    0.17
  -1   2   1    3.37    0.25
   0  -2   1  109.14    3.22
   0  -2   1  107.67    3.21
   0  -2  -1  107.71    3.18
   0  -2  -1  108.31    3.22
   0   2   1  108.71    4.10
   0   2   1  104.88    3.26
   0   2  -1  108.77    3.27
   1  -2   1  316.55    9.35
  -1  -2  -1  321.13    9.23
   1  -2   1  305.81    9.16
  -1   2  -1  312.20   11.77
   1   2   1  303.76    9.34
   1   2   1  319.94   11.78
   2  -2   1  145.87    4.58
   2  -2   1  153.86    4.47
  -2  -2  -1  147.49    4.49
  -2   2  -1  150.74    5.76
   2   2   1  147.97    5.75
   2   2   1  148.17    4.58
   2   2   1  153.76    4.39
   3  -2   1  196.10    5.63
  -3  -2  -1  189.89    7.26
   3  -2   1  177.62    5.76
  -3  -2  -1  182.37    5.65
  -3   2  -1  192.72    7.28
   3   2   1  190.56    5.78
   3   2   1  189.91    5.54
  -4  -2  -1   27.24    1.33
   4  -2   1   28.32    1.09
  -4  -2  -1   26.45    0.99
   4  -2   1   28.71    1.01
  -4   2  -1   28.29    1.35
  -4   2  -1   27.32    0.87
   4   2   1   27.40    1.08
   4   2   1   27.01    0.93
   5  -2   1   78.62    2.55
  -5  -2  -1   79.07    3.36
   5  -2   1   77.61    2.68
  -5  -2  -1   82.74    2.55
   5   2   1   78.92    2.68
  -5   2  -1   82.74    3.39
   5   2   1   77.09    2.47
  -5   2  -1   81.89    2.42
  -6  -2  -1    3.43    0.49
  -6  -2  -1    3.48    0.33
   6  -2   1    3.00    0.31
   6  -2   1    3.21    0.40
  -6   2  -1    2.80    0.21
  -6   2  -1    3.22    0.52
   6   2   1    3.48    0.41
   6   2   1    2.83    0.27
  -7  -2  -1   63.37    2.92
   7  -2   1   62.83    2.35
  -7  -2  -1   68.10    2.18
   7  -2   1   64.06    2.20
  -7   2  -1   65.34    2.98
   7   2   1   64.76    2.36
   7   2   1   63.29    2.11
  -8  -2  -1    5.86    0.47
   8  -2   1    5.22    0.57
  -8  -2  -1    5.35    0.72
   8  -2   1    6.04    0.48
   8   2   1    5.20    0.56
  -8   2  -1    5.62    0.77
  -9  -2  -1    3.29    0.68
   9  -2   1    3.06    0.41
   9  -2   1    2.86    0.50
   9   2   1    3.57    0.54
  -9   2  -1    2.15    0.62
  10  -2   1   -0.18    0.31
 -10  -2  -1   -0.46    0.35
  10   2   1    0.31    0.35
 -10   2  -1   -0.32    0.37
  11  -2   1   19.98    1.27
  11   2   1   22.40    1.29
 -12  -2  -1   -0.25    0.58
  12  -2   1    2.04    0.55
 -12   2  -1    0.40    0.62
  12   2   1    1.10    0.51
  13  -2   1    6.43    0.87
  13   2   1    7.11    0.90
  14  -3  -1    5.79    0.86
 -14  -3   1    2.14    1.01
  14   3  -1    4.69    0.80
  13  -3  -1    7.92    0.91
  13   3  -1    8.43    0.95
 -13   3   1    4.97    1.16
  12  -3  -1   -0.25    0.35
 -12  -3   1   -0.01    0.55
 -12   3   1   -0.25    0.42
  12   3  -1   -0.10    0.35
 -11  -3   1    1.79    0.61
  11  -3  -1    1.65    0.42
  11  -3  -1    1.77    0.46
 -11   3   1    1.67    0.64
  11   3  -1    1.58    0.44
 -10  -3   1   -0.08    0.44
  10  -3  -1    0.35    0.25
  10  -3  -1    0.43    0.32
 -10   3   1    0.00    0.43
  10   3  -1    0.45    0.32
   9  -3  -1   49.94    2.04
  -9  -3   1   53.17    2.65
   9  -3  -1   50.41    1.94
   9   3  -1   51.69    2.06
  -9   3   1   54.15    2.89
   8  -3  -1   20.19    0.97
   8  -3  -1   20.63    1.05
  -8  -3   1   20.27    0.94
  -8  -3   1   23.20    1.39
   8   3  -1   21.26    1.06
   8   3  -1   21.49    0.91
  -8   3   1   18.99    1.46
  -7  -3   1   74.68    2.60
  -7  -3   1   83.24    3.47
   7  -3  -1   81.82    2.66
   7  -3  -1   78.87    2.73
   7   3  -1   81.33    2.56
   7   3  -1   79.77    2.74
  -7   3   1   71.78    3.57
   6  -3  -1    0.08    0.16
   6  -3  -1    0.17    0.16
  -6  -3   1    0.13    0.22
  -6  -3   1    0.19    0.16
  -6   3   1    0.16    0.29
   6   3  -1    0.11    0.11
   6   3  -1   -0.07    0.17
   5  -3  -1   15.28    0.69
  -5  -3   1   15.70    0.69
  -5  -3   1   13.62    0.88
   5  -3  -1   15.56    0.73
   5   3  -1   15.95    0.74
  -5   3   1   16.35    1.06
   5   3  -1   14.85    0.63
   4  -3  -1    7.96    0.45
   4  -3  -1    7.92    0.43
  -4  -3   1    7.81    0.54
  -4  -3   1    7.79    0.43
   4   3  -1    9.10    0.47
  -4   3   1    9.11    0.68
   4   3  -1    8.92    0.40
  -3  -3   1  162.99    6.45
   3  -3  -1  168.55    5.07
   3  -3  -1  167.31    5.15
  -3  -3   1  172.25    5.10
   3   3  -1  172.19    5.01
   3   3  -1  166.60    5.15
  -2  -3   1  274.73    9.96
   2  -3  -1  265.38    7.81
  -2  -3   1  272.65    7.87
   2  -3  -1  255.48    7.94
   2   3  -1  262.71    7.76
   2   3  -1  253.50    7.94
  -1  -3   1  235.29    7.06
   1  -3  -1  244.10    7.07
  -1  -3   1  240.08    7.12
   1  -3  -1  240.12    7.07
  -1   3   1  245.25    9.08
   1   3  -1  235.84    7.20
  -1   3   1  238.25    7.20
   0  -3   1    1.70    0.18
   0  -3   1    1.68    0.16
   0  -3  -1    1.49    0.14
   0   3   1    1.69    0.17
   0   3   1    1.88    0.18
   1  -3   1  175.21    5.23
   1  -3   1  171.77    5.25
   1  -3   1  172.45    5.35
  -1  -3  -1  177.08    5.18
  -1  -3  -1  174.78    5.28
  -1   3  -1  191.94    6.71
   1   3   1  171.66    5.35
   1   3   1  179.29    6.71
  -2  -3  -1   27.07    0.93
   2  -3   1   25.79    0.96
   2  -3   1   25.30    0.92
   2   3   1   26.59    0.96
   2   3   1   26.18    0.83
   2   3   1   26.14    1.16
  -2   3  -1   28.01    1.18
  -3  -3  -1    7.96    0.52
   3  -3   1    8.66    0.42
  -3  -3  -1    8.60    0.42
   3   3   1    7.97    0.33
  -3   3  -1    8.50    0.54
  -4  -3  -1   13.49    0.82
   4  -3   1   15.23    0.71
  -4  -3  -1   15.30    0.65
   4  -3   1   15.14    0.64
   4   3   1   14.67    0.55
  -4   3  -1   14.91    0.88
   4   3   1   14.26    0.69
  -5  -3  -1    7.55    0.61
  -5  -3  -1    8.04    0.47
   5  -3   1    7.63    0.46
   5   3   1    7.56    0.37
   5   3   1    7.75    0.51
  -5   3  -1    7.68    0.65
  -6  -3  -1   -0.08    0.16
  -6  -3  -1    0.03    0.14
   6  -3   1    0.42    0.18
   6  -3   1   -0.12    0.16
   6   3   1    0.02    0.16
  -6   3  -1   -0.18    0.24
   6   3   1   -0.01    0.10
  -7  -3  -1   91.30    3.92
   7  -3   1   98.78    3.02
   7  -3   1   87.72    3.13
  -7  -3  -1   85.16    2.96
   7   3   1   92.77    3.17
  -7   3  -1   92.58    4.00
   7   3   1   90.30    2.88
   8  -3   1   45.72    1.73
   8  -3   1   45.50    1.87
  -8  -3  -1   48.02    1.71
  -8  -3  -1   45.03    2.31
   8   3   1   44.42    1.86
  -8   3  -1   48.27    2.41
   9  -3   1  151.83    4.83
   9  -3   1  151.41    5.07
   9   3   1  144.20    5.04
  -9   3  -1  156.35    6.48
 -10  -3  -1    7.22    0.99
  10  -3   1    4.75    0.62
 -10   3  -1    5.95    0.96
  10   3   1    6.01    0.72
  11  -3   1    4.31    0.66
 -11  -3  -1    2.62    0.73
  11   3   1    3.03    0.58
 -11   3  -1    2.17    0.70
  12  -3   1    2.60    0.61
 -12  -3  -1    1.64    0.79
  12   3   1    2.04    0.56
 -12   3  -1    1.31    0.64
 -13  -3  -1    0.11    0.64
  13  -3   1    0.69    0.45
 -13   3  -1    0.78    0.70
  13   3   1    0.12    0.44
  14  -4  -1    7.63    0.97
  14   4  -1    6.81    0.94
  13  -4  -1   28.76    1.62
  13   4  -1   25.86    1.54
  12  -4  -1    7.90    0.90
 -12  -4   1    5.75    1.10
  12   4  -1    8.37    0.89
 -12   4   1    6.84    1.31
 -11  -4   1    2.02    0.64
  11  -4  -1    1.28    0.37
  11  -4  -1    0.87    0.41
  11   4  -1    1.29    0.44
 -11   4   1    1.27    0.69
  10  -4  -1    7.01    0.68
 -10  -4   1    7.38    1.01
  10  -4  -1    7.63    0.74
 -10   4   1    3.87    0.87
  10   4  -1    6.90    0.72
  -9  -4   1   -0.09    0.21
   9  -4  -1    0.16    0.28
   9  -4  -1    0.26    0.24
  -9  -4   1   -0.24    0.29
   9   4  -1    0.18    0.29
  -9   4   1    0.37    0.49
   8  -4  -1   71.65    2.48
   8  -4  -1   72.19    2.57
  -8  -4   1   70.68    2.44
   8   4  -1   74.79    2.38
   8   4  -1   70.89    2.58
  -8   4   1   62.46    3.41
  -7  -4   1   58.99    2.53
  -7  -4   1   52.71    1.91
   7  -4  -1   53.71    2.00
   7  -4  -1   54.29    1.94
  -7   4   1   42.63    2.61
   7   4  -1   56.38    1.84
   7   4  -1   56.81    2.03
  -6  -4   1    0.00    0.15
  -6  -4   1    0.20    0.20
   6  -4  -1    0.19    0.16
   6  -4  -1   -0.22    0.16
   6   4  -1    0.17    0.18
   6   4  -1    0.01    0.11
  -6   4   1   -0.08    0.23
  -5  -4   1  200.33    7.56
   5  -4  -1  191.23    6.02
  -5  -4   1  195.38    5.93
   5  -4  -1  197.08    5.91
   5   4  -1  197.72    5.81
  -5   4   1  176.27    7.75
   5   4  -1  195.24    6.03
   4  -4  -1    0.23    0.14
   4  -4  -1    0.01    0.15
  -4  -4   1    0.00    0.13
  -4  -4   1   -0.01    0.14
   4   4  -1    0.07    0.13
  -4   4   1    0.17    0.22
   4   4  -1    0.05    0.11
   3  -4  -1  124.17    3.75
   3  -4  -1  119.43    3.81
  -3  -4   1  124.58    4.73
  -3  -4   1  121.46    3.78
   3   4  -1  121.54    3.68
   3   4  -1  121.46    3.81
  -2  -4   1    8.38    0.40
  -2  -4   1    7.62    0.41
   2  -4  -1    7.23    0.30
  -2  -4   1    7.75    0.37
   2  -4  -1    7.10    0.39
  -2   4   1    7.04    0.39
  -2   4   1    7.26    0.52
   2   4  -1    7.12    0.38
   1  -4  -1  252.58    7.57
  -1  -4   1  262.13    7.64
   1  -4  -1  267.23    7.57
  -1  -4   1  254.79    7.56
  -1   4   1  254.77    7.72
  -1   4   1  251.86    9.71
   1   4  -1  251.36    7.72
   0  -4   1    2.89    0.25
   0  -4  -1    2.73    0.22
   0  -4  -1    2.77    0.22
   0  -4   1    2.62    0.25
   0   4   1    3.03    0.26
   0   4   1    2.63    0.25
   0   4  -1    2.97    0.25
   1  -4   1  204.93    6.02
  -1  -4  -1  198.70    6.05
   1  -4   1  205.28    6.00
  -1  -4  -1  206.50    5.95
   1   4   1  201.84    6.13
   1   4   1  205.37    7.66
  -1   4  -1  192.84    7.66
  -1   4  -1  201.48    6.13
  -2  -4  -1    1.69    0.14
   2  -4   1    1.47    0.13
  -2  -4  -1    1.67    0.20
   2  -4   1    1.55    0.18
   2  -4   1    1.29    0.19
   2   4   1    1.46    0.22
  -2   4  -1    1.93    0.25
   2   4   1    1.55    0.19
  -3  -4  -1   24.68    0.92
   3  -4   1   23.78    0.95
   3  -4   1   22.80    0.89
   3   4   1   24.84    0.79
   3   4   1   23.27    0.93
  -4  -4  -1    0.30    0.19
   4  -4   1    0.20    0.14
   4  -4   1    0.27    0.19
  -4  -4  -1    0.28    0.16
   4   4   1    0.33    0.10
  -4   4  -1    0.75    0.27
   4   4   1    0.28    0.17
   5  -4   1  158.04    5.09
  -5  -4  -1  161.24    4.96
   5  -4   1  160.84    4.95
  -5  -4  -1  160.44    6.35
   5   4   1  164.43    4.80
  -5   4  -1  154.27    6.40
   5   4   1  163.33    5.10
   6  -4   1   18.64    0.86
   6  -4   1   18.99    0.94
  -6  -4  -1   19.60    0.87
  -6  -4  -1   19.65    1.14
   6   4   1   18.71    0.74
   6   4   1   19.54    0.96
  -6   4  -1   20.51    1.22
  -7  -4  -1   22.35    1.34
  -7  -4  -1   24.27    1.03
   7  -4   1   23.14    1.02
   7  -4   1   22.84    1.11
  -7   4  -1   24.86    1.46
   7   4   1   21.47    1.09
   8  -4   1    8.80    0.77
   8  -4   1    7.47    0.57
  -8  -4  -1    7.35    0.56
  -8  -4  -1    7.69    0.86
  -8   4  -1    8.38    0.98
   8   4   1    6.78    0.67
   9  -4   1   25.62    1.33
   9  -4   1   24.54    1.17
  -9  -4  -1   23.11    1.58
  -9   4  -1   30.60    1.85
   9   4   1   24.94    1.30
  10  -4   1    1.27    0.34
  10  -4   1    1.51    0.45
 -10  -4  -1    0.96    0.56
 -10   4  -1    1.46    0.60
  10   4   1    1.25    0.41
  11  -4   1   25.34    1.45
  11   4   1   27.61    1.47
  12  -4   1    6.30    0.82
 -12  -4  -1    4.72    0.98
  12   4   1    6.57    0.86
  13  -4   1    8.21    0.98
  13   4   1    6.30    0.88
 -14  -5   1    2.84    0.99
 -13  -5   1    1.81    0.84
  13  -5  -1    2.47    0.62
 -13   5   1    3.00    1.08
  13   5  -1    3.57    0.69
 -12  -5   1    1.57    0.73
  12  -5  -1    2.24    0.56
 -12   5   1    1.41    0.75
  12   5  -1    2.82    0.59
  11  -5  -1   24.75    1.36
  11  -5  -1   25.66    1.27
 -11   5   1   18.26    1.88
  11   5  -1   23.93    1.34
 -10  -5   1    3.27    0.72
  10  -5  -1    4.63    0.57
  10  -5  -1    4.71    0.64
 -10   5   1    3.28    0.84
  10   5  -1    4.17    0.60
   9  -5  -1   38.08    1.67
   9  -5  -1   37.70    1.60
  -9  -5   1   38.77    1.56
  -9  -5   1   41.38    2.14
   9   5  -1   40.55    1.70
  -9   5   1   32.69    2.29
  -8  -5   1   10.21    0.67
   8  -5  -1    8.46    0.70
   8  -5  -1   10.51    0.69
   8   5  -1    9.37    0.72
  -8   5   1    6.78    1.02
  -7  -5   1   65.97    2.31
  -7  -5   1   58.32    2.90
   7  -5  -1   68.54    2.40
   7  -5  -1   69.73    2.35
  -7   5   1   61.82    3.23
   7   5  -1   67.17    2.40
   7   5  -1   71.03    2.21
  -6  -5   1   79.15    3.15
   6  -5  -1   73.68    2.48
  -6  -5   1   71.65    2.47
   6  -5  -1   71.62    2.53
   6   5  -1   69.83    2.52
   6   5  -1   72.22    2.35
  -5  -5   1    0.04    0.17
   5  -5  -1   -0.08    0.17
  -5  -5   1    0.17    0.18
   5  -5  -1    0.34    0.18
   5   5  -1   -0.03    0.15
  -5   5   1    0.17    0.28
   5   5  -1   -0.01    0.11
  -4  -5   1    2.12    0.28
  -4  -5   1    2.76    0.33
   4  -5  -1    3.19    0.33
   4  -5  -1    3.07    0.32
   4   5  -1    2.75    0.31
  -4   5   1    1.70    0.42
   4   5  -1    3.17    0.25
   3  -5  -1   68.47    2.24
  -3  -5   1   68.90    2.26
   3  -5  -1   67.93    2.09
  -3  -5   1   71.74    2.75
   3   5  -1   67.84    2.27
   3   5  -1   69.46    2.16
   2  -5  -1  314.46    9.09
  -2  -5   1  323.92   11.59
  -2  -5   1  314.35    9.21
   2  -5  -1  312.59    9.14
  -2  -5   1  311.57    9.10
  -2   5   1  271.94   11.71
  -2   5   1  311.44    9.31
   2   5  -1  306.82    9.31
  -1  -5   1  356.75   10.61
   1  -5  -1  358.66   10.64
  -1  -5   1  369.68   10.71
   1  -5  -1  355.93   10.61
   1   5  -1  359.72   10.83
  -1   5   1  363.39   13.61
   0  -5   1   19.33    0.70
   0  -5  -1   17.78    0.66
   0  -5   1   17.29    0.69
   0  -5  -1   17.78    0.68
   0   5   1   18.30    0.71
   0   5  -1   17.53    0.71
   0   5   1   17.88    0.81
  -1  -5  -1  119.61    3.66
  -1  -5  -1  117.83    3.57
   1  -5   1  129.37    3.62
   1  -5   1  116.92    3.64
   1   5   1  117.96    3.71
  -1   5  -1  112.71    3.71
   1   5   1  118.97    4.58
  -2  -5  -1    3.41    0.31
   2  -5   1    3.31    0.20
  -2  -5  -1    2.97    0.20
   2  -5   1    2.29    0.24
  -2   5  -1    3.91    0.33
   2   5   1    3.09    0.29
   2   5   1    2.85    0.27
   3  -5   1   10.73    0.40
  -3  -5  -1   10.78    0.56
   3  -5   1   10.87    0.58
   3  -5   1   10.40    0.54
   3   5   1   10.56    0.64
   3   5   1   10.66    0.56
   3   5   1   11.16    0.43
  -3   5  -1   11.97    0.70
   4  -5   1   12.51    0.67
   4  -5   1   11.68    0.62
  -4  -5  -1   13.22    0.64
  -4  -5  -1   13.73    0.78
   4   5   1   12.88    0.51
   4   5   1   13.11    0.68
  -4   5  -1   14.80    0.88
  -5  -5  -1  103.85    4.31
   5  -5   1  102.95    3.39
   5  -5   1  103.24    3.49
  -5  -5  -1  103.65    3.40
  -5   5  -1  119.86    4.46
   5   5   1  106.16    3.22
   5   5   1  101.86    3.48
   6  -5   1    1.40    0.27
   6  -5   1    1.74    0.34
  -6  -5  -1    1.12    0.25
  -6  -5  -1    1.53    0.35
  -6   5  -1    1.02    0.35
   6   5   1    1.20    0.17
   6   5   1    1.10    0.29
   7  -5   1   67.24    2.37
   7  -5   1   63.44    2.45
  -7  -5  -1   67.59    2.36
  -7  -5  -1   67.98    3.04
   7   5   1   65.47    2.46
  -7   5  -1   74.25    3.23
  -8  -5  -1   32.34    1.73
  -8  -5  -1   29.91    1.29
   8  -5   1   28.69    1.30
   8  -5   1   28.55    1.40
   8   5   1   30.66    1.41
  -8   5  -1   31.14    1.85
  -9  -5  -1   72.56    3.47
   9  -5   1   73.82    2.67
  -9  -5  -1   74.72    2.65
   9  -5   1   73.28    2.82
  -9   5  -1   83.51    3.78
   9   5   1   71.89    2.81
  10  -5   1   10.90    0.79
 -10  -5  -1   11.50    1.15
  10  -5   1   11.00    0.98
  10   5   1   10.81    0.89
 -10   5  -1   11.46    1.38
 -11  -5  -1    0.56    0.59
  11  -5   1    2.61    0.61
  11   5   1    2.43    0.55
 -11   5  -1    0.86    0.61
 -12  -5  -1    2.91    0.85
  12  -5   1    4.60    0.77
  12   5   1    3.87    0.72
 -12   5  -1    1.29    0.79
  13  -5   1    6.37    0.85
  13   5   1    6.49    0.87
 -13   5  -1    3.97    1.17
  13  -6  -1   21.74    1.46
  13   6  -1   24.44    1.48
  12  -6  -1   16.58    1.11
  12  -6  -1   17.03    1.20
 -12   6   1   11.61    1.70
  12   6  -1   16.55    1.18
  11  -6  -1   11.47    0.87
  11  -6  -1   14.18    0.97
  11   6  -1   10.57    0.96
 -11   6   1    7.25    1.33
 -10  -6   1    1.69    0.57
  10  -6  -1    2.36    0.50
  10  -6  -1    1.61    0.39
  10   6  -1    1.38    0.44
 -10   6   1    1.25    0.67
  -9  -6   1    0.49    0.37
   9  -6  -1    1.38    0.37
  -9  -6   1    1.34    0.34
   9  -6  -1    0.93    0.30
   9   6  -1    1.44    0.39
  -9   6   1    0.95    0.54
  -8  -6   1   21.79    1.07
   8  -6  -1   23.93    1.13
  -8  -6   1   23.92    1.41
   8  -6  -1   23.86    1.17
  -8   6   1   19.25    1.60
   8   6  -1   23.20    1.15
   7  -6  -1   35.25    1.41
  -7  -6   1   33.20    1.38
  -7  -6   1   33.90    1.73
   7  -6  -1   35.36    1.46
   7   6  -1   34.11    1.44
  -7   6   1   25.52    1.90
   7   6  -1   37.38    1.27
   6  -6  -1    2.38    0.37
  -6  -6   1    1.75    0.32
   6  -6  -1    2.00    0.31
  -6  -6   1    2.20    0.38
   6   6  -1    2.67    0.29
  -6   6   1    1.68    0.51
   6   6  -1    2.09    0.33
  -5  -6   1   99.28    3.30
   5  -6  -1  101.81    3.36
   5  -6  -1  104.39    3.31
  -5  -6   1  105.13    4.11
  -5   6   1   87.38    4.38
   5   6  -1  107.00    3.17
   5   6  -1  104.27    3.36
  -4  -6   1    3.58    0.38
   4  -6  -1    4.16    0.39
   4  -6  -1    4.02    0.19
   4  -6  -1    3.79    0.37
  -4  -6   1    3.91    0.37
  -4   6   1    3.24    0.54
   4   6  -1    3.63    0.29
   4   6  -1    3.93    0.38
  -3  -6   1  115.32    3.69
   3  -6  -1  117.15    3.52
   3  -6  -1  112.82    3.66
  -3  -6   1  119.79    4.54
  -3   6   1  124.34    4.78
   3   6  -1  116.10    3.58
  -3   6   1  115.79    3.73
   3   6  -1  115.90    3.73
   2  -6  -1   13.06    0.61
  -2  -6   1   13.77    0.60
  -2  -6   1   13.44    0.63
   2  -6  -1   13.84    0.54
  -2  -6   1   14.54    0.62
   2   6  -1   14.04    0.63
  -2   6   1   14.16    0.77
  -2   6   1   13.72    0.64
  -1  -6   1   11.33    0.51
  -1  -6   1    9.35    0.50
   1  -6  -1   10.04    0.49
   1  -6  -1   10.50    0.46
  -1   6   1   10.62    0.51
  -1   6   1   10.61    0.58
   1   6  -1   10.68    0.53
   0  -6   1    0.71    0.16
   0  -6   1    1.32    0.19
   0  -6  -1    0.62    0.13
   0  -6  -1    0.61    0.14
   0   6  -1    0.74    0.17
   0   6   1    0.99    0.17
   0   6  -1    0.81    0.11
   0   6   1    0.65    0.14
   1  -6   1   52.06    1.72
   1  -6   1   54.05    1.68
  -1  -6  -1   51.45    1.72
  -1  -6  -1   52.83    1.65
  -1   6  -1   43.62    2.09
  -1   6  -1   52.99    1.76
   1   6   1   52.19    1.75
   1   6   1   53.44    2.08
   2  -6   1   16.96    0.72
   2  -6   1   17.32    0.63
  -2  -6  -1   16.95    0.72
  -2  -6  -1   17.71    0.64
   2   6   1   16.84    0.82
  -2   6  -1   13.77    0.88
   2   6   1   16.61    0.74
  -3  -6  -1   47.41    1.71
   3  -6   1   50.52    1.55
   3  -6   1   49.71    1.77
   3  -6   1   49.74    1.72
   3   6   1   50.04    1.57
   3   6   1   48.43    1.75
   3   6   1   48.24    2.09
  -3   6  -1   50.47    2.22
   4  -6   1   61.43    2.19
   4  -6   1   62.49    2.13
  -4  -6  -1   62.41    2.13
  -4  -6  -1   62.51    2.64
   4   6   1   64.21    1.96
   4   6   1   59.58    2.17
  -4   6  -1   65.25    2.78
   5  -6   1   75.63    2.68
  -5  -6  -1   79.25    3.27
   5  -6   1   78.50    2.60
   5   6   1   79.57    2.41
  -5   6  -1   75.73    3.39
   5   6   1   75.25    2.67
   6  -6   1    4.75    0.51
  -6  -6  -1    4.90    0.48
   6  -6   1    5.34    0.49
  -6  -6  -1    5.87    0.59
  -6   6  -1    6.13    0.74
   6   6   1    5.29    0.53
  -7  -6  -1    1.07    0.34
   7  -6   1    1.08    0.33
   7  -6   1    0.81    0.27
  -7  -6  -1    0.93    0.28
   7   6   1    1.02    0.33
  -7   6  -1    1.44    0.49
  -8  -6  -1   15.49    1.14
   8  -6   1   14.81    0.97
   8  -6   1   16.59    0.91
  -8  -6  -1   17.23    0.92
  -8   6  -1   15.88    1.36
   8   6   1   16.85    1.01
   9  -6   1   38.60    1.64
  -9  -6  -1   37.49    2.11
   9  -6   1   40.08    1.77
  -9  -6  -1   40.78    1.65
  -9   6  -1   40.25    2.39
   9   6   1   37.69    1.76
  10  -6   1    0.13    0.35
 -10  -6  -1    0.13    0.40
  10  -6   1   -0.09    0.27
  10   6   1   -0.31    0.32
 -10   6  -1   -0.32    0.45
  11  -6   1   50.82    2.24
  11  -6   1   50.95    2.10
  11   6   1   47.51    2.19
 -12  -6  -1    0.19    0.55
  12  -6   1    1.26    0.48
  12   6   1    0.32    0.47
 -12   6  -1    1.48    0.81
  13  -6   1   26.10    1.65
  13   6   1   26.64    1.66
  13  -7  -1    4.18    0.75
 -13   7   1    1.91    1.06
  13   7  -1    2.03    0.64
  12  -7  -1    0.17    0.38
  12  -7  -1   -0.41    0.34
  12   7  -1   -0.38    0.41
 -12   7   1   -0.22    0.59
  11  -7  -1   54.46    2.21
  11  -7  -1   52.37    2.27
  11   7  -1   51.69    2.27
 -10  -7   1   -0.13    0.27
  10  -7  -1   -0.44    0.26
 -10  -7   1    0.05    0.41
  10  -7  -1    0.30    0.36
 -10   7   1    1.25    0.64
  10   7  -1   -0.18    0.29
   9  -7  -1   41.42    1.76
   9  -7  -1   43.45    1.73
  -9  -7   1   41.13    1.69
  -9   7   1   29.80    2.33
   9   7  -1   40.98    1.77
  -8  -7   1    6.66    0.62
   8  -7  -1    7.68    0.60
  -8  -7   1    4.15    0.66
   8  -7  -1    7.65    0.73
  -8   7   1    4.70    0.94
   8   7  -1    7.83    0.70
   7  -7  -1   58.39    2.13
   7  -7  -1   58.36    2.17
  -7  -7   1   59.82    2.14
  -7   7   1   45.80    2.87
   7   7  -1   58.99    2.19
   7   7  -1   60.36    1.97
  -6  -7   1  129.47    4.12
  -6  -7   1  132.82    5.12
   6  -7  -1  123.70    4.17
   6  -7  -1  125.95    4.09
   6   7  -1  129.18    3.93
   6   7  -1  117.95    4.14
   5  -7  -1    0.82    0.25
  -5  -7   1    0.47    0.19
  -5  -7   1    0.43    0.21
  -5  -7   1    0.77    0.26
   5  -7  -1    0.21    0.21
   5   7  -1    0.47    0.17
  -5   7   1   -0.10    0.24
   5   7  -1    0.56    0.23
   4  -7  -1    0.46    0.20
  -4  -7   1    0.30    0.16
   4  -7  -1    0.41    0.10
  -4  -7   1    0.24    0.18
  -4   7   1    0.27    0.27
  -4   7   1    0.35    0.19
   4   7  -1    0.33    0.19
   4   7  -1    0.26    0.13
   3  -7  -1  108.88    3.32
  -3  -7   1  108.42    3.50
  -3  -7   1  113.96    4.25
  -3  -7   1  107.82    3.40
   3  -7  -1  109.78    3.47
  -3   7   1  112.38    4.46
  -3   7   1  104.45    3.52
   3   7  -1  108.90    3.53
  -2  -7   1   88.06    2.89
  -2  -7   1   91.47    3.43
  -2  -7   1   93.12    2.83
   2  -7  -1   85.93    2.77
   2  -7  -1   87.12    2.85
  -2   7   1   90.88    3.61
   2   7  -1   89.81    2.92
  -2   7   1   88.37    2.92
  -1  -7   1  165.88    5.01
  -1  -7   1  167.27    5.07
   1  -7  -1  158.40    5.00
   1  -7  -1  162.51    5.00
   1   7  -1  169.74    5.14
  -1   7   1  165.75    6.35
  -1   7   1  163.90    5.13
   0  -7   1   38.66    1.32
   0  -7  -1   36.72    1.28
   0  -7   1   35.46    1.30
   0  -7  -1   35.76    1.30
   0   7  -1   39.45    1.37
   0   7  -1   37.22    1.47
   0   7   1   37.26    1.55
   0   7   1   36.83    1.35
  -1  -7  -1   33.09    1.23
   1  -7   1   33.86    1.24
   1  -7   1   36.84    1.21
  -1  -7  -1   32.51    1.17
   1   7   1   32.51    1.26
   1   7   1   35.12    1.44
  -1   7  -1   33.67    1.44
  -1   7  -1   33.98    1.28
  -2  -7  -1   54.34    1.88
   2  -7   1   58.84    1.80
   2  -7   1   55.04    1.88
  -2  -7  -1   55.24    1.78
   2   7   1   56.41    2.26
  -2   7  -1   52.49    1.91
   2   7   1   52.55    1.91
   3  -7   1    2.85    0.22
   3  -7   1    2.57    0.31
  -3  -7  -1    2.98    0.35
  -3   7  -1    2.19    0.41
  -3   7  -1    3.57    0.38
   3   7   1    3.04    0.35
   3   7   1    2.58    0.33
   4  -7   1    1.00    0.11
  -4  -7  -1    0.65    0.22
   4  -7   1    0.51    0.23
   4  -7   1    0.87    0.22
  -4  -7  -1    0.97    0.25
   4   7   1    0.65    0.13
   4   7   1    0.36    0.20
  -4   7  -1    0.27    0.24
   5  -7   1   52.09    1.85
  -5  -7  -1   50.22    2.24
   5  -7   1   50.19    1.91
  -5  -7  -1   50.57    1.85
  -5   7  -1   47.06    2.42
   5   7   1   48.41    1.88
   5   7   1   53.10    1.65
  -6  -7  -1    0.32    0.24
   6  -7   1    0.37    0.25
  -6  -7  -1    0.16    0.23
   6  -7   1    0.27    0.21
   6   7   1   -0.03    0.18
  -6   7  -1    0.13    0.28
   7  -7   1   29.13    1.30
  -7  -7  -1   30.24    1.30
  -7  -7  -1   29.93    1.60
   7  -7   1   29.32    1.37
   7   7   1   29.74    1.37
  -7   7  -1   27.40    1.80
   8  -7   1    0.42    0.27
  -8  -7  -1    0.75    0.30
  -8  -7  -1    0.86    0.37
   8  -7   1    0.76    0.35
   8   7   1    0.66    0.34
  -8   7  -1    0.39    0.44
   9  -7   1   47.21    2.04
  -9  -7  -1   51.42    2.47
  -9  -7  -1   45.07    1.89
   9  -7   1   49.48    1.93
  -9   7  -1   41.98    2.70
   9   7   1   45.34    2.02
  10  -7   1   25.96    1.33
  10  -7   1   24.82    1.40
  10   7   1   27.84    1.49
  11  -7   1   -0.45    0.28
 -11  -7  -1   -0.21    0.48
  11  -7   1   -0.35    0.41
  11   7   1    0.28    0.42
 -11   7  -1    0.60    0.62
  12  -7   1    1.67    0.59
 -12  -7  -1   -0.76    0.48
 -12   7  -1    0.16    0.70
  12   7   1    0.35    0.46
  13  -7   1    7.82    1.03
  13  -8  -1   21.86    1.46
  13   8  -1   21.24    1.46
  12  -8  -1   19.45    1.24
  12  -8  -1   18.60    1.30
 -12   8   1   17.33    2.14
  12   8  -1   18.98    1.32
  11  -8  -1    9.18    0.91
  11  -8  -1    8.07    0.85
 -11   8   1    7.81    1.37
  11   8  -1    8.33    0.90
  10  -8  -1    4.69    0.64
  10  -8  -1    2.94    0.52
 -10  -8   1    3.97    0.56
 -10   8   1    2.38    0.80
  10   8  -1    2.37    0.50
  -9  -8   1    0.47    0.31
   9  -8  -1    0.52    0.32
   9  -8  -1   -0.36    0.28
  -9  -8   1    0.04    0.35
  -9   8   1    0.01    0.51
   9   8  -1    0.33    0.34
  -8  -8   1   16.99    1.17
   8  -8  -1   18.91    1.03
  -8  -8   1   18.50    1.00
   8  -8  -1   17.47    1.01
   8   8  -1   16.55    0.99
  -8   8   1   15.74    1.50
   7  -8  -1   62.05    2.31
  -7  -8   1   64.25    2.28
   7  -8  -1   63.68    2.28
  -7   8   1   48.83    3.03
   7   8  -1   64.53    2.32
   6  -8  -1    4.16    0.48
  -6  -8   1    5.21    0.52
  -6  -8   1    3.74    0.46
   6  -8  -1    3.86    0.46
   6   8  -1    4.20    0.48
  -6   8   1    5.82    0.84
   6   8  -1    6.09    0.41
  -5  -8   1  166.38    6.24
  -5  -8   1  167.18    6.25
   5  -8  -1  160.04    5.03
  -5  -8   1  155.43    5.05
  -5   8   1  156.54    5.11
  -5   8   1  143.40    6.54
   5   8  -1  154.93    5.10
   5   8  -1  166.28    4.87
  -4  -8   1    0.40    0.21
   4  -8  -1    0.41    0.11
   4  -8  -1    0.83    0.24
  -4  -8   1    0.76    0.18
   4   8  -1    0.41    0.14
  -4   8   1    0.77    0.22
   4   8  -1    0.21    0.20
  -4   8   1    1.07    0.35
   3  -8  -1   66.92    2.26
  -3  -8   1   66.83    2.18
  -3  -8   1   69.03    2.64
  -3  -8   1   65.20    2.28
   3  -8  -1   60.49    2.09
  -3   8   1   67.69    2.30
   3   8  -1   64.96    2.29
  -3   8   1   70.16    2.87
  -2  -8   1    8.12    0.51
   2  -8  -1    8.76    0.51
  -2  -8   1    8.34    0.41
  -2  -8   1    8.40    0.48
   2  -8  -1    8.25    0.43
  -2   8   1    8.27    0.59
  -2   8   1    8.28    0.52
   2   8  -1    9.03    0.54
   1  -8  -1    0.71    0.20
  -1  -8   1    0.76    0.20
  -1  -8   1    0.71    0.19
   1  -8  -1    0.59    0.16
  -1   8   1    1.12    0.22
  -1   8   1    0.91    0.21
   1   8  -1    0.84    0.21
   0  -8  -1  105.65    3.32
   0  -8  -1  103.15    3.35
   0  -8   1  103.06    3.34
   0  -8   1  111.72    3.37
   0   8  -1  108.19    4.05
   0   8   1  105.20    3.43
   0   8   1  107.08    4.14
   0   8  -1  104.66    3.43
  -1  -8  -1   50.40    1.67
   1  -8   1   51.21    1.70
   1  -8   1   49.42    1.74
  -1  -8  -1   50.88    1.75
   1   8   1   50.73    2.04
  -1   8  -1   49.64    2.04
   1   8   1   49.12    1.78
  -1   8  -1   48.42    1.77
   2  -8   1    7.43    0.41
  -2  -8  -1    7.44    0.48
  -2  -8  -1    7.04    0.41
   2  -8   1    6.97    0.48
  -2   8  -1    7.93    0.57
   2   8   1    7.61    0.50
   2   8   1    7.29    0.48
  -3  -8  -1  162.74    5.20
   3  -8   1  165.63    5.17
   3  -8   1  169.58    5.02
  -3  -8  -1  168.62    5.03
   3   8   1  161.27    5.26
  -3   8  -1  170.93    5.30
   3   8   1  164.59    6.45
  -4  -8  -1    0.48    0.21
  -4  -8  -1    0.86    0.23
   4  -8   1    0.44    0.21
  -4   8  -1    0.68    0.23
   4   8   1    0.78    0.25
  -4   8  -1    0.59    0.32
   4   8   1    1.26    0.18
  -5  -8  -1    3.76    0.45
   5  -8   1    3.07    0.41
   5  -8   1    4.24    0.47
  -5  -8  -1    4.50    0.50
   5   8   1    4.18    0.32
  -5   8  -1    3.53    0.61
   5   8   1    3.52    0.45
  -6  -8  -1    0.92    0.30
   6  -8   1    1.13    0.35
  -6  -8  -1    0.84    0.26
   6  -8   1    0.87    0.30
  -6   8  -1    1.21    0.46
   6   8   1    1.07    0.34
  -7  -8  -1    1.67    0.41
  -7  -8  -1    1.54    0.35
   7  -8   1    1.65    0.36
   7  -8   1    1.60    0.38
   7   8   1    1.84    0.39
  -7   8  -1    2.12    0.61
  -8  -8  -1    8.69    0.76
   8  -8   1    8.01    0.79
   8  -8   1    9.66    0.74
  -8  -8  -1    9.90    0.88
   8   8   1    9.82    0.77
  -8   8  -1    7.66    1.09
  -9  -8  -1   34.85    1.56
   9  -8   1   33.73    1.64
  -9  -8  -1   33.89    1.92
   9  -8   1   33.22    1.55
   9   8   1   35.30    1.68
  10  -8   1    0.08    0.37
 -10  -8  -1    0.04    0.29
 -10  -8  -1    0.09    0.41
  10  -8   1   -0.18    0.29
 -10   8  -1    0.05    0.52
  10   8   1   -0.07    0.36
  11  -8   1   68.52    2.74
  11  -8   1   69.52    2.91
  11   8   1   73.97    2.94
  12  -8   1    0.62    0.48
  12   8   1   -0.75    0.42
  13  -9  -1    0.41    0.49
  13  -9  -1    1.26    0.59
  12  -9  -1    5.87    0.83
  12  -9  -1    8.03    0.88
  12   9  -1    6.88    0.86
 -12   9   1    5.87    1.27
  11  -9  -1   42.66    1.94
  11  -9  -1   43.35    2.03
 -11   9   1   39.58    2.79
  11   9  -1   43.15    2.03
 -10  -9   1    4.30    0.63
  10  -9  -1    3.57    0.57
  10  -9  -1    3.50    0.59
  10   9  -1    4.27    0.66
 -10   9   1    3.14    0.91
  -9  -9   1   45.19    1.85
   9  -9  -1   43.65    1.84
   9  -9  -1   41.06    1.85
   9   9  -1   45.17    1.91
  -9   9   1   34.79    2.52
  -8  -9   1    0.80    0.32
   8  -9  -1    0.39    0.30
   8  -9  -1    0.73    0.34
  -8   9   1    0.20    0.46
   8   9  -1    1.13    0.36
   7  -9  -1   26.50    1.25
  -7  -9   1   24.82    1.24
   7   9  -1   29.00    1.32
  -7   9   1   25.16    1.78
  -6  -9   1   49.75    1.97
  -6  -9   1   49.87    2.33
   6  -9  -1   50.29    1.95
   6   9  -1   54.22    1.79
  -6   9   1   53.98    2.02
  -6   9   1   48.47    2.62
   6   9  -1   51.81    1.99
  -5  -9   1    8.97    0.65
  -5  -9   1    9.01    0.61
  -5  -9   1    9.08    0.61
   5  -9  -1    8.70    0.63
   5   9  -1    9.05    0.63
  -5   9   1    9.22    0.65
  -5   9   1   10.42    0.90
   5   9  -1    8.58    0.50
   4  -9  -1    2.92    0.40
  -4  -9   1    2.80    0.32
  -4  -9   1    2.39    0.35
   4   9  -1    2.94    0.31
  -4   9   1    2.75    0.47
   4   9  -1    2.53    0.37
  -4   9   1    2.95    0.37
   3  -9  -1   97.40    3.19
  -3  -9   1   99.27    3.79
   3  -9  -1   98.68    3.05
  -3  -9   1   96.81    3.12
  -3  -9   1   98.10    3.23
   3   9  -1   93.44    3.24
  -3   9   1   96.60    3.25
  -3   9   1   99.02    4.03
  -2  -9   1    0.81    0.21
  -2  -9   1    0.68    0.11
   2  -9  -1    1.16    0.24
   2  -9  -1    1.07    0.19
  -2  -9   1    0.62    0.23
  -2   9   1    1.01    0.26
   2   9  -1    0.62    0.22
  -2   9   1    0.49    0.20
   1  -9  -1   68.14    2.30
  -1  -9   1   70.79    2.37
  -1  -9   1   71.71    2.33
   1  -9  -1   68.18    2.32
  -1   9   1   70.03    2.41
  -1   9   1   72.42    2.85
   1   9  -1   68.78    2.40
   0  -9  -1    4.17    0.39
   0  -9   1    4.87    0.42
   0  -9   1    4.56    0.42
   0  -9  -1    4.16    0.37
   0   9  -1    3.70    0.39
   0   9   1    4.26    0.42
   0   9  -1    4.49    0.28
   0   9   1    4.40    0.35
  -1  -9  -1   15.60    0.75
   1  -9   1   16.24    0.72
   1  -9   1   15.88    0.77
  -1  -9  -1   16.10    0.71
  -1   9  -1   16.23    0.80
   1   9   1   16.18    0.79
   1   9   1   16.48    0.80
  -1   9  -1   16.08    0.80
   2  -9   1   30.91    1.25
   2  -9   1   30.32    1.16
  -2  -9  -1   32.84    1.17
  -2  -9  -1   31.13    1.26
  -2   9  -1   30.82    1.29
   2   9   1   32.33    1.29
  -2   9  -1   34.38    1.49
   2   9   1   31.34    1.40
   3  -9   1   13.52    0.75
   3  -9   1   15.07    0.63
  -3  -9  -1   14.20    0.64
  -3  -9  -1   14.01    0.74
   3   9   1   14.05    0.76
  -3   9  -1   14.30    0.78
   3   9   1   14.49    0.78
  -3   9  -1   12.78    0.92
   4  -9   1    1.12    0.26
  -4  -9  -1    1.40    0.27
  -4  -9  -1    1.13    0.27
  -4   9  -1    1.73    0.34
  -4   9  -1    1.09    0.36
   4   9   1    1.37    0.20
   4   9   1    1.08    0.27
   5  -9   1   21.11    1.03
  -5  -9  -1   21.68    1.04
  -5  -9  -1   22.52    1.16
  -5   9  -1   16.98    1.33
  -5   9  -1   22.92    1.09
   5   9   1   19.96    1.03
  -6  -9  -1    2.07    0.40
   6  -9   1    2.69    0.44
   6  -9   1    2.40    0.42
  -6  -9  -1    1.64    0.37
   6   9   1    1.89    0.40
  -6   9  -1    1.46    0.53
   7  -9   1   44.22    1.77
   7  -9   1   43.25    1.83
  -7  -9  -1   45.75    1.81
  -7  -9  -1   45.18    2.13
   7   9   1   44.81    1.83
  -7   9  -1   33.99    2.34
   8  -9   1    2.23    0.50
  -8  -9  -1    1.95    0.43
   8  -9   1    2.40    0.44
  -8  -9  -1    2.29    0.52
   8   9   1    2.28    0.49
  -8   9  -1    2.63    0.75
   9  -9   1   31.95    1.58
  -9  -9  -1   32.15    1.49
   9  -9   1   30.96    1.47
  -9   9  -1   22.36    2.00
   9   9   1   29.71    1.52
 -10  -9  -1   22.49    1.28
  10  -9   1   24.46    1.37
  10  -9   1   24.08    1.31
  10   9   1   23.37    1.37
 -10   9  -1   17.66    1.80
  11  -9   1    4.99    0.72
  11  -9   1    4.78    0.75
  11   9   1    2.89    0.67
 -11   9  -1    4.86    1.18
  12  -9   1    0.18    0.51
 -12   9  -1    0.49    0.76
  12   9   1    0.59    0.53
  12 -10  -1    2.65    0.66
  12 -10  -1    3.18    0.66
  12  10  -1    3.15    0.68
 -12  10   1    1.71    0.90
  11 -10  -1    8.83    0.96
 -11 -10   1    8.35    0.88
  11 -10  -1    9.62    0.94
  11  10  -1    8.77    0.98
 -11  10   1    8.13    1.35
  10 -10  -1    2.21    0.50
 -10 -10   1    2.69    0.57
  10 -10  -1    1.99    0.51
  10  10  -1    3.01    0.57
 -10  10   1    3.61    0.95
  -9 -10   1    8.74    0.84
   9 -10  -1    8.22    0.79
  -9  10   1   11.62    1.45
   9  10  -1    7.72    0.84
  -8 -10   1   25.02    1.30
   8 -10  -1   25.66    1.30
   8  10  -1   25.84    1.32
  -8  10   1   25.04    1.80
   7 -10  -1   51.54    2.02
  -7 -10   1   49.40    2.02
  -7  10   1   48.25    2.04
   7  10  -1   50.17    2.05
  -7  10   1   53.73    2.75
   6 -10  -1   -0.10    0.28
  -6 -10   1    0.17    0.29
  -6  10   1    0.16    0.33
   6  10  -1   -0.05    0.21
  -6  10   1   -0.27    0.25
  -5 -10   1   43.18    1.78
   5 -10  -1   45.05    1.79
  -5  10   1   47.59    2.30
   5  10  -1   46.23    1.62
   5  10  -1   45.90    1.82
  -5  10   1   45.95    1.83
  -4 -10   1   11.43    0.74
   4 -10  -1   11.94    0.74
   4  10  -1   12.18    0.63
  -4  10   1   13.53    0.77
   4  10  -1   12.18    0.75
  -4  10   1   11.47    0.89
  -3 -10   1   65.98    2.20
  -3 -10   1   61.34    2.28
   3 -10  -1   65.84    2.27
   3 -10  -1   63.72    2.11
  -3  10   1   65.85    2.80
   3  10  -1   62.91    2.30
  -3  10   1   64.78    2.32
  -2 -10   1   12.83    0.65
  -2 -10   1   11.96    0.68
   2 -10  -1   10.75    0.63
   2 -10  -1   10.48    0.57
  -2  10   1   13.16    0.76
  -2  10   1   11.85    0.69
   2  10  -1   11.29    0.67
  -1 -10   1   17.16    0.81
  -1 -10   1   17.88    0.83
   1 -10  -1   16.96    0.77
   1 -10  -1   15.56    0.78
  -1  10   1   17.67    0.86
   1  10  -1   16.93    0.85
  -1  10   1   17.39    0.88
   0 -10  -1   42.91    1.57
   0 -10   1   45.25    1.62
   0 -10  -1   45.78    1.61
   0 -10   1   42.61    1.60
   0  10   1   44.32    1.85
   0  10   1   42.58    1.66
   0  10  -1   43.62    1.66
  -1 -10  -1    4.70    0.38
  -1 -10  -1    4.36    0.42
   1 -10   1    4.33    0.44
   1 -10   1    4.94    0.39
  -1  10  -1    4.98    0.37
  -1  10  -1    4.49    0.47
   1  10   1    4.00    0.44
   1  10   1    4.70    0.38
  -2 -10  -1    4.84    0.49
   2 -10   1    5.02    0.47
   2 -10   1    5.52    0.41
  -2 -10  -1    4.94    0.39
  -2  10  -1    5.12    0.46
   2  10   1    4.76    0.50
   2  10   1    5.27    0.41
  -2  10  -1    4.99    0.49
   3 -10   1  124.42    4.18
  -3 -10  -1  131.36    4.23
   3 -10   1  128.37    4.03
  -3 -10  -1  130.29    4.04
  -3  10  -1  139.55    5.28
   3  10   1  133.17    4.29
   3  10   1  129.80    5.11
  -3  10  -1  122.69    4.26
   4 -10   1    0.06    0.19
  -4 -10  -1    0.30    0.18
  -4 -10  -1    0.26    0.21
  -4  10  -1    0.33    0.25
  -4  10  -1    0.07    0.25
   4  10   1    0.62    0.17
   4  10   1    0.60    0.26
  -5 -10  -1   -0.04    0.22
   5 -10   1    0.29    0.25
  -5 -10  -1    0.17    0.24
  -5  10  -1    0.36    0.29
   5  10   1   -0.22    0.19
  -5  10  -1    0.29    0.34
  -6 -10  -1   11.53    0.82
   6 -10   1   14.00    0.86
  -6  10  -1   10.40    1.22
  -6  10  -1   12.31    0.83
   6  10   1   12.21    0.85
   7 -10   1    0.55    0.33
  -7 -10  -1    0.72    0.32
   7  10   1    0.66    0.35
  -7  10  -1   -0.04    0.37
   8 -10   1   31.66    1.51
  -8 -10  -1   30.00    1.43
   8 -10   1   30.69    1.45
  -8  10  -1   22.15    1.91
   8  10   1   30.03    1.48
   9 -10   1   14.24    1.07
   9 -10   1   15.62    1.03
  -9 -10  -1   14.47    0.98
   9  10   1   15.48    1.06
  -9  10  -1   11.93    1.58
 -10 -10  -1    0.28    0.37
  10 -10   1    0.39    0.39
  10 -10   1   -0.28    0.37
 -10  10  -1    0.91    0.66
  10  10   1    0.09    0.36
  11 -10   1   40.99    1.91
  11 -10   1   38.13    1.98
 -11  10  -1   33.01    2.71
  11  10   1   43.74    2.06
  12 -10   1    0.72    0.46
  12 -10   1    1.09    0.58
  12  10   1    0.66    0.52
 -12  10  -1    1.05    0.88
  12 -11  -1    6.08    0.85
 -12  11   1    5.95    1.27
  12  11  -1    6.23    0.92
  11 -11  -1   45.08    2.07
 -11 -11   1   42.61    2.04
 -11  11   1   48.44    2.98
  11  11  -1   41.66    2.11
  10 -11  -1    0.38    0.39
 -10 -11   1    0.09    0.37
 -10  11   1    0.19    0.56
 -10  11   1    0.15    0.36
  10  11  -1    0.17    0.39
   9 -11  -1   57.61    2.42
  -9 -11   1   59.20    2.44
  -9  11   1   63.51    3.32
  -9  11   1   61.00    2.50
   9  11  -1   61.67    2.52
   8 -11  -1    2.27    0.49
  -8 -11   1    2.08    0.46
  -8  11   1    3.15    0.56
  -8  11   1    2.74    0.73
   8  11  -1    1.93    0.45
  -7 -11   1   12.61    0.90
   7 -11  -1   12.03    0.87
  -7  11   1   15.25    1.23
   7  11  -1   12.49    0.90
  -7  11   1   12.45    0.90
   6 -11  -1    0.67    0.31
  -6 -11   1    0.36    0.31
   6  11  -1    0.25    0.30
  -6  11   1    0.41    0.42
  -6  11   1    0.38    0.31
   5 -11  -1   42.44    1.76
  -5 -11   1   42.67    1.79
  -5  11   1   44.71    1.81
   5  11  -1   45.94    1.61
  -5  11   1   46.15    2.24
   5  11  -1   41.50    1.78
  -4 -11   1    0.52    0.26
   4 -11  -1    0.39    0.28
   4  11  -1    0.55    0.26
  -4  11   1    0.72    0.33
  -4  11   1    0.07    0.21
   3 -11  -1   16.22    0.73
  -3 -11   1   15.34    0.79
  -3 -11   1   14.93    0.86
   3 -11  -1   15.89    0.86
  -3  11   1   16.76    1.00
   3  11  -1   15.64    0.86
  -3  11   1   15.82    0.87
  -2 -11   1    0.85    0.24
   2 -11  -1    1.08    0.22
   2 -11  -1    1.06    0.28
  -2 -11   1    1.10    0.26
   2  11  -1    1.07    0.29
  -2  11   1    0.83    0.25
  -2  11   1    1.87    0.35
  -1 -11   1   64.02    2.28
   1 -11  -1   65.01    2.25
   1 -11  -1   64.65    2.23
  -1 -11   1   63.26    2.24
   1  11  -1   63.48    2.33
  -1  11   1   68.29    2.70
  -1  11   1   67.29    2.35
   0 -11   1    0.41    0.19
   0 -11  -1    0.00    0.15
   0 -11  -1    0.34    0.19
   0 -11   1    0.45    0.21
   0  11   1    1.02    0.26
   0  11  -1    0.21    0.21
  -1 -11  -1    2.51    0.32
   1 -11   1    3.48    0.37
  -1 -11  -1    2.61    0.34
   1 -11   1    2.63    0.36
   1  11   1    2.42    0.35
  -1  11  -1    3.32    0.41
   2 -11   1   48.92    1.69
  -2 -11  -1   47.64    1.78
  -2 -11  -1   46.07    1.66
   2 -11   1   43.85    1.75
  -2  11  -1   46.00    1.81
   2  11   1   47.65    1.82
   3 -11   1    4.93    0.52
  -3 -11  -1    5.82    0.45
   3 -11   1    5.81    0.42
  -3 -11  -1    6.56    0.59
  -3  11  -1    5.69    0.62
   3  11   1    6.20    0.60
  -3  11  -1    5.64    0.59
   4 -11   1   24.91    1.18
  -4 -11  -1   22.67    1.15
  -4  11  -1   25.40    1.22
  -4  11  -1   25.86    1.44
   4  11   1   24.48    1.20
   5 -11   1   40.88    1.65
  -5 -11  -1   39.09    1.65
   5  11   1   37.99    1.66
  -5  11  -1   39.38    1.68
  -5  11  -1   36.07    2.06
  -6 -11  -1    2.97    0.48
   6 -11   1    3.47    0.53
   6  11   1    4.12    0.55
  -6  11  -1    3.83    0.76
  -6  11  -1    3.64    0.55
   7 -11   1   54.78    2.17
  -7 -11  -1   53.31    2.17
  -7  11  -1   54.17    2.22
  -7  11  -1   48.40    2.88
   7  11   1   57.64    2.24
   8 -11   1   -0.32    0.31
  -8 -11  -1   -0.24    0.34
   8  11   1    0.78    0.40
  -8  11  -1   -0.34    0.45
  -8  11  -1    0.20    0.30
  -9 -11  -1    4.09    0.65
   9 -11   1    3.80    0.62
  -9  11  -1    3.76    0.96
   9  11   1    3.62    0.64
  10 -11   1    2.89    0.59
 -10 -11  -1    2.94    0.60
  10  11   1    2.80    0.63
 -10  11  -1    2.66    0.87
 -11 -11  -1   10.13    0.99
  11 -11   1    7.78    0.92
  11 -11   1    8.86    1.04
  11  11   1    7.61    0.95
 -11  11  -1    5.70    1.25
  12 -11   1    4.25    0.73
 -12  11  -1    4.13    1.19
 -12  12   1    4.08    0.75
 -12  12   1    2.42    0.98
 -11 -12   1   10.93    1.05
  11 -12  -1   10.69    1.07
 -11  12   1   10.42    1.10
 -11  12   1   12.46    1.58
  11  12  -1   13.93    1.26
  10 -12  -1    2.42    0.54
 -10 -12   1    1.86    0.55
 -10  12   1    2.54    0.57
 -10  12   1    1.97    0.78
  10  12  -1    2.02    0.57
   9 -12  -1    9.36    0.91
  -9 -12   1    8.18    0.86
  -9  12   1   10.85    1.34
   9  12  -1   10.32    0.99
  -9  12   1    8.88    0.87
  -8 -12   1    2.21    0.49
   8 -12  -1    2.93    0.55
  -8  12   1    3.70    0.76
   8  12  -1    3.03    0.54
  -8  12   1    3.02    0.56
  -7 -12   1   36.01    1.71
   7 -12  -1   39.42    1.76
   7  12  -1   38.95    1.77
  -7  12   1   39.67    2.23
  -7  12   1   41.47    1.81
   6 -12  -1    4.18    0.57
  -6 -12   1    6.00    0.66
  -6  12   1    6.39    0.85
   6  12  -1    5.36    0.63
  -6  12   1    4.87    0.62
  -5 -12   1  101.83    3.59
   5 -12  -1  104.07    3.57
   5  12  -1  102.57    3.62
  -5  12   1  110.78    4.52
  -5  12   1   99.44    3.61
  -4 -12   1    6.12    0.64
   4 -12  -1    9.27    0.77
  -4  12   1   10.39    0.75
  -4  12   1   10.04    0.83
   4  12  -1    9.41    0.73
   3 -12  -1  117.69    3.99
  -3 -12   1  121.85    4.05
   3 -12  -1  119.64    3.86
  -3 -12   1  123.63    3.92
  -3  12   1  123.17    4.10
  -3  12   1  125.64    4.98
   3  12  -1  118.78    4.09
   2 -12  -1    1.53    0.28
  -2 -12   1    1.58    0.32
  -2 -12   1    0.85    0.27
   2 -12  -1    1.29    0.31
   2  12  -1    1.87    0.35
  -2  12   1    1.31    0.31
  -1 -12   1    0.60    0.23
  -1 -12   1    0.57    0.25
   1 -12  -1    0.35    0.21
  -1  12   1    0.35    0.24
   1  12  -1    0.31    0.22
   0 -12   1   97.27    3.20
   0 -12   1   93.26    3.18
   0 -12  -1   95.69    3.18
   0 -12  -1   93.52    3.13
   0  12   1   96.21    3.29
   0  12  -1   96.52    3.29
   1 -12   1    0.29    0.23
  -1 -12  -1    0.45    0.22
  -1 -12  -1    0.17    0.18
   1 -12   1    0.75    0.24
  -1  12  -1    0.35    0.25
   1  12   1    0.44    0.24
  -2 -12  -1    7.69    0.53
   2 -12   1    6.72    0.50
   2 -12   1    6.44    0.59
  -2 -12  -1    5.59    0.55
  -2  12  -1    5.99    0.59
   2  12   1    6.80    0.63
  -3 -12  -1   43.34    1.56
  -3 -12  -1   40.26    1.69
   3 -12   1   41.63    1.69
   3  12   1   40.95    1.72
  -3  12  -1   42.31    1.75
  -4 -12  -1   11.54    0.81
   4 -12   1   11.95    0.81
  -4  12  -1   11.96    0.81
   4  12   1   12.31    0.85
  -5 -12  -1    6.89    0.68
   5 -12   1    6.63    0.66
   5  12   1    6.32    0.67
  -5  12  -1    8.15    0.76
  -5  12  -1    8.11    0.83
   6 -12   1    8.01    0.75
  -6 -12  -1    8.71    0.81
   6  12   1    9.39    0.84
  -6  12  -1    9.63    0.99
  -6  12  -1    7.93    0.78
   7 -12   1    5.60    0.66
  -7 -12  -1    5.44    0.68
  -7  12  -1    6.62    0.74
   7  12   1    5.93    0.71
  -7  12  -1    7.27    1.04
   8 -12   1   29.63    1.47
  -8 -12  -1   27.94    1.47
   8  12   1   31.08    1.56
  -8  12  -1   25.96    1.94
  -8  12  -1   29.64    1.55
  -9 -12  -1   12.67    1.01
   9 -12   1   14.09    1.02
  -9  12  -1   10.59    1.02
   9  12   1   12.66    1.01
  -9  12  -1    9.36    1.35
 -10 -12  -1    2.09    0.58
  10 -12   1    2.63    0.56
 -10  12  -1    3.49    0.67
 -10  12  -1    3.57    0.93
  10  12   1    2.82    0.67
  11 -12   1   30.39    1.64
 -11 -12  -1   28.39    1.64
  11  12   1   29.06    1.75
 -11  12  -1   26.90    2.30
 -11  12  -1   28.26    1.67
  11 -13  -1   18.16    1.32
 -11 -13   1   18.66    1.34
 -11  13   1   17.15    1.31
  11  13  -1   20.77    1.45
 -11  13   1   20.59    1.87
  10 -13  -1    1.29    0.50
 -10 -13   1    1.78    0.54
 -10  13   1    1.73    0.55
  10  13  -1    2.14    0.60
 -10  13   1    2.02    0.80
  -9 -13   1   49.02    2.21
   9 -13  -1   49.31    2.21
   9  13  -1   54.47    2.30
  -9  13   1   51.83    2.27
  -9  13   1   49.31    2.87
  -8 -13   1    6.86    0.81
   8 -13  -1    6.97    0.76
   8  13  -1    5.45    0.73
  -8  13   1    6.07    0.97
  -8  13   1    5.62    0.71
   7 -13  -1   23.19    1.28
  -7 -13   1   24.00    1.35
  -7  13   1   25.79    1.35
   7  13  -1   22.83    1.32
  -7  13   1   26.50    1.72
  -6 -13   1   17.03    1.08
   6 -13  -1   19.49    1.11
  -6  13   1   19.05    1.36
   6  13  -1   18.99    1.14
  -6  13   1   18.16    1.09
  -5 -13   1    2.93    0.49
   5 -13  -1    4.56    0.57
  -5  13   1    5.27    0.64
   5  13  -1    3.72    0.57
  -4 -13   1   12.27    0.83
  -4 -13   1   11.58    0.74
   4 -13  -1   11.64    0.83
   4  13  -1   13.14    0.88
  -4  13   1   11.61    0.82
  -3 -13   1   73.42    2.60
   3 -13  -1   76.30    2.70
  -3 -13   1   76.96    2.74
   3  13  -1   76.98    2.78
  -3  13   1   72.11    2.74
   2 -13  -1    1.48    0.29
  -2 -13   1    1.53    0.32
   2 -13  -1    1.27    0.32
  -2 -13   1    1.52    0.38
   2  13  -1    2.02    0.41
  -2  13   1    1.58    0.36
  -1 -13   1   62.42    2.24
   1 -13  -1   60.38    2.19
  -1 -13   1   59.14    2.18
   1 -13  -1   61.94    2.18
  -1  13   1   58.71    2.27
   1  13  -1   59.89    2.28
   0 -13  -1    8.21    0.59
   0 -13   1    5.93    0.55
   0 -13   1    7.72    0.61
   0 -13  -1    5.17    0.52
   0  13   1    6.86    0.65
   0  13  -1    6.46    0.63
   1 -13   1    0.11    0.26
  -1 -13  -1   -0.12    0.22
  -1 -13  -1    0.68    0.27
   1 -13   1    0.67    0.25
  -1  13  -1    0.61    0.28
   1  13   1    0.27    0.24
   2 -13   1   83.50    2.96
   2 -13   1   84.65    2.86
  -2 -13  -1   82.15    2.96
  -2 -13  -1   86.46    2.85
  -2  13  -1   85.44    3.04
   2  13   1   85.62    3.05
  -3 -13  -1    0.33    0.23
   3 -13   1   -0.19    0.26
  -3 -13  -1    0.12    0.24
   3  13   1   -0.52    0.22
  -3  13  -1    0.02    0.28
   4 -13   1   48.26    1.93
  -4 -13  -1   47.08    1.92
  -4  13  -1   44.76    1.94
   4  13   1   45.95    1.93
  -5 -13  -1   41.58    1.84
   5 -13   1   42.51    1.82
  -5  13  -1   44.19    1.89
   5  13   1   42.51    1.86
   6 -13   1   18.39    1.10
  -6 -13  -1   19.25    1.16
   6  13   1   18.26    1.15
  -6  13  -1   18.93    1.15
  -7 -13  -1   35.31    1.72
   7 -13   1   37.91    1.72
   7  13   1   36.48    1.78
  -7  13  -1   37.87    1.79
  -8 -13  -1    0.38    0.39
   8 -13   1    0.69    0.37
  -8  13  -1    1.07    0.47
   8  13   1    1.94    0.54
  -9 -13  -1   12.80    1.14
   9 -13   1   14.33    1.09
  -9  13  -1   15.81    1.17
   9  13   1   14.58    1.18
  10 -13   1    1.08    0.49
 -10 -13  -1    0.48    0.45
  10  13   1    1.88    0.61
 -10  13  -1    1.15    0.74
 -10  13  -1    0.50    0.42
 -11 -13  -1    0.32    0.50
  11 -13   1    0.03    0.41
 -11  13  -1    0.37    0.63
 -11  13  -1   -0.34    0.50
 -11 -14   1    7.06    0.96
 -11  14   1    6.17    0.88
  10 -14  -1    9.59    1.02
 -10 -14   1    8.65    1.00
  10  14  -1    7.85    0.95
 -10  14   1    9.00    0.99
  -9 -14   1    7.23    0.89
   9 -14  -1    6.32    0.80
  -9  14   1    9.85    0.99
   9  14  -1    6.87    0.84
  -8 -14   1   13.72    1.08
   8 -14  -1   14.66    1.08
  -8  14   1   14.12    1.09
   8  14  -1   15.87    1.10
   7 -14  -1    0.82    0.39
  -7 -14   1    1.44    0.46
   7  14  -1    2.00    0.51
  -7  14   1    1.92    0.46
  -6 -14   1    1.02    0.42
   6 -14  -1    0.91    0.37
   6  14  -1    0.37    0.32
  -6  14   1    0.14    0.31
  -5 -14   1   29.61    1.43
   5 -14  -1   27.17    1.38
   5  14  -1   29.49    1.47
  -5  14   1   28.19    1.42
   4 -14  -1   17.67    1.04
  -4 -14   1   16.63    0.91
  -4 -14   1   16.29    0.99
  -4  14   1   16.96    1.04
   4  14  -1   15.03    0.98
  -3 -14   1   34.88    1.48
  -3 -14   1   36.40    1.58
   3 -14  -1   36.83    1.55
  -3  14   1   32.47    1.55
   3  14  -1   36.71    1.63
   2 -14  -1   25.30    1.15
   2 -14  -1   25.41    1.24
  -2 -14   1   27.68    1.28
  -2 -14   1   27.48    1.21
   2  14  -1   26.78    1.31
  -2  14   1   24.00    1.27
   1 -14  -1   14.65    0.82
  -1 -14   1   12.43    0.79
   1 -14  -1   13.02    0.82
  -1 -14   1   12.50    0.81
  -1  14   1   12.12    0.85
   1  14  -1   14.14    0.87
   0 -14   1   52.20    2.02
   0 -14  -1   53.15    2.02
   0 -14  -1   54.89    2.00
   0 -14   1   50.96    2.00
   0  14  -1   55.98    2.15
   0  14   1   52.11    2.10
  -1 -14  -1    1.25    0.35
  -1 -14  -1    1.66    0.34
   1 -14   1    1.82    0.39
   1 -14   1    1.41    0.33
   1  14   1    0.99    0.33
  -1  14  -1    1.16    0.37
  -2 -14  -1    6.24    0.64
  -2 -14  -1    4.52    0.49
   2 -14   1    5.33    0.53
   2 -14   1    4.41    0.55
   2  14   1    6.28    0.67
  -2  14  -1    6.92    0.70
   3 -14   1   59.78    2.25
  -3 -14  -1   55.22    2.23
   3  14   1   56.69    2.28
  -3  14  -1   59.61    2.32
   4 -14   1    2.15    0.49
  -4 -14  -1    2.74    0.51
  -4  14  -1    1.99    0.45
   4  14   1    1.79    0.42
   5 -14   1   16.82    1.07
  -5 -14  -1   16.27    1.06
  -5  14  -1   16.55    1.09
   5  14   1   15.28    1.05
   6 -14   1   10.73    0.95
  -6 -14  -1   11.38    0.90
  -6  14  -1   12.56    0.94
   6  14   1   11.63    1.03
   7 -14   1    8.27    0.86
  -7 -14  -1    9.84    0.94
  -7  14  -1   10.25    0.99
   7  14   1   11.70    1.04
   8 -14   1   32.40    1.65
  -8 -14  -1   31.83    1.65
   8  14   1   28.77    1.65
  -8  14  -1   30.41    1.65
   9 -14   1    0.42    0.45
  -9 -14  -1    0.82    0.46
  -9  14  -1   -0.06    0.41
   9  14   1    0.36    0.45
  10 -14   1    0.84    0.53
 -10 -14  -1    2.38    0.64
  10  14   1    1.70    0.60
 -10  14  -1    1.77    0.55
  10 -15  -1    4.27    0.74
 -10 -15   1    3.49    0.75
  10  15  -1    3.54    0.72
 -10  15   1    2.33    0.62
  -9 -15   1   12.50    1.20
   9 -15  -1   14.42    1.13
  -9  15   1   14.38    1.17
   9  15  -1   13.53    1.22
   8 -15  -1    5.38    0.71
  -8 -15   1    4.74    0.78
   8  15  -1    6.35    0.83
  -8  15   1    6.04    0.80
   7 -15  -1    1.82    0.53
  -7 -15   1    2.03    0.52
  -7  15   1    2.25    0.52
   7  15  -1    1.91    0.51
  -6 -15   1    7.59    0.84
   6 -15  -1    7.61    0.84
  -6  15   1    7.14    0.82
   6  15  -1    6.22    0.76
  -5 -15   1    3.09    0.53
   5 -15  -1    2.79    0.53
   5  15  -1    3.30    0.58
  -5  15   1    2.74    0.56
   4 -15  -1   10.04    0.80
  -4 -15   1   10.33    0.91
  -4  15   1   10.57    0.86
   4  15  -1   10.15    0.83
   3 -15  -1   20.27    1.17
  -3 -15   1   22.27    1.20
  -3 -15   1   21.84    1.11
  -3  15   1   26.62    1.30
   3  15  -1   21.64    1.21
   2 -15  -1    0.69    0.28
   2 -15  -1    1.18    0.36
  -2 -15   1    0.97    0.33
  -2 -15   1    1.10    0.34
  -2  15   1    0.59    0.31
   2  15  -1    0.58    0.31
   1 -15  -1   45.53    1.82
   1 -15  -1   44.36    1.79
  -1 -15   1   44.26    1.84
  -1 -15   1   46.09    1.82
   1  15  -1   46.92    1.92
  -1  15   1   44.48    1.90
   0 -15  -1   14.07    0.85
   0 -15   1   12.44    0.82
   0 -15  -1   13.15    0.84
   0 -15   1   13.19    0.86
   0  15   1   13.38    0.89
   0  15  -1   16.59    0.98
  -1 -15  -1   25.96    1.19
  -1 -15  -1   26.14    1.26
   1 -15   1   23.90    1.24
   1 -15   1   25.92    1.22
  -1  15  -1   23.96    1.28
   1  15   1   25.59    1.31
   2 -15   1   74.06    2.76
  -2 -15  -1   77.34    2.65
  -2 -15  -1   76.74    2.79
   2  15   1   75.72    2.86
  -2  15  -1   73.16    2.83
   3 -15   1   16.94    1.00
  -3 -15  -1   14.87    0.98
  -3  15  -1   15.87    1.03
   3  15   1   13.59    0.96
  -4 -15  -1   39.58    1.79
   4 -15   1   42.52    1.81
   4  15   1   38.00    1.81
  -4  15  -1   38.40    1.82
   5 -15   1   10.04    0.92
  -5 -15  -1    8.53    0.84
  -5  15  -1   10.15    0.93
   5  15   1    9.91    0.94
  -6 -15  -1    8.12    0.88
   6 -15   1    8.31    0.85
  -6  15  -1    8.94    0.91
   6  15   1    8.92    0.93
  -7 -15  -1    2.80    0.62
   7 -15   1    1.90    0.50
   7  15   1    3.16    0.64
  -7  15  -1    2.77    0.60
   8 -15   1    0.13    0.39
  -8 -15  -1   -0.21    0.38
   8  15   1   -0.21    0.42
  -8  15  -1   -0.31    0.38
  -9 -15  -1   18.92    1.36
   9 -15   1   18.46    1.33
  -9  15  -1   22.23    1.44
   9  15   1   21.46    1.41
 -10 -15  -1    1.20    0.59
   9 -16  -1    2.79    0.66
  -9 -16   1    0.68    0.57
   9  16  -1    1.92    0.63
  -9  16   1    1.61    0.55
   8 -16  -1    0.34    0.45
  -8 -16   1    0.00    0.43
  -8  16   1   -0.20    0.34
   8  16  -1    0.51    0.43
  -7 -16   1    8.62    0.97
   7 -16  -1    7.99    0.92
  -7  16   1    9.52    0.98
   7  16  -1   10.05    1.01
  -6 -16   1    0.30    0.37
   6 -16  -1    0.41    0.36
  -6  16   1    0.56    0.41
   6  16  -1    1.67    0.50
  -5 -16   1   30.18    1.53
   5 -16  -1   26.40    1.47
  -5  16   1   27.23    1.49
   5  16  -1   28.03    1.52
   4 -16  -1   10.81    0.92
  -4 -16   1    8.33    0.83
   4  16  -1    7.27    0.79
  -4  16   1    8.18    0.83
  -3 -16   1   24.22    1.34
   3 -16  -1   24.99    1.31
  -3 -16   1   27.78    1.30
   3  16  -1   27.85    1.41
  -3  16   1   26.79    1.41
   2 -16  -1   29.58    1.46
  -2 -16   1   31.05    1.49
  -2 -16   1   32.20    1.45
   2  16  -1   33.25    1.57
  -2  16   1   30.89    1.51
  -1 -16   1    6.71    0.67
  -1 -16   1    6.45    0.64
   1 -16  -1    7.34    0.69
   1 -16  -1    7.54    0.69
   1  16  -1    7.56    0.78
  -1  16   1    6.86    0.73
   0 -16  -1   14.09    0.90
   0 -16   1   14.22    0.93
   0 -16   1   14.62    0.90
   0 -16  -1   13.63    0.89
   0  16   1   13.40    0.95
   0  16  -1   14.74    1.00
  -1 -16  -1    1.30    0.35
   1 -16   1    1.47    0.36
   1 -16   1    1.91    0.45
  -1 -16  -1    1.43    0.40
   1  16   1    2.03    0.45
  -1  16  -1    1.06    0.35
   2 -16   1    6.73    0.70
  -2 -16  -1    6.93    0.74
  -2  16  -1    6.17    0.72
   2  16   1    7.03    0.77
   3 -16   1   22.12    1.23
  -3 -16  -1   18.31    1.15
   3  16   1   21.10    1.23
  -3  16  -1   19.41    1.19
  -4 -16  -1    0.09    0.34
   4 -16   1   -0.12    0.35
  -4  16  -1   -0.50    0.29
   4  16   1   -0.46    0.32
   5 -16   1   34.63    1.74
  -5 -16  -1   35.87    1.73
   5  16   1   35.28    1.76
  -5  16  -1   38.27    1.82
  -6 -16  -1   20.09    1.28
   6 -16   1   20.97    1.34
  -6  16  -1   21.88    1.36
   6  16   1   21.87    1.38
   7 -16   1    1.38    0.47
  -7 -16  -1    1.04    0.51
   7  16   1    0.69    0.49
  -7  16  -1    1.24    0.54
   8 -16   1   11.29    1.09
  -8 -16  -1   13.00    1.17
   8  16   1   10.09    1.08
  -8  16  -1   10.87    1.12
   9 -16   1    0.13    0.42
  -9 -16  -1   -0.40    0.48
  -9  16  -1    0.09    0.44
   9  16   1    1.19    0.57
  -9  17   1   10.09    1.10
   8 -17  -1    0.11    0.46
  -8 -17   1   -0.06    0.44
   8  17  -1    0.43    0.46
  -8  17   1   -0.26    0.43
   7 -17  -1    0.34    0.48
  -7 -17   1    0.54    0.49
  -7  17   1    0.75    0.44
   7  17  -1    0.86    0.46
   6 -17  -1    6.80    0.87
  -6 -17   1    7.19    0.83
  -6  17   1    5.27    0.77
   6  17  -1    7.44    0.88
   5 -17  -1    1.57    0.51
  -5 -17   1    1.01    0.44
   5  17  -1    0.71    0.45
  -5  17   1    1.62    0.52
   4 -17  -1   14.12    1.02
  -4 -17   1   15.79    1.10
   4  17  -1   16.88    1.15
  -4  17   1   16.96    1.14
  -3 -17   1   20.10    1.20
   3 -17  -1   20.38    1.21
  -3  17   1   19.41    1.21
   3  17  -1   19.87    1.21
  -2 -17   1    1.24    0.39
  -2 -17   1    1.14    0.40
   2 -17  -1    0.43    0.31
  -2  17   1    1.29    0.45
   2  17  -1    0.32    0.32
  -1 -17   1   40.54    1.67
   1 -17  -1   35.55    1.63
  -1 -17   1   35.90    1.65
   1 -17  -1   35.22    1.59
   1  17  -1   34.18    1.72
  -1  17   1   37.68    1.74
   0 -17  -1   10.32    0.81
   0 -17   1    8.53    0.79
   0 -17  -1    9.50    0.77
   0 -17   1    8.73    0.82
   0  17   1    9.06    0.87
   0  17  -1   10.04    0.92
  -1 -17  -1    8.41    0.75
   1 -17   1    8.99    0.82
  -1 -17  -1    6.66    0.73
   1  17   1    7.56    0.78
  -1  17  -1    9.63    0.90
   2 -17   1   27.08    1.44
  -2 -17  -1   28.44    1.42
   2  17   1   27.53    1.48
  -2  17  -1   27.80    1.48
   3 -17   1    2.38    0.54
  -3 -17  -1    3.06    0.55
  -3  17  -1    2.55    0.52
   3  17   1    2.05    0.49
  -4 -17  -1   55.94    2.34
   4 -17   1   53.53    2.31
  -4  17  -1   52.97    2.35
   4  17   1   54.31    2.37
  -5 -17  -1   23.88    1.39
   5 -17   1   21.72    1.36
  -5  17  -1   22.71    1.41
   5  17   1   21.85    1.39
   6 -17   1   18.30    1.23
  -6 -17  -1   17.68    1.23
   6  17   1   16.72    1.28
  -6  17  -1   15.66    1.22
   7 -17   1    2.03    0.55
  -7 -17  -1    1.83    0.62
   7  17   1    2.08    0.62
  -7  17  -1    1.46    0.53
  -8 -17  -1    1.21    0.59
   8 -17   1    1.12    0.58
   8  17   1    1.12    0.56
  -8  17  -1    2.02    0.59
  -8  18   1    0.37    0.51
   7 -18  -1    4.18    0.77
  -7 -18   1    2.95    0.64
   7  18  -1    4.82    0.82
  -7  18   1    3.92    0.72
   6 -18  -1    0.44    0.46
  -6 -18   1    1.17    0.49
   6  18  -1    1.33    0.57
  -6  18   1    1.58    0.56
  -5 -18   1    8.10    0.92
   5 -18  -1    9.53    0.95
   5  18  -1    9.84    1.04
  -5  18   1    9.85    1.02
  -4 -18   1   16.38    1.15
   4 -18  -1   14.82    1.12
  -4  18   1   16.68    1.18
   4  18  -1   14.54    1.16
  -3 -18   1    6.68    0.78
   3 -18  -1    7.54    0.84
  -3  18   1    8.23    0.87
   3  18  -1    7.53    0.85
  -2 -18   1   61.32    2.47
   2 -18  -1   59.65    2.39
  -2 -18   1   59.81    2.35
   2  18  -1   58.54    2.49
  -2  18   1   60.60    2.51
  -1 -18   1    7.33    0.75
  -1 -18   1    7.89    0.81
   1 -18  -1    8.78    0.82
  -1  18   1    8.51    0.86
   1  18  -1    7.76    0.84
   0 -18   1   19.89    1.18
   0 -18   1   21.37    1.22
   0 -18  -1   21.00    1.17
   0 -18  -1   20.17    1.16
   0  18  -1   20.64    1.27
   0  18   1   19.54    1.25
  -1 -18  -1   16.56    1.08
   1 -18   1   16.70    1.06
   1  18   1   17.26    1.12
  -1  18  -1   16.09    1.09
   2 -18   1   26.15    1.44
  -2 -18  -1   26.35    1.43
   2  18   1   27.78    1.49
  -2  18  -1   28.15    1.52
   3 -18   1   41.12    1.87
  -3 -18  -1   38.32    1.86
  -3  18  -1   41.80    1.97
   3  18   1   38.49    1.90
  -4 -18  -1    0.18    0.41
   4 -18   1    0.66    0.43
   4  18   1    0.84    0.48
  -4  18  -1    0.42    0.37
   5 -18   1   27.82    1.59
  -5 -18  -1   28.85    1.61
   5  18   1   30.02    1.68
  -5  18  -1   29.46    1.66
   6 -18   1   21.39    1.42
  -6 -18  -1   24.70    1.50
  -6  18  -1   24.27    1.49
   6  18   1   25.91    1.59
   7 -18   1    1.17    0.53
  -7 -18  -1    0.33    0.49
  -7  18  -1   -0.70    0.40
   7  18   1   -0.10    0.48
  -7  19   1   -0.87    0.39
   6 -19  -1    9.66    1.05
  -6 -19   1    9.01    1.04
   6  19  -1   10.76    1.11
  -6  19   1   10.24    1.06
  -5 -19   1    0.68    0.46
   5 -19  -1    0.41    0.48
   5  19  -1    0.43    0.47
  -5  19   1    0.97    0.45
  -4 -19   1   26.58    1.54
   4 -19  -1   27.88    1.56
   4  19  -1   25.16    1.58
  -4  19   1   27.03    1.57
  -3 -19   1   24.35    1.46
   3 -19  -1   27.37    1.50
  -3  19   1   27.82    1.56
   3  19  -1   27.89    1.59
  -2 -19   1    0.15    0.34
   2 -19  -1    0.94    0.42
  -2  19   1    0.94    0.43
   2  19  -1    0.40    0.39
  -1 -19   1   15.66    1.06
   1 -19  -1   18.13    1.12
  -1 -19   1   16.05    1.10
  -1  19   1   15.82    1.12
   1  19  -1   16.32    1.20
   0 -19  -1   10.62    0.95
   0 -19  -1   12.11    0.94
   0 -19   1   10.70    0.94
   0  19   1    9.42    0.96
   0  19  -1    9.71    0.95
  -1 -19  -1    3.60    0.59
   1 -19   1    4.76    0.68
   1  19   1    2.17    0.52
  -1  19  -1    4.83    0.70
  -2 -19  -1    6.23    0.77
   2 -19   1    6.64    0.80
  -2  19  -1    5.92    0.78
   2  19   1    5.84    0.78
  -3 -19  -1   -0.05    0.39
   3 -19   1    0.19    0.46
   3  19   1   -0.29    0.31
  -3  19  -1   -0.04    0.37
  -4 -19  -1   34.57    1.81
   4 -19   1   33.07    1.79
   4  19   1   37.42    1.90
  -4  19  -1   35.10    1.85
  -5 -19  -1   21.41    1.43
   5 -19   1   25.43    1.55
  -5  19  -1   23.42    1.51
   5  19   1   23.08    1.48
  -6 -19  -1    3.53    0.71
   6 -19   1    4.57    0.84
  -6  19  -1    4.31    0.77
   6  19   1    3.98    0.79
   5 -20  -1    1.10    0.61
  -5 -20   1    2.72    0.69
   5  20  -1    2.27    0.65
  -5  20   1    2.64    0.70
   4 -20  -1    1.05    0.53
  -4 -20   1    0.38    0.44
  -4  20   1    0.16    0.41
   4  20  -1    0.39    0.53
  -3 -20   1    5.21    0.78
   3 -20  -1    6.78    0.83
   3  20  -1    6.33    0.86
  -3  20   1    5.76    0.84
  -2 -20   1   23.75    1.42
   2 -20  -1   24.39    1.39
  -2  20   1   20.10    1.36
   2  20  -1   23.52    1.45
  -1 -20   1    3.98    0.66
  -1 -20   1    3.32    0.62
   1 -20  -1    3.13    0.60
   1  20  -1    3.25    0.66
  -1  20   1    3.25    0.62
   0 -20   1    6.16    0.76
   0  20  -1    7.54    0.86
   0  20   1    7.22    0.89
  -1 -20  -1   15.87    1.13
   1 -20   1   14.84    1.15
   1  20   1   14.87    1.14
  -1  20  -1   17.68    1.24
   2 -20   1   11.06    1.04
  -2 -20  -1   10.66    1.04
   2  20   1   11.97    1.11
  -2  20  -1   10.91    1.06
  -3 -20  -1   29.70    1.66
   3 -20   1   30.11    1.70
   3  20   1   30.12    1.71
  -3  20  -1   34.87    1.81
  -4 -20  -1    2.73    0.61
   4 -20   1    2.05    0.66
   4  20   1    4.31    0.77
  -4  20  -1    1.97    0.58
   5 -20   1   19.83    1.43
  -5 -20  -1   13.33    1.27
  -5  20  -1   17.20    1.34
   5  20   1   16.46    1.53
  -4 -21   1   38.36    2.01
   4 -21  -1   38.02    1.97
  -4  21   1   38.19    2.23
   3 -21  -1   10.63    1.07
  -3 -21   1    9.85    1.05
   3  21  -1    9.04    1.06
  -3  21   1    8.47    1.03
   2 -21  -1    7.38    0.87
  -2 -21   1    6.99    0.87
   2  21  -1    6.62    0.90
  -2  21   1    6.62    0.91
   1 -21  -1   17.34    1.21
   1  21  -1   17.21    1.31
  -1  21   1   16.00    1.22
   0 -21   1    6.14    0.81
   0  21   1    4.58    0.74
   0  21  -1    5.45    0.79
   1 -21   1    5.11    0.78
  -1 -21  -1    6.58    0.84
   1  21   1    6.47    0.89
  -1  21  -1    6.64    0.86
  -2 -21  -1    2.32    0.57
   2 -21   1    1.52    0.60
   2  21   1    2.33    0.63
  -2  21  -1    2.77    0.68
  -3 -21  -1    2.09    0.58
   3 -21   1    1.63    0.61
  -3  21  -1    1.92    0.63
   3  21   1    1.27    0.57
   2 -22  -1   25.92    1.57
  -2 -22   1   25.47    1.57
   0 -22   1    7.95    0.95
   1 -22   1    8.38    0.97
  -2 -22  -1   10.53    1.09
   2 -22   1   10.38    1.19
 -14   0   2    1.94    0.93
  14   0  -2    6.67    0.86
  13   0  -2   -0.14    0.38
 -13   0   2    0.84    0.72
  12   0  -2   27.45    1.45
 -12   0   2   23.49    2.09
  11   0  -2    0.20    0.28
 -11   0   2    0.14    0.51
  10   0  -2   55.46    2.12
  10   0  -2   55.18    2.00
 -10   0   2   45.16    2.85
  -9   0   2    0.41    0.41
   9   0  -2   -0.08    0.19
   9   0  -2   -0.20    0.23
  -8   0   2  103.30    4.50
   8   0  -2   97.38    3.36
   8   0  -2   98.98    3.25
  -7   0   2    0.05    0.29
   7   0  -2    0.03    0.15
   7   0  -2    0.22    0.15
  -7   0   2    0.00    0.13
  -6   0   2   39.56    1.92
   6   0  -2   36.67    1.34
  -6   0   2   35.64    1.27
   6   0  -2   36.24    1.38
   5   0  -2   -0.17    0.11
  -5   0   2    0.10    0.11
   5   0  -2    0.09    0.12
  -5   0   2    0.21    0.22
  -4   0   2  103.05    4.95
   4   0  -2  132.90    3.79
   4   0  -2  127.08    3.84
  -4   0   2  131.50    3.76
   3   0  -2   -0.06    0.09
  -3   0   2    0.15    0.09
   3   0  -2    0.08    0.09
  -3   0   2    0.27    0.18
  -2   0   2    1.24    0.14
   2   0  -2    1.39    0.13
   2   0  -2    1.20    0.16
  -2   0   2    1.20    0.25
  -1   0   2    0.07    0.05
   1   0  -2    0.04    0.04
  -1   0   2    0.12    0.07
   0   0   2  170.66    5.17
   0   0   2  179.72    6.61
   0   0  -2  174.12    5.11
   1   0   2   -0.01    0.09
   1   0   2    0.01    0.10
  -1   0  -2    0.01    0.06
   2   0   2   33.06    1.15
  -2   0  -2   33.11    1.08
   2   0   2   32.56    1.45
   2   0   2   33.12    1.05
  -3   0  -2    0.08    0.07
   3   0   2    0.04    0.07
   3   0   2    0.10    0.11
  -3   0  -2    0.09    0.15
   4   0   2  283.39    7.94
   4   0   2  270.67    8.22
  -4   0  -2  240.68   10.32
  -4   0  -2  279.94    7.98
   5   0   2   -0.12    0.16
   5   0   2    0.12    0.11
  -5   0  -2    0.02    0.20
  -5   0  -2    0.11    0.11
  -6   0  -2  264.05    7.76
   6   0   2  254.22    8.05
  -6   0  -2  253.10   10.14
   6   0   2  264.99    7.75
   7   0   2   -0.01    0.15
  -7   0  -2    0.31    0.26
   7   0   2   -0.15    0.20
   8   0   2   46.81    1.93
  -8   0  -2   48.28    2.42
  -9   0  -2   -0.19    0.31
   9   0   2   -0.13    0.26
  10   0   2    0.83    0.41
 -10   0  -2    1.26    0.60
  11   0   2    0.11    0.37
 -11   0  -2   -0.49    0.43
 -12   0  -2    1.69    0.74
  12   0   2    2.68    0.60
 -13   0  -2    0.24    0.71
  13   0   2   -0.02    0.44
  14  -1  -2   36.29    1.90
  14   1  -2   36.51    1.92
 -13  -1   2    0.72    0.74
  13  -1  -2    0.90    0.48
 -13   1   2    0.26    0.66
  13   1  -2    0.07    0.38
  12  -1  -2   31.40    1.53
  12   1  -2   29.44    1.50
 -12   1   2   21.53    2.11
  11  -1  -2   21.43    1.13
  11  -1  -2   23.23    1.25
 -11   1   2   19.06    1.79
  11   1  -2   21.54    1.21
 -10  -1   2    8.73    1.18
  10  -1  -2    8.02    0.61
  10  -1  -2    5.58    0.64
 -10   1   2    5.98    1.04
  10   1  -2    9.02    0.62
  10   1  -2    6.61    0.67
   9  -1  -2    6.77    0.59
  -9  -1   2    6.29    0.90
   9  -1  -2    5.97    0.60
  -9   1   2    4.67    0.88
   9   1  -2    5.51    0.60
   9   1  -2    6.20    0.55
   8  -1  -2   30.72    1.24
  -8  -1   2   29.65    1.16
   8  -1  -2   30.24    1.30
  -8  -1   2   31.75    1.82
  -8   1   2   31.97    1.90
   8   1  -2   30.05    1.30
   8   1  -2   29.55    1.21
  -7  -1   2    1.67    0.43
   7  -1  -2    1.55    0.29
   7  -1  -2    1.10    0.23
  -7  -1   2    0.60    0.18
   7   1  -2    1.04    0.22
   7   1  -2    0.98    0.24
  -7   1   2    0.81    0.16
  -7   1   2    0.76    0.40
  -6  -1   2  123.88    4.70
   6  -1  -2  106.65    3.50
   6  -1  -2  113.41    3.59
  -6  -1   2  110.33    3.46
   6   1  -2  112.85    3.48
  -6   1   2   99.96    4.68
   6   1  -2  112.91    3.59
  -6   1   2  108.51    3.39
   5  -1  -2    0.14    0.14
  -5  -1   2    0.21    0.24
  -5  -1   2    0.17    0.14
   5  -1  -2    0.39    0.14
   5   1  -2    0.46    0.17
  -5   1   2    0.33    0.10
  -5   1   2    0.66    0.31
   5   1  -2    0.36    0.13
   4  -1  -2    0.93    0.15
  -4  -1   2    1.03    0.16
  -4  -1   2    1.38    0.29
   4  -1  -2    0.93    0.16
  -4   1   2    1.04    0.12
   4   1  -2    0.96    0.16
  -4   1   2    0.73    0.25
   4   1  -2    0.72    0.13
  -3  -1   2   32.55    1.09
   3  -1  -2   33.44    1.10
   3  -1  -2   32.10    1.08
  -3   1   2   32.98    1.04
  -3   1   2   27.57    1.50
   3   1  -2   33.85    1.10
   3   1  -2   33.06    1.08
   2  -1  -2  183.31    5.27
   2  -1  -2  181.08    5.32
  -2  -1   2  180.04    5.30
  -2  -1   2  151.83    6.80
  -2   1   2  177.83    5.26
   2   1  -2  185.11    5.27
   2   1  -2  183.58    5.33
  -1  -1   2   36.24    1.38
  -1  -1   2   32.49    1.10
   1  -1  -2   32.67    1.07
   1   1  -2   32.72    1.08
  -1   1   2   35.46    1.42
  -1   1   2   33.20    1.09
   0  -1   2  230.78    6.88
   0  -1   2  227.29    6.81
   0  -1  -2  231.81    6.81
   0  -1   2  230.62    6.77
   0  -1   2  230.05    8.69
   0   1   2  230.30    8.72
   0   1   2  236.44    6.88
   1  -1   2   34.72    1.08
  -1  -1  -2   32.78    1.10
   1  -1   2   33.54    1.42
   1  -1   2   34.54    1.09
   1   1   2   34.29    1.43
   1   1   2   34.89    1.13
   2  -1   2  497.75   14.14
   2  -1   2  472.04   14.47
  -2  -1  -2  486.33   14.24
   2   1   2  483.23   18.27
  -2   1  -2  477.83   14.20
  -2   1  -2  490.23   18.26
   2   1   2  486.19   14.47
   3  -1   2    0.07    0.08
   3  -1   2    0.26    0.13
  -3  -1  -2    0.07    0.13
  -3  -1  -2    0.15    0.09
  -3   1  -2    0.15    0.16
   3   1   2    0.01    0.09
   3   1   2    0.31    0.07
  -3   1  -2    0.13    0.07
   4  -1   2   93.34    2.84
   4  -1   2   87.60    2.99
  -4  -1  -2   91.31    2.86
  -4  -1  -2   93.30    3.77
  -4   1  -2   92.50    3.77
   4   1   2   95.90    2.80
   4   1   2   89.95    3.00
  -4   1  -2   91.62    2.80
  -5  -1  -2    0.10    0.12
   5  -1   2   -0.27    0.12
  -5  -1  -2   -0.13    0.20
   5  -1   2   -0.08    0.10
  -5   1  -2    0.01    0.20
   5   1   2    0.08    0.09
  -5   1  -2   -0.07    0.08
   5   1   2    0.07    0.17
   6  -1   2    9.14    0.49
  -6  -1  -2    9.17    0.74
   6  -1   2    9.14    0.61
  -6  -1  -2    9.71    0.50
   6   1   2    9.23    0.46
  -6   1  -2    8.08    0.74
   6   1   2    8.58    0.61
  -6   1  -2    9.72    0.44
   7  -1   2    9.80    0.69
  -7  -1  -2    8.79    0.80
   7  -1   2    9.98    0.55
  -7  -1  -2    9.72    0.54
  -7   1  -2   10.05    0.87
   7   1   2    9.61    0.67
   7   1   2   10.86    0.53
   8  -1   2   25.94    1.28
   8  -1   2   27.82    1.12
  -8  -1  -2   25.33    1.58
   8   1   2   24.99    1.26
  -8   1  -2   28.34    1.65
  -9  -1  -2   25.78    1.61
   9  -1   2   23.05    1.24
   9   1   2   25.66    1.30
  -9   1  -2   22.47    1.59
 -10  -1  -2  104.12    4.78
  10  -1   2  105.38    3.81
 -10   1  -2  101.58    4.78
  10   1   2  108.72    3.83
  11  -1   2    7.97    0.88
 -11  -1  -2    7.56    1.11
  11   1   2    9.24    0.92
  12  -1   2    7.60    0.92
  12   1   2    8.16    0.93
 -13  -1  -2   -0.06    0.59
  13  -1   2    1.15    0.60
  13   1   2    1.06    0.58
 -13   1  -2    0.56    0.74
 -14  -2   2    3.28    1.08
  14  -2  -2    3.17    0.67
  14   2  -2    4.96    0.80
 -13  -2   2    0.66    0.72
  13  -2  -2    0.26    0.41
  13   2  -2    0.49    0.40
 -13   2   2    0.03    0.67
 -12  -2   2    7.43    1.22
  12  -2  -2   11.75    0.94
  12   2  -2   12.33    0.97
 -12   2   2    8.75    1.35
  11  -2  -2    4.17    0.60
 -11  -2   2    2.65    0.80
  11  -2  -2    3.12    0.47
  11   2  -2    3.12    0.53
 -11   2   2    2.56    0.83
  10  -2  -2   22.10    1.18
 -10  -2   2   24.85    1.76
  10  -2  -2   21.97    1.11
  10   2  -2   22.53    1.19
   9  -2  -2    3.66    0.45
   9  -2  -2    3.32    0.47
  -9  -2   2    5.68    0.85
   9   2  -2    3.87    0.44
   9   2  -2    5.40    0.58
  -9   2   2    4.30    0.80
  -8  -2   2  118.93    5.12
   8  -2  -2  122.57    3.86
  -8  -2   2  122.99    3.80
   8  -2  -2  112.31    3.93
   8   2  -2  127.42    3.82
  -8   2   2  105.94    5.22
   8   2  -2  121.07    3.96
   7  -2  -2   41.94    1.61
  -7  -2   2   47.16    2.18
   7  -2  -2   43.57    1.58
  -7  -2   2   41.25    1.53
   7   2  -2   40.57    1.61
  -7   2   2   41.73    2.27
   7   2  -2   43.15    1.53
   6  -2  -2   -0.01    0.14
  -6  -2   2    0.06    0.14
   6  -2  -2    0.24    0.17
  -6  -2   2    0.02    0.21
   6   2  -2   -0.01    0.11
  -6   2   2    0.08    0.26
  -6   2   2    0.05    0.09
   6   2  -2    0.74    0.23
   5  -2  -2    6.89    0.44
  -5  -2   2    7.83    0.44
  -5  -2   2    7.65    0.63
   5  -2  -2    7.10    0.44
  -5   2   2    7.93    0.33
   5   2  -2    6.84    0.44
   5   2  -2    7.37    0.41
  -5   2   2    5.88    0.72
   4  -2  -2  187.79    5.78
  -4  -2   2  214.73    7.51
   4  -2  -2  190.85    5.87
  -4  -2   2  190.79    5.80
  -4   2   2  184.41    5.68
   4   2  -2  188.67    5.75
   4   2  -2  190.79    5.88
   3  -2  -2   35.77    1.21
  -3  -2   2   35.12    1.59
  -3  -2   2   35.16    1.22
   3  -2  -2   35.51    1.21
   3   2  -2   37.35    1.19
   3   2  -2   35.93    1.21
  -3   2   2   35.96    1.13
   2  -2  -2   50.85    1.60
   2  -2  -2   52.18    1.61
  -2  -2   2   51.76    1.63
   2   2  -2   49.06    1.60
  -2   2   2   49.93    2.11
   2   2  -2   50.16    1.59
  -1  -2   2   46.95    1.53
   1  -2  -2   48.85    1.50
   1  -2  -2   47.75    1.50
  -1   2   2   48.19    1.95
  -1   2   2   49.62    1.51
   1   2  -2   49.48    1.51
   0  -2  -2   98.00    2.89
   0  -2   2   93.28    2.88
   0  -2  -2   93.73    2.82
   0  -2   2   99.37    3.64
   0  -2   2   96.63    2.88
   0   2   2   94.31    3.69
   0   2  -2   93.86    2.91
   0   2   2   96.15    2.91
   1  -2   2   60.13    2.39
   1  -2   2   60.17    1.92
   1  -2   2   60.17    1.87
   1  -2   2   59.66    1.85
  -1  -2  -2   59.38    1.89
   1   2   2   59.68    2.41
  -2  -2  -2    9.14    0.41
   2  -2   2    8.56    0.35
   2  -2   2    8.95    0.44
   2  -2   2    8.81    0.39
   2   2   2    8.52    0.54
   2   2   2    8.51    0.43
  -2   2  -2    8.57    0.53
   3  -2   2   36.40    1.21
  -3  -2  -2   37.43    1.23
   3   2   2   36.35    1.11
  -3   2  -2   36.41    1.61
  -3   2  -2   35.56    1.13
   3   2   2   35.66    1.61
   3   2   2   34.31    1.28
  -4  -2  -2   56.09    2.42
  -4  -2  -2   55.47    1.83
   4  -2   2   56.60    1.83
   4  -2   2   54.03    1.94
  -4   2  -2   51.97    2.41
   4   2   2   58.24    1.73
   4   2   2   55.48    1.94
  -4   2  -2   58.37    1.73
   5  -2   2    2.53    0.27
   5  -2   2    2.41    0.32
  -5  -2  -2    2.49    0.27
  -5  -2  -2    2.37    0.40
   5   2   2    3.04    0.23
  -5   2  -2    3.27    0.21
  -5   2  -2    2.47    0.42
   5   2   2    3.32    0.39
   6  -2   2  171.70    5.13
  -6  -2  -2  171.46    5.14
  -6  -2  -2  150.74    6.67
   6  -2   2  163.05    5.33
   6   2   2  166.30    5.35
  -6   2  -2  168.57    6.72
   6   2   2  175.76    5.04
  -7  -2  -2    0.12    0.18
   7  -2   2    0.68    0.29
  -7  -2  -2    0.23    0.25
   7  -2   2    0.07    0.15
   7   2   2    0.40    0.27
  -7   2  -2    0.34    0.34
   8  -2   2  162.15    5.44
   8  -2   2  168.01    5.17
  -8  -2  -2  162.91    6.80
  -8   2  -2  169.23    6.87
   8   2   2  163.81    5.44
   9  -2   2    3.45    0.54
  -9  -2  -2    4.71    0.78
  -9   2  -2    5.83    0.88
   9   2   2    4.61    0.60
 -10  -2  -2    6.60    0.98
  10  -2   2    6.63    0.76
 -10   2  -2    5.88    0.95
  10   2   2    4.57    0.68
 -11  -2  -2   -0.52    0.51
  11  -2   2    0.05    0.34
  11   2   2    0.29    0.37
 -11   2  -2   -0.51    0.52
  12  -2   2    6.81    0.88
  12   2   2    5.76    0.82
 -13  -2  -2   -1.02    0.58
  13  -2   2    0.48    0.51
  13   2   2    0.04    0.45
 -13   2  -2    0.85    0.74
  14  -3  -2   50.39    2.34
  14   3  -2   47.92    2.29
 -13  -3   2    0.65    0.65
  13  -3  -2    0.22    0.39
  13   3  -2    0.42    0.43
 -13   3   2    0.39    0.75
 -12  -3   2    5.58    1.08
  12  -3  -2    9.12    0.90
  12   3  -2    9.34    0.90
 -12   3   2    6.03    1.27
  11  -3  -2    5.76    0.68
  11  -3  -2    7.40    0.69
 -11  -3   2    5.52    1.01
  11   3  -2    6.32    0.73
 -11   3   2    3.29    0.88
  10  -3  -2    0.39    0.27
  10  -3  -2    0.84    0.33
 -10  -3   2    1.43    0.55
 -10   3   2    0.68    0.54
  10   3  -2    0.41    0.33
   9  -3  -2    1.12    0.34
   9  -3  -2    0.65    0.28
  -9  -3   2    1.03    0.50
   9   3  -2    1.34    0.35
  -9   3   2    0.31    0.43
   9   3  -2    0.84    0.25
   8  -3  -2   23.00    1.08
  -8  -3   2   22.27    1.42
  -8  -3   2   22.96    1.01
   8  -3  -2   24.55    1.07
  -8   3   2   16.76    1.47
   8   3  -2   23.96    0.99
   8   3  -2   24.21    1.11
  -7  -3   2    1.89    0.30
  -7  -3   2    1.84    0.43
   7  -3  -2    1.51    0.28
   7  -3  -2    1.35    0.27
  -7   3   2    0.91    0.44
   7   3  -2    1.33    0.24
   7   3  -2    1.25    0.28
   6  -3  -2  128.26    4.04
   6  -3  -2  126.25    4.10
  -6  -3   2  140.25    5.26
  -6  -3   2  127.37    4.03
  -6   3   2  123.89    3.81
   6   3  -2  126.33    3.97
   6   3  -2  125.99    4.11
  -5  -3   2    0.13    0.14
  -5  -3   2   -0.37    0.17
   5  -3  -2    0.35    0.16
   5  -3  -2    0.14    0.15
  -5   3   2    0.31    0.36
   5   3  -2   -0.01    0.12
   5   3  -2    0.16    0.12
  -5   3   2    0.10    0.07
  -4  -3   2   47.03    1.65
  -4  -3   2   54.03    2.13
   4  -3  -2   49.06    1.66
   4  -3  -2   48.20    1.65
   4   3  -2   49.01    1.60
   4   3  -2   46.93    1.65
   3  -3  -2    9.91    0.47
  -3  -3   2    9.80    0.47
   3  -3  -2   10.36    0.36
   3  -3  -2   10.18    0.46
  -3  -3   2   10.14    0.58
  -3   3   2    8.30    0.65
   3   3  -2    9.27    0.45
   3   3  -2   10.41    0.44
   2  -3  -2   34.13    1.08
   2  -3  -2   33.57    1.14
  -2  -3   2   33.54    1.17
  -2   3   2   34.89    1.51
  -2   3   2   34.10    1.14
   2   3  -2   32.63    1.12
   2   3  -2   33.98    1.14
  -1  -3   2   52.62    1.72
   1  -3  -2   56.43    1.70
  -1  -3   2   57.08    1.76
   1  -3  -2   53.95    1.70
   1   3  -2   53.40    1.73
  -1   3   2   54.15    2.21
   0  -3   2    0.60    0.16
   0  -3  -2    0.74    0.12
   0  -3  -2    0.54    0.13
   0  -3   2    1.21    0.16
   0   3  -2    0.52    0.14
   0   3   2    0.74    0.14
   0   3   2    0.43    0.16
   1  -3   2    2.84    0.21
  -1  -3  -2    4.04    0.26
   1  -3   2    3.24    0.27
   1  -3   2    2.87    0.26
   1   3   2    3.24    0.30
  -1   3  -2    2.76    0.28
  -2  -3  -2  320.17    9.50
   2  -3   2  320.82    9.43
   2  -3   2  322.65    9.41
   2  -3   2  318.93    9.65
  -2   3  -2  322.21   12.13
   2   3   2  319.07   12.14
   2   3   2  315.99    9.64
   3  -3   2   14.35    0.59
  -3  -3  -2   14.70    0.60
   3  -3   2   13.77    0.64
  -3   3  -2   13.55    0.47
   3   3   2   12.99    0.45
   3   3   2   13.04    0.62
   3   3   2   13.47    0.76
  -3   3  -2   13.73    0.77
   4  -3   2   17.79    0.80
   4  -3   2   17.34    0.72
  -4  -3  -2   16.09    0.95
  -4   3  -2   17.70    0.58
  -4   3  -2   17.16    0.97
   4   3   2   16.71    0.59
   4   3   2   17.76    0.81
  -5  -3  -2    0.72    0.19
  -5  -3  -2    0.46    0.23
   5  -3   2    0.62    0.21
   5  -3   2    0.39    0.17
   5   3   2    0.45    0.20
   5   3   2    0.65    0.12
  -5   3  -2    0.94    0.30
  -5   3  -2    0.66    0.10
  -6  -3  -2   31.56    1.18
   6  -3   2   30.11    1.30
   6  -3   2   30.77    1.19
  -6  -3  -2   29.00    1.57
   6   3   2   32.46    1.07
   6   3   2   29.24    1.29
  -6   3  -2   29.66    1.60
  -7  -3  -2    5.37    0.47
  -7  -3  -2    5.90    0.70
   7  -3   2    5.30    0.56
   7  -3   2    5.50    0.49
  -7   3  -2    5.51    0.74
   7   3   2    5.03    0.53
  -8  -3  -2   11.50    0.65
  -8  -3  -2   11.01    0.95
   8  -3   2   11.16    0.68
   8  -3   2   10.46    0.77
  -8   3  -2   11.21    1.00
   8   3   2    9.33    0.76
   9  -3   2    0.23    0.30
  -9  -3  -2    1.10    0.45
   9  -3   2    0.29    0.26
   9   3   2    1.04    0.39
  -9   3  -2    0.56    0.51
  10  -3   2   64.89    2.62
  10   3   2   65.00    2.63
 -10   3  -2   68.50    3.42
  11  -3   2    6.93    0.83
 -11  -3  -2    7.62    1.08
  11   3   2    6.36    0.79
 -11   3  -2    5.74    0.99
  12  -3   2   10.08    1.02
 -12  -3  -2    5.73    1.03
  12   3   2    9.02    0.95
 -13  -3  -2   -0.70    0.66
  13  -3   2    1.13    0.52
  13   3   2    1.91    0.58
 -13   3  -2    0.58    0.75
  14  -4  -2    0.58    0.50
 -14  -4   2    0.22    0.74
  14   4  -2   -0.62    0.40
  13  -4  -2   11.47    1.09
  13   4  -2   16.27    1.15
 -13   4   2    8.69    1.52
  12  -4  -2   29.60    1.58
  12  -4  -2   28.94    1.50
  12   4  -2   33.87    1.64
 -11  -4   2    4.33    0.90
  11  -4  -2    3.84    0.58
  11  -4  -2    2.78    0.49
 -11   4   2    3.28    0.96
  11   4  -2    3.48    0.58
  10  -4  -2   65.92    2.47
  10  -4  -2   64.11    2.38
 -10  -4   2   65.27    3.29
  10   4  -2   65.65    2.49
 -10   4   2   55.35    3.43
   9  -4  -2    0.69    0.33
   9  -4  -2    0.36    0.25
  -9  -4   2    0.12    0.39
  -9  -4   2    0.26    0.25
   9   4  -2    1.10    0.27
   9   4  -2    0.31    0.28
  -9   4   2    0.64    0.49
   8  -4  -2   44.90    1.71
   8  -4  -2   42.60    1.73
  -8  -4   2   49.90    2.31
  -8  -4   2   44.32    1.66
   8   4  -2   45.28    1.61
  -8   4   2   34.71    2.40
   8   4  -2   44.64    1.76
  -7  -4   2   47.11    2.22
  -7  -4   2   46.35    1.68
   7  -4  -2   47.10    1.71
   7  -4  -2   46.39    1.73
  -7   4   2   38.91    2.40
   7   4  -2   44.79    1.60
   7   4  -2   45.59    1.73
   6  -4  -2    0.19    0.20
  -6  -4   2    0.46    0.23
  -6  -4   2    0.05    0.16
   6  -4  -2    0.25    0.18
  -6   4   2   -0.05    0.26
   6   4  -2    0.65    0.16
   6   4  -2    0.21    0.18
   5  -4  -2    0.88    0.20
   5  -4  -2    1.29    0.24
  -5  -4   2    1.30    0.24
  -5  -4   2    0.57    0.20
  -5   4   2    0.79    0.36
   5   4  -2    1.12    0.21
   5   4  -2    1.07    0.18
   4  -4  -2  178.18    5.37
  -4  -4   2  173.20    5.39
   4  -4  -2  184.21    5.19
  -4  -4   2  198.23    6.86
   4  -4  -2  171.08    5.43
  -4   4   2  153.46    7.03
   4   4  -2  175.16    5.30
   4   4  -2  174.40    5.44
  -3  -4   2   33.53    1.21
  -3  -4   2   37.26    1.47
   3  -4  -2   33.44    1.06
   3  -4  -2   31.80    1.18
   3  -4  -2   34.01    1.19
   3   4  -2   33.72    1.14
  -3   4   2   32.84    1.58
   3   4  -2   33.07    1.18
   2  -4  -2   68.53    2.06
   2  -4  -2   70.48    2.13
  -2  -4   2   68.96    2.17
  -2   4   2   66.04    2.14
  -2   4   2   60.99    2.73
   2   4  -2   66.87    2.15
   1  -4  -2   33.43    1.14
  -1  -4   2   33.95    1.17
  -1  -4   2   35.12    1.20
   1  -4  -2   34.66    1.14
   1   4  -2   35.74    1.18
  -1   4   2   34.26    1.17
  -1   4   2   34.76    1.48
   0  -4   2   56.64    1.83
   0  -4  -2   56.21    1.76
   0  -4   2   57.00    1.83
   0  -4  -2   57.58    1.82
   0   4  -2   56.56    1.85
   0   4   2   58.78    2.30
   0   4   2   59.31    1.85
  -1  -4  -2   38.46    1.30
   1  -4   2   38.74    1.26
  -1  -4  -2   38.91    1.20
   1  -4   2   39.68    1.30
   1   4   2   38.04    1.62
  -1   4  -2   39.84    1.58
  -1   4  -2   38.81    1.32
   1   4   2   37.26    1.31
   2  -4   2   26.53    0.98
   2  -4   2   26.39    1.02
  -2  -4  -2   28.02    1.00
   2  -4   2   26.57    0.90
   2   4   2   26.29    1.01
  -2   4  -2   28.68    1.23
   2   4   2   26.95    1.23
  -3  -4  -2   10.61    0.53
   3  -4   2   10.46    0.52
   3  -4   2   11.06    0.57
   3  -4   2   11.08    0.41
   3   4   2   10.24    0.66
   3   4   2   10.70    0.38
   3   4   2   10.95    0.56
  -3   4  -2   10.47    0.66
  -4  -4  -2   24.46    0.98
   4  -4   2   24.68    0.97
   4  -4   2   25.79    1.06
  -4  -4  -2   25.10    1.25
   4   4   2   24.03    1.03
  -4   4  -2   24.62    0.78
   4   4   2   25.42    0.81
  -4   4  -2   23.15    1.24
  -5  -4  -2    0.34    0.17
  -5  -4  -2    0.04    0.21
   5  -4   2    0.14    0.18
   5  -4   2    0.32    0.16
  -5   4  -2    0.35    0.26
   5   4   2    0.05    0.16
   5   4   2    0.16    0.09
   6  -4   2  110.21    3.46
   6  -4   2  101.53    3.59
  -6  -4  -2  107.38    3.46
  -6  -4  -2  107.56    4.49
   6   4   2  106.71    3.61
  -6   4  -2  110.60    4.54
  -7  -4  -2   -0.10    0.18
   7  -4   2    0.29    0.24
   7  -4   2    0.04    0.16
  -7  -4  -2   -0.25    0.22
   7   4   2    0.04    0.24
  -7   4  -2   -0.58    0.29
  -8  -4  -2   98.45    4.26
  -8  -4  -2  100.68    3.24
   8  -4   2   91.26    3.39
   8  -4   2   98.25    3.24
  -8   4  -2   99.81    4.34
   8   4   2   91.27    3.40
   9  -4   2   16.04    1.03
  -9  -4  -2   17.32    1.30
   9  -4   2   17.51    0.94
   9   4   2   18.49    1.08
  -9   4  -2   16.13    1.34
  10  -4   2    1.92    0.51
 -10  -4  -2    2.48    0.63
 -10   4  -2    4.36    0.90
  10   4   2    1.81    0.48
 -11  -4  -2    5.34    0.93
  11  -4   2    4.96    0.74
  11   4   2    5.38    0.78
 -12  -4  -2    3.64    0.86
  12  -4   2    5.79    0.79
  12   4   2    4.13    0.73
 -12   4  -2    2.63    0.94
 -13  -4  -2    0.99    0.73
  13  -4   2    3.18    0.70
  13   4   2    3.19    0.69
  14  -5  -2   31.04    1.78
  14   5  -2   33.60    1.84
  13  -5  -2    6.31    0.82
 -13  -5   2    3.27    0.98
 -13   5   2    5.66    1.33
  13   5  -2    6.80    0.84
  12  -5  -2    7.17    0.82
  12  -5  -2    8.93    0.84
  12   5  -2    8.17    0.86
 -12   5   2    5.38    1.24
 -11  -5   2    3.01    0.79
  11  -5  -2    3.56    0.53
  11  -5  -2    2.60    0.52
  11   5  -2    3.85    0.61
 -11   5   2    3.09    0.92
 -10  -5   2    0.33    0.47
  10  -5  -2    0.47    0.33
  10  -5  -2    0.11    0.27
 -10   5   2    0.32    0.59
  10   5  -2    0.67    0.36
   9  -5  -2    2.46    0.44
  -9  -5   2    2.73    0.41
   9  -5  -2    2.45    0.40
  -9  -5   2    2.88    0.62
   9   5  -2    2.80    0.46
  -9   5   2    1.24    0.64
  -8  -5   2   53.54    1.95
   8  -5  -2   53.48    1.98
   8  -5  -2   54.70    2.03
   8   5  -2   56.51    1.86
   8   5  -2   52.43    2.02
  -8   5   2   40.19    2.71
  -7  -5   2    0.58    0.23
   7  -5  -2    0.51    0.20
   7  -5  -2    0.71    0.24
  -7  -5   2    0.45    0.26
   7   5  -2    0.41    0.17
  -7   5   2    0.01    0.32
   7   5  -2    0.24    0.22
  -6  -5   2  170.14    6.52
   6  -5  -2  156.16    5.18
   6  -5  -2  159.21    5.10
  -6  -5   2  166.69    5.12
   6   5  -2  162.11    5.19
   6   5  -2  166.18    5.00
   5  -5  -2   13.75    0.68
  -5  -5   2   12.54    0.79
   5  -5  -2   14.10    0.69
  -5  -5   2   14.22    0.69
  -5   5   2   11.34    1.01
   5   5  -2   13.74    0.69
   5   5  -2   14.43    0.62
  -4  -5   2   66.95    2.46
   4  -5  -2   56.77    1.97
   4  -5  -2   55.87    1.98
   4  -5  -2   57.03    1.78
  -4  -5   2   58.74    2.00
   4   5  -2   59.12    1.91
  -4   5   2   57.72    2.66
   4   5  -2   56.66    1.99
   3  -5  -2    6.55    0.40
  -3  -5   2    6.55    0.42
   3  -5  -2    6.61    0.29
  -3  -5   2    7.09    0.42
  -3   5   2    5.73    0.38
  -3   5   2    6.62    0.54
   3   5  -2    6.62    0.36
   3   5  -2    6.50    0.39
  -2  -5   2    9.05    0.45
   2  -5  -2    8.79    0.38
   2  -5  -2    8.83    0.45
  -2  -5   2    9.71    0.48
  -2   5   2    7.94    0.56
  -2   5   2    9.13    0.45
   2   5  -2    9.05    0.45
  -1  -5   2    2.82    0.27
   1  -5  -2    2.44    0.20
   1  -5  -2    2.75    0.23
  -1  -5   2    2.41    0.24
   1   5  -2    3.11    0.25
  -1   5   2    2.51    0.24
  -1   5   2    2.49    0.27
   0  -5  -2   76.46    2.40
   0  -5   2   75.89    2.41
   0  -5   2   80.68    2.42
   0  -5  -2   75.18    2.35
   0   5   2   75.94    2.45
   0   5   2   75.80    3.02
   0   5  -2   75.66    2.45
  -1  -5  -2   16.16    0.59
   1  -5   2   16.53    0.63
   1  -5   2   16.91    0.68
   1   5   2   17.22    0.81
  -1   5  -2   17.12    0.77
  -1   5  -2   16.31    0.69
   1   5   2   16.78    0.69
   2  -5   2  424.46   12.78
  -2  -5  -2  429.43   12.38
  -2  -5  -2  422.84   12.60
   2  -5   2  431.49   12.53
   2  -5   2  425.27   12.49
   2   5   2  434.00   16.05
   2   5   2  421.67   12.76
  -2   5  -2  405.51   16.01
   3  -5   2   10.78    0.56
   3  -5   2   11.59    0.63
  -3  -5  -2   12.99    0.61
   3  -5   2   11.44    0.44
   3   5   2   11.90    0.71
   3   5   2   10.93    0.59
   3   5   2   11.56    0.43
   4  -5   2   49.68    1.75
  -4  -5  -2   52.96    1.78
   4   5   2   49.98    1.82
   4   5   2   52.56    1.57
  -4   5  -2   47.84    1.53
  -5  -5  -2    3.32    0.45
  -5  -5  -2    3.40    0.38
   5  -5   2    4.11    0.44
   5  -5   2    3.78    0.38
  -5   5  -2    4.23    0.55
   5   5   2    3.54    0.43
   5   5   2    3.46    0.23
   6  -5   2   14.02    0.82
  -6  -5  -2   13.82    0.73
   6  -5   2   13.51    0.72
  -6  -5  -2   12.69    0.91
  -6   5  -2   14.86    1.00
   6   5   2   12.95    0.80
  -7  -5  -2    2.55    0.38
   7  -5   2    3.45    0.43
  -7  -5  -2    3.53    0.56
   7  -5   2    2.53    0.45
  -7   5  -2    3.36    0.62
   7   5   2    1.91    0.39
   8  -5   2   31.59    1.37
   8  -5   2   33.05    1.51
  -8  -5  -2   33.29    1.37
  -8  -5  -2   31.48    1.80
  -8   5  -2   30.56    1.87
   8   5   2   33.17    1.51
   9  -5   2    4.59    0.52
  -9  -5  -2    5.38    0.80
  -9  -5  -2    3.71    0.49
   9  -5   2    4.33    0.62
   9   5   2    3.59    0.60
  -9   5  -2    5.54    0.89
 -10  -5  -2   56.99    2.89
  10  -5   2   54.83    2.18
  10  -5   2   55.84    2.35
  10   5   2   52.74    2.30
  11  -5   2    2.68    0.59
 -11  -5  -2    2.76    0.76
 -11   5  -2    2.47    0.80
  11   5   2    3.17    0.62
  12  -5   2   20.51    1.41
  12   5   2   21.21    1.42
  13  -5   2    6.69    0.93
  14  -6  -2    0.95    0.52
  14   6  -2   -0.04    0.56
 -13  -6   2    0.98    0.80
  13  -6  -2    0.77    0.53
 -13   6   2    1.43    0.95
  13   6  -2    1.19    0.53
  12  -6  -2   20.73    1.27
  12  -6  -2   23.91    1.38
  12   6  -2   23.68    1.38
 -12   6   2   20.81    2.03
  11  -6  -2   10.06    0.87
  11  -6  -2    9.47    0.89
  11   6  -2   10.69    0.96
 -11   6   2    8.46    1.43
  10  -6  -2   27.52    1.33
 -10  -6   2   27.85    1.82
 -10  -6   2   27.56    1.29
  10  -6  -2   27.26    1.36
  10   6  -2   26.07    1.36
 -10   6   2   21.07    1.93
  -9  -6   2    7.72    0.94
  -9  -6   2    7.46    0.68
   9  -6  -2    7.89    0.74
   9  -6  -2    6.41    0.64
   9   6  -2    6.56    0.66
  -9   6   2    4.79    0.98
  -8  -6   2    2.90    0.41
   8  -6  -2    4.45    0.54
   8  -6  -2    4.58    0.52
  -8  -6   2    3.35    0.59
   8   6  -2    4.41    0.54
   8   6  -2    3.56    0.38
  -8   6   2    2.57    0.72
   7  -6  -2   87.35    3.03
  -7  -6   2   84.28    3.02
   7  -6  -2   92.07    3.10
  -7  -6   2   99.05    3.88
  -7   6   2   78.23    4.15
   7   6  -2   93.87    2.91
   7   6  -2   91.34    3.10
  -6  -6   2    0.55    0.26
   6  -6  -2    0.51    0.22
  -6  -6   2    0.45    0.21
   6  -6  -2    0.68    0.23
  -6   6   2    0.57    0.38
   6   6  -2    0.49    0.22
   6   6  -2    0.35    0.17
   5  -6  -2   39.48    1.49
   5  -6  -2   39.26    1.49
  -5  -6   2   40.47    1.51
   5   6  -2   40.72    1.39
  -5   6   2   37.46    2.04
   5   6  -2   39.86    1.50
   4  -6  -2  236.01    7.02
   4  -6  -2  248.57    7.22
  -4  -6   2  247.74    7.27
  -4   6   2  205.74    9.28
   4   6  -2  239.29    7.32
  -4   6   2  239.10    7.32
   4   6  -2  249.48    7.13
  -3  -6   2   36.33    1.42
   3  -6  -2   32.80    1.10
  -3  -6   2   32.93    1.26
   3  -6  -2   33.69    1.24
   3   6  -2   33.49    1.18
   3   6  -2   33.11    1.24
  -3   6   2   32.77    1.60
  -3   6   2   31.66    1.23
   2  -6  -2  151.21    4.45
  -2  -6   2  147.39    4.56
  -2  -6   2  148.12    4.49
   2  -6  -2  149.24    4.50
  -2   6   2  144.37    4.58
   2   6  -2  146.69    4.58
  -2   6   2  143.17    5.76
   1  -6  -2  116.61    3.73
  -1  -6   2  120.81    3.76
  -1  -6   2  122.67    3.80
   1  -6  -2  123.89    3.73
   1   6  -2  121.72    3.83
  -1   6   2  127.10    4.78
  -1   6   2  121.74    3.83
   0  -6  -2   86.78    2.80
   0  -6  -2   89.07    2.86
   0  -6   2   95.68    2.89
   0  -6   2   89.78    2.87
   0   6   2   91.96    3.59
   0   6   2   91.55    2.92
   0   6  -2   94.03    3.51
   1  -6   2    0.04    0.13
  -1  -6  -2    0.16    0.12
   1  -6   2    0.34    0.12
  -1  -6  -2    0.15    0.10
  -1   6  -2    0.25    0.14
   1   6   2    0.25    0.14
   1   6   2    0.21    0.13
  -1   6  -2    0.27    0.12
   2  -6   2    0.16    0.15
  -2  -6  -2    0.26    0.11
   2  -6   2    0.11    0.10
  -2  -6  -2    0.13    0.17
   2   6   2    0.16    0.16
   2   6   2    0.05    0.17
  -2   6  -2    0.24    0.17
  -2   6  -2   -0.07    0.16
  -3  -6  -2   12.27    0.63
   3  -6   2   12.66    0.67
   3  -6   2   11.99    0.63
   3  -6   2   12.10    0.49
   3   6   2   12.70    0.75
   3   6   2   13.01    0.48
   3   6   2   13.17    0.67
  -3   6  -2   12.82    0.77
   4  -6   2   34.91    1.41
   4  -6   2   36.15    1.13
   4  -6   2   36.88    1.36
  -4  -6  -2   35.23    1.35
   4   6   2   37.22    1.16
   4   6   2   33.97    1.39
  -4   6  -2   35.46    1.71
   5  -6   2   22.79    1.07
  -5  -6  -2   22.38    1.00
   5  -6   2   23.59    1.00
  -5  -6  -2   21.79    1.22
  -5   6  -2   25.03    1.33
   5   6   2   22.15    1.04
  -6  -6  -2   66.22    2.37
   6  -6   2   64.65    2.46
   6  -6   2   66.99    2.36
  -6  -6  -2   68.46    3.01
  -6   6  -2   75.05    3.13
   6   6   2   66.22    2.46
   7  -6   2    1.34    0.31
  -7  -6  -2    1.69    0.34
  -7  -6  -2    1.37    0.39
   7  -6   2    2.19    0.42
  -7   6  -2    2.09    0.56
   7   6   2    1.08    0.35
  -8  -6  -2   88.99    4.00
   8  -6   2   91.18    3.13
  -8  -6  -2   97.53    3.15
   8  -6   2   84.89    3.23
  -8   6  -2   89.87    4.16
   8   6   2   90.12    3.29
   9  -6   2   31.13    1.39
  -9  -6  -2   28.79    1.77
   9  -6   2   27.97    1.47
  -9  -6  -2   26.08    1.31
   9   6   2   30.10    1.51
  -9   6  -2   33.74    2.02
 -10  -6  -2    1.18    0.50
  10  -6   2    0.94    0.39
  10  -6   2    0.44    0.30
  10   6   2    0.50    0.42
 -10   6  -2    0.79    0.61
 -11  -6  -2   -0.94    0.33
  11  -6   2    0.29    0.37
 -11   6  -2    0.25    0.61
  11   6   2    0.28    0.37
  12  -6   2   11.87    1.13
  12   6   2    7.65    0.92
 -13  -6  -2   -0.02    0.71
  13  -7  -2   18.84    1.38
  13  -7  -2   17.54    1.25
  13   7  -2   18.99    1.34
 -13   7   2   20.24    2.27
  12  -7  -2    1.12    0.49
  12  -7  -2    2.34    0.52
 -12   7   2    2.87    0.97
  12   7  -2    1.84    0.56
  11  -7  -2    2.48    0.53
 -11  -7   2    2.50    0.76
  11  -7  -2    2.81    0.53
 -11   7   2    3.19    0.97
  11   7  -2    2.64    0.54
 -10  -7   2    5.74    0.63
  10  -7  -2    5.95    0.67
  10  -7  -2    4.79    0.66
 -10  -7   2    6.80    0.97
  10   7  -2    4.60    0.64
 -10   7   2    4.63    1.05
  -9  -7   2    2.50    0.43
  -9  -7   2    3.38    0.64
   9  -7  -2    4.29    0.55
   9  -7  -2    3.73    0.53
  -9   7   2    3.88    0.89
   9   7  -2    4.36    0.59
  -8  -7   2   56.82    2.12
  -8  -7   2   58.49    2.69
   8  -7  -2   56.88    2.16
   8  -7  -2   54.58    2.11
   8   7  -2   57.01    2.17
  -8   7   2   48.48    2.97
   7  -7  -2   35.16    1.50
   7  -7  -2   35.71    1.48
  -7  -7   2   37.60    1.50
  -7  -7   2   36.70    1.81
  -7   7   2   32.83    2.10
   7   7  -2   35.76    1.50
   7   7  -2   36.49    1.35
   6  -7  -2  181.72    5.79
   6  -7  -2  183.99    5.89
  -6  -7   2  179.27    5.81
  -6  -7   2  209.63    7.34
  -6   7   2  164.80    7.60
   6   7  -2  182.01    5.88
   6   7  -2  193.09    5.66
   5  -7  -2    4.96    0.46
  -5  -7   2    4.71    0.47
   5   7  -2    5.79    0.47
  -5   7   2    3.41    0.59
   5   7  -2    4.10    0.34
   4  -7  -2   43.40    1.63
  -4  -7   2   49.08    1.92
   4  -7  -2   42.62    1.43
  -4  -7   2   47.30    1.68
   4   7  -2   44.54    1.65
   4   7  -2   45.69    1.55
  -4   7   2   44.70    1.65
  -4   7   2   43.78    2.13
   3  -7  -2    3.03    0.34
   3  -7  -2    3.12    0.23
  -3  -7   2    3.30    0.35
  -3  -7   2    2.83    0.27
  -3   7   2    2.60    0.30
   3   7  -2    3.40    0.35
  -3   7   2    3.77    0.48
  -2  -7   2    5.96    0.44
   2  -7  -2    5.26    0.38
  -2  -7   2    5.85    0.40
   2  -7  -2    5.90    0.33
  -2   7   2    5.86    0.50
  -2   7   2    5.65    0.39
   2   7  -2    5.55    0.42
  -1  -7   2   65.14    2.17
  -1  -7   2   63.97    2.15
   1  -7  -2   63.82    2.11
   1  -7  -2   64.09    2.11
  -1   7   2   66.42    2.68
  -1   7   2   66.67    2.20
   1   7  -2   67.33    2.20
   0  -7  -2  101.55    3.19
   0  -7   2  103.86    3.26
   0  -7  -2  102.68    3.25
   0  -7   2  107.34    3.27
   0   7  -2   99.90    3.31
   0   7  -2  105.78    3.92
   0   7   2  100.42    3.31
   0   7   2  104.97    4.06
  -1  -7  -2  130.88    3.97
   1  -7   2  131.53    4.08
   1  -7   2  134.14    4.05
  -1  -7  -2  128.33    4.09
   1   7   2  129.78    4.15
  -1   7  -2  132.10    4.16
   1   7   2  130.74    5.10
   2  -7   2  231.07    7.08
   2  -7   2  232.31    7.15
  -2  -7  -2  238.27    7.01
  -2  -7  -2  237.81    7.20
   2   7   2  243.83    9.08
  -2   7  -2  238.41    7.31
  -2   7  -2  235.51    9.12
   2   7   2  236.31    7.30
  -3  -7  -2   19.56    0.89
   3  -7   2   19.68    0.89
   3  -7   2   19.72    0.74
  -3   7  -2   23.07    1.13
   3   7   2   20.37    1.05
   3   7   2   19.91    0.91
   4  -7   2   44.38    1.66
   4  -7   2   44.65    1.44
   4  -7   2   44.78    1.72
  -4  -7  -2   43.72    1.66
  -4   7  -2   47.88    2.12
   4   7   2   45.96    2.04
   4   7   2   45.05    1.45
   5  -7   2    4.19    0.45
  -5  -7  -2    5.12    0.50
  -5  -7  -2    3.97    0.50
   5  -7   2    4.87    0.52
  -5   7  -2    4.60    0.59
   5   7   2    4.55    0.50
   6  -7   2    3.72    0.49
  -6  -7  -2    6.18    0.67
   6  -7   2    5.22    0.53
  -6  -7  -2    5.36    0.54
  -6   7  -2    3.79    0.61
   6   7   2    6.39    0.62
  -7  -7  -2    0.69    0.31
   7  -7   2    0.38    0.31
   7  -7   2   -0.10    0.19
  -7  -7  -2    0.53    0.31
   7   7   2    0.18    0.25
  -7   7  -2    0.33    0.35
  -8  -7  -2   43.68    1.77
  -8  -7  -2   41.09    2.21
   8  -7   2   45.03    1.78
   8  -7   2   43.40    1.88
   8   7   2   42.23    1.87
  -8   7  -2   45.52    2.47
  -9  -7  -2    8.56    1.01
   9  -7   2    7.48    0.72
  -9  -7  -2    9.89    0.83
   9  -7   2    7.02    0.78
   9   7   2    8.44    0.85
  -9   7  -2    8.58    1.20
  10  -7   2   41.95    1.75
 -10  -7  -2   38.31    2.22
  10  -7   2   35.47    1.80
  10   7   2   37.56    1.85
  11  -7   2   10.55    1.06
 -11  -7  -2    8.59    1.18
  11   7   2   11.46    1.06
  12  -7   2   28.98    1.71
  12   7   2   29.19    1.71
  13  -8  -2    1.47    0.59
  13  -8  -2    1.98    0.52
 -13   8   2    2.80    1.02
  13   8  -2    1.82    0.60
  12  -8  -2   24.18    1.45
  12  -8  -2   24.55    1.43
  12   8  -2   24.13    1.46
 -12   8   2   25.77    2.18
  11  -8  -2    7.83    0.86
  11  -8  -2    6.10    0.74
  11   8  -2    6.42    0.78
 -11   8   2    5.88    1.15
  10  -8  -2   49.25    2.02
  10  -8  -2   48.82    2.06
 -10  -8   2   44.71    1.95
  10   8  -2   48.09    2.07
 -10   8   2   47.69    2.93
   9  -8  -2    0.05    0.24
  -9  -8   2   -0.04    0.25
   9  -8  -2   -0.22    0.29
   9   8  -2   -0.01    0.29
  -9   8   2   -0.03    0.44
  -8  -8   2   30.92    1.88
   8  -8  -2   40.27    1.66
  -8  -8   2   39.44    1.62
   8  -8  -2   37.70    1.61
  -8   8   2   38.12    2.34
   8   8  -2   38.97    1.65
  -7  -8   2   10.93    0.75
   7  -8  -2   10.26    0.73
   7  -8  -2   10.96    0.76
  -7   8   2    9.20    1.13
   7   8  -2   10.77    0.75
   7   8  -2   11.11    0.61
  -6  -8   2    0.03    0.19
   6  -8  -2    0.51    0.23
  -6  -8   2   -0.05    0.22
   6   8  -2    0.09    0.15
  -6   8   2   -0.05    0.32
   6   8  -2    0.61    0.24
  -5  -8   2   34.54    1.63
  -5  -8   2   35.00    1.45
   5  -8  -2   34.11    1.42
   5   8  -2   38.02    1.33
  -5   8   2   41.76    1.97
   5   8  -2   35.23    1.45
  -5   8   2   36.08    1.45
  -4  -8   2  217.75    8.18
   4  -8  -2  216.68    6.57
  -4  -8   2  211.06    6.62
   4  -8  -2  205.19    6.37
   4   8  -2  214.44    6.46
   4   8  -2  213.75    6.67
  -4   8   2  221.66    8.46
  -4   8   2  210.38    6.67
  -3  -8   2    0.12    0.12
  -3  -8   2    0.16    0.19
   3  -8  -2    0.11    0.10
  -3  -8   2    0.03    0.16
   3  -8  -2    0.22    0.17
   3   8  -2   -0.07    0.15
  -3   8   2    0.08    0.22
  -3   8   2    0.01    0.14
  -2  -8   2  113.38    3.73
   2  -8  -2  117.69    3.63
  -2  -8   2  120.78    3.69
   2  -8  -2  117.67    3.69
  -2   8   2  117.85    3.77
  -2   8   2  118.55    4.68
   2   8  -2  114.07    3.76
  -1  -8   2    1.85    0.26
  -1  -8   2    1.73    0.25
   1  -8  -2    1.93    0.25
   1  -8  -2    2.38    0.28
  -1   8   2    2.09    0.30
   1   8  -2    1.61    0.26
  -1   8   2    1.94    0.27
   0  -8   2  191.67    5.64
   0  -8  -2  178.39    5.53
   0  -8  -2  178.31    5.61
   0  -8   2  180.31    5.61
   0   8   2  181.18    5.72
   0   8  -2  180.57    5.72
   0   8   2  182.72    7.06
   0   8  -2  193.73    6.91
  -1  -8  -2   34.66    1.22
   1  -8   2   34.36    1.32
  -1  -8  -2   33.90    1.30
   1  -8   2   36.34    1.28
   1   8   2   34.48    1.53
   1   8   2   33.81    1.33
  -1   8  -2   36.78    1.53
  -1   8  -2   35.51    1.35
   2  -8   2   27.13    0.98
  -2  -8  -2   26.25    0.93
   2  -8   2   25.07    1.05
  -2  -8  -2   26.36    1.06
  -2   8  -2   21.44    1.25
   2   8   2   27.15    1.09
   2   8   2   26.81    1.22
  -2   8  -2   24.64    1.07
   3  -8   2   -0.26    0.15
  -3  -8  -2    0.23    0.17
  -3  -8  -2    0.04    0.12
   3  -8   2    0.07    0.11
  -3   8  -2   -0.12    0.18
   3   8   2    0.28    0.18
   3   8   2    0.09    0.19
  -3   8  -2    0.08    0.21
   4  -8   2   23.58    1.01
  -4  -8  -2   23.24    1.03
   4   8   2   22.02    1.18
  -4   8  -2   21.39    1.27
   4   8   2   22.00    0.80
   4   8   2   21.78    1.04
  -5  -8  -2    1.45    0.32
  -5  -8  -2    1.81    0.36
   5  -8   2    1.18    0.27
   5  -8   2    1.93    0.35
   5   8   2    1.34    0.31
  -5   8  -2    1.61    0.42
  -6  -8  -2   11.29    0.84
   6  -8   2    9.88    0.74
   6  -8   2   11.01    0.71
  -6  -8  -2   11.00    0.74
   6   8   2   10.85    0.73
  -6   8  -2    9.98    0.95
  -7  -8  -2   11.59    0.79
  -7  -8  -2   11.58    0.94
   7  -8   2   12.06    0.80
   7  -8   2   13.23    0.89
   7   8   2   13.01    0.88
  -7   8  -2   11.54    1.12
   8  -8   2   21.58    1.13
  -8  -8  -2   19.85    1.09
  -8  -8  -2   20.33    1.36
   8  -8   2   20.55    1.18
  -8   8  -2   20.63    1.59
   8   8   2   20.35    1.20
   9  -8   2   17.59    1.17
  -9  -8  -2   19.80    1.37
   9  -8   2   18.09    1.07
  -9  -8  -2   19.94    1.09
  -9   8  -2   14.83    1.48
   9   8   2   19.14    1.21
 -10  -8  -2    0.90    0.40
 -10  -8  -2    0.65    0.45
  10  -8   2    0.77    0.43
  10  -8   2    1.78    0.43
 -10   8  -2    1.14    0.71
  10   8   2    0.31    0.37
  11  -8   2    0.71    0.40
 -11  -8  -2   -0.62    0.44
  11  -8   2    0.72    0.49
  11   8   2    0.18    0.42
 -11   8  -2    0.46    0.63
  12  -8   2   17.13    1.30
  12   8   2   16.76    1.34
  13  -9  -2    7.88    0.92
  13  -9  -2    8.52    1.01
  13   9  -2    6.80    0.91
  12  -9  -2   10.07    0.99
  12  -9  -2    9.06    0.97
 -12   9   2    8.51    1.43
  12   9  -2    8.84    0.98
  11  -9  -2    3.11    0.55
 -11  -9   2    2.70    0.55
  11  -9  -2    4.15    0.66
 -11   9   2    3.64    1.02
  11   9  -2    3.64    0.65
 -10  -9   2    9.77    0.88
  10  -9  -2   11.09    0.91
  10  -9  -2   10.93    0.96
 -10   9   2   12.69    1.52
  10   9  -2   11.44    0.94
   9  -9  -2    8.92    0.81
   9  -9  -2    8.38    0.78
  -9  -9   2    9.16    0.84
   9   9  -2    8.80    0.82
  -9   9   2   10.31    1.32
   8  -9  -2   41.85    1.81
  -8  -9   2   41.57    1.80
   8  -9  -2   42.00    1.83
  -8   9   2   53.15    2.69
   8   9  -2   42.37    1.83
   7  -9  -2    2.11    0.41
  -7  -9   2    1.30    0.34
  -7   9   2    1.35    0.50
  -7   9   2    1.91    0.41
   7   9  -2    1.49    0.36
  -6  -9   2  126.53    4.33
   6  -9  -2  130.87    4.31
  -6   9   2  133.43    4.39
   6   9  -2  127.80    4.36
   6   9  -2  134.57    4.15
  -6   9   2  138.40    5.65
   5  -9  -2   17.66    0.91
  -5  -9   2   15.69    0.90
   5   9  -2   17.97    0.91
  -5   9   2   17.24    1.17
   5   9  -2   18.59    0.80
  -5   9   2   17.44    0.91
   4  -9  -2   38.90    1.52
   4  -9  -2   36.59    1.31
  -4  -9   2   38.30    1.54
  -4   9   2   41.09    1.56
   4   9  -2   39.48    1.54
  -4   9   2   40.30    1.94
   4   9  -2   40.59    1.43
  -3  -9   2   38.54    1.43
   3  -9  -2   38.90    1.46
   3  -9  -2   37.34    1.32
  -3  -9   2   37.12    1.49
   3   9  -2   37.67    1.48
  -3   9   2   40.39    1.84
  -3   9   2   39.17    1.50
  -2  -9   2    6.69    0.49
  -2  -9   2    5.18    0.45
   2  -9  -2    5.53    0.44
   2  -9  -2    5.93    0.38
  -2   9   2    6.11    0.51
   2   9  -2    6.26    0.48
  -2   9   2    5.93    0.46
   1  -9  -2   82.13    2.71
  -1  -9   2   83.28    2.75
   1  -9  -2   83.23    2.72
  -1  -9   2   89.45    2.80
   1   9  -2   81.71    2.81
  -1   9   2   84.62    3.40
  -1   9   2   83.45    2.82
   0  -9  -2    4.99    0.40
   0  -9   2    5.96    0.43
   0  -9  -2    5.64    0.40
   0  -9   2    4.95    0.45
   0   9   2    5.72    0.43
   0   9   2    4.89    0.46
   0   9  -2    5.26    0.43
   0   9  -2    5.41    0.29
   1  -9   2   10.04    0.54
  -1  -9  -2    8.96    0.48
   1  -9   2    8.76    0.55
  -1  -9  -2    8.96    0.54
  -1   9  -2    9.29    0.54
   1   9   2    9.01    0.56
   1   9   2    9.21    0.57
   2  -9   2   17.65    0.74
   2  -9   2   16.24    0.81
  -2  -9  -2   16.58    0.81
  -2  -9  -2   18.07    0.72
   2   9   2   16.77    0.89
  -2   9  -2   14.74    0.94
   2   9   2   16.55    0.83
  -2   9  -2   19.26    0.89
  -3  -9  -2   34.53    1.41
   3  -9   2   36.00    1.26
  -3  -9  -2   36.66    1.26
   3  -9   2   34.36    1.41
  -3   9  -2   36.50    1.46
   3   9   2   36.84    1.66
   3   9   2   35.96    1.45
   4  -9   2   24.78    1.12
  -4  -9  -2   26.23    1.14
   4   9   2   27.24    1.19
  -4   9  -2   25.66    1.19
   4   9   2   27.57    1.33
  -4   9  -2   21.09    1.40
   5  -9   2    2.23    0.39
  -5  -9  -2    2.70    0.44
  -5  -9  -2    2.20    0.39
  -5   9  -2    2.38    0.52
   5   9   2    1.68    0.35
  -6  -9  -2    3.42    0.48
  -6  -9  -2    5.16    0.63
   6  -9   2    3.72    0.48
   6  -9   2    4.44    0.55
  -6   9  -2    3.59    0.68
   6   9   2    4.65    0.56
   7  -9   2    3.54    0.57
   7  -9   2    4.17    0.54
  -7  -9  -2    3.87    0.59
  -7  -9  -2    4.37    0.57
  -7   9  -2    3.38    0.73
   7   9   2    3.09    0.53
  -8  -9  -2   35.83    1.91
   8  -9   2   36.70    1.69
  -8  -9  -2   34.30    1.55
   8  -9   2   34.28    1.56
   8   9   2   32.48    1.62
  -8   9  -2   31.92    2.16
  -9  -9  -2    3.49    0.53
   9  -9   2    2.94    0.54
   9  -9   2    2.82    0.57
  -9  -9  -2    3.31    0.64
  -9   9  -2    1.37    0.65
   9   9   2    3.51    0.59
 -10  -9  -2    6.90    0.79
  10  -9   2    9.02    0.88
  10  -9   2    5.99    0.78
 -10   9  -2    4.07    0.96
  10   9   2    8.13    0.93
  11  -9   2    2.99    0.67
  11  -9   2    4.76    0.69
  11   9   2    2.90    0.66
 -11   9  -2    2.51    0.91
  12  -9   2    9.31    1.06
 -12   9  -2    6.46    1.35
  12   9   2    8.63    1.05
  13 -10  -2    9.58    1.08
  12 -10  -2   13.68    1.04
  12 -10  -2   12.74    1.16
  12  10  -2   12.19    1.18
 -12  10   2   12.29    1.67
  11 -10  -2    3.70    0.62
  11 -10  -2    3.97    0.69
 -11 -10   2    2.74    0.59
  11  10  -2    4.36    0.73
 -11  10   2    3.65    0.99
 -10 -10   2   53.56    2.28
  10 -10  -2   56.56    2.31
  10  10  -2   53.23    2.32
 -10  10   2   57.31    3.19
  -9 -10   2   -0.22    0.32
   9 -10  -2    0.45    0.34
  -9  10   2    0.86    0.57
   9  10  -2    0.45    0.33
   8 -10  -2   16.15    1.02
  -8 -10   2   15.63    1.01
   8  10  -2   18.03    1.03
  -8  10   2   17.50    1.05
  -8  10   2   18.78    1.49
   7 -10  -2    3.92    0.53
  -7 -10   2    4.12    0.56
   7  10  -2    3.40    0.49
  -7  10   2    4.46    0.79
  -7  10   2    2.89    0.49
   6 -10  -2    0.30    0.27
  -6 -10   2    0.25    0.26
   6  10  -2   -0.25    0.21
  -6  10   2    0.44    0.27
  -6  10   2    0.79    0.40
   6  10  -2    0.13    0.19
   5 -10  -2   24.47    1.14
  -5 -10   2   22.72    1.14
  -5  10   2   25.55    1.17
   5  10  -2   23.99    1.02
  -5  10   2   25.56    1.49
   5  10  -2   26.27    1.18
   4 -10  -2   33.44    1.40
  -4 -10   2   34.46    1.45
  -4  10   2   34.49    1.43
   4  10  -2   33.07    1.42
   4  10  -2   34.58    1.32
  -4  10   2   38.23    1.81
   3 -10  -2    1.54    0.22
  -3 -10   2    1.11    0.26
  -3 -10   2    1.08    0.29
   3 -10  -2    0.97    0.25
   3  10  -2    1.41    0.30
  -3  10   2    1.41    0.30
  -3  10   2    1.48    0.35
   2 -10  -2   96.90    3.18
  -2 -10   2   97.65    3.18
   2 -10  -2   94.47    3.11
  -2 -10   2   97.22    3.24
   2  10  -2   95.11    3.26
  -2  10   2  100.62    3.27
  -2  10   2  100.19    3.98
   1 -10  -2    0.68    0.21
   1 -10  -2    0.57    0.18
  -1 -10   2    0.31    0.20
  -1 -10   2    1.09    0.27
  -1  10   2    0.95    0.24
  -1  10   2    1.35    0.27
   1  10  -2    0.87    0.24
   0 -10   2   99.62    3.25
   0 -10  -2   96.60    3.17
   0 -10  -2   99.45    3.24
   0 -10   2  101.60    3.26
   0  10  -2   98.32    3.32
   0  10   2  100.29    3.97
   0  10   2  101.33    3.34
  -1 -10  -2   78.23    2.77
   1 -10   2   88.09    2.77
   1 -10   2   83.38    2.79
  -1 -10  -2   82.66    2.68
  -1  10  -2   81.90    2.85
  -1  10  -2   82.47    3.29
   1  10   2   84.99    3.36
   1  10   2   83.62    2.85
   2 -10   2   40.25    1.41
  -2 -10  -2   36.77    1.35
   2 -10   2   36.30    1.48
  -2 -10  -2   38.21    1.49
  -2  10  -2   39.54    1.74
   2  10   2   35.88    1.51
   2  10   2   39.16    1.70
  -2  10  -2   38.39    1.54
   3 -10   2   45.43    1.53
   3 -10   2   41.39    1.66
  -3 -10  -2   43.39    1.67
  -3 -10  -2   44.93    1.51
   3  10   2   45.79    1.96
   3  10   2   43.56    1.71
  -3  10  -2   41.83    1.71
  -3  10  -2   40.50    2.08
   4 -10   2    5.28    0.53
  -4 -10  -2    7.17    0.63
   4  10   2    7.49    0.58
  -4  10  -2    4.90    0.72
  -4  10  -2    6.39    0.62
   4  10   2    7.36    0.61
  -5 -10  -2    0.00    0.20
  -5 -10  -2    0.23    0.25
   5 -10   2   -0.04    0.26
  -5  10  -2    0.24    0.26
  -5  10  -2    0.49    0.38
   5  10   2    0.18    0.23
  -6 -10  -2   36.00    1.55
   6 -10   2   34.32    1.52
  -6 -10  -2   35.55    1.79
  -6  10  -2   33.51    1.55
   6  10   2   35.27    1.59
   7 -10   2    0.42    0.35
   7 -10   2    0.19    0.28
  -7 -10  -2   -0.73    0.24
   7  10   2    0.26    0.30
  -7  10  -2    0.39    0.43
  -8 -10  -2    7.52    0.76
   8 -10   2    7.31    0.79
   8 -10   2    7.49    0.76
  -8  10  -2    6.43    1.09
   8  10   2    7.61    0.83
  -9 -10  -2   17.42    1.10
   9 -10   2   16.68    1.08
   9 -10   2   19.03    1.21
  -9  10  -2   12.68    1.58
   9  10   2   17.57    1.16
 -10 -10  -2   -0.10    0.33
  10 -10   2   -0.23    0.30
  10 -10   2    0.05    0.42
 -10  10  -2    0.98    0.65
  10  10   2   -0.31    0.38
  11 -10   2    4.93    0.74
  11 -10   2    5.79    0.82
 -11  10  -2    2.70    0.91
  11  10   2    3.69    0.72
  12 -11  -2    4.54    0.74
  12  11  -2    5.63    0.83
 -12  11   2    2.96    0.66
 -12  11   2    5.19    1.13
 -11 -11   2    0.91    0.48
  11 -11  -2    1.22    0.45
  11  11  -2    0.14    0.43
 -11  11   2    0.37    0.71
 -11  11   2    0.97    0.47
 -10 -11   2   16.84    1.14
  10 -11  -2   17.21    1.13
 -10  11   2   14.76    1.11
  10  11  -2   15.49    1.14
 -10  11   2   16.39    1.58
   9 -11  -2    0.92    0.38
  -9 -11   2    1.08    0.45
  -9  11   2    1.00    0.44
  -9  11   2    1.73    0.68
   9  11  -2    1.07    0.42
   8 -11  -2   40.19    1.79
  -8 -11   2   37.26    1.77
   8  11  -2   43.23    1.86
  -8  11   2   44.01    2.45
  -8  11   2   42.89    1.85
   7 -11  -2    1.08    0.39
  -7 -11   2    0.66    0.32
  -7  11   2    1.44    0.53
   7  11  -2    0.85    0.35
  -7  11   2    1.09    0.37
   6 -11  -2   98.56    3.46
  -6 -11   2   97.86    3.50
   6  11  -2  101.22    3.53
  -6  11   2   99.71    3.53
  -6  11   2  103.91    4.48
   6  11  -2  102.53    3.29
  -5 -11   2    9.67    0.71
   5 -11  -2    8.69    0.68
  -5  11   2    8.47    0.66
   5  11  -2    8.58    0.67
   5  11  -2    9.79    0.60
  -5  11   2   10.04    0.90
   4 -11  -2  103.94    3.47
  -4 -11   2  105.82    3.53
   4  11  -2   99.71    3.52
  -4  11   2  107.55    4.39
  -4  11   2  100.59    3.52
  -3 -11   2    2.51    0.41
   3 -11  -2    3.22    0.33
  -3 -11   2    3.27    0.39
   3 -11  -2    3.44    0.41
  -3  11   2    3.08    0.47
  -3  11   2    2.86    0.39
   3  11  -2    2.72    0.40
  -2 -11   2    0.74    0.24
   2 -11  -2    0.86    0.23
   2 -11  -2    1.20    0.23
  -2 -11   2    1.03    0.27
  -2  11   2    0.63    0.26
  -2  11   2    1.13    0.28
   2  11  -2    1.23    0.30
  -1 -11   2   36.08    1.40
   1 -11  -2   32.05    1.31
   1 -11  -2   32.08    1.32
  -1 -11   2   33.72    1.36
  -1  11   2   35.60    1.58
  -1  11   2   34.50    1.41
   1  11  -2   34.85    1.42
   0 -11  -2   27.65    1.11
   0 -11  -2   28.30    1.15
   0 -11   2   27.82    1.17
   0 -11   2   25.35    1.15
   0  11  -2   27.21    1.21
   0  11   2   27.02    1.29
   0  11   2   28.60    1.22
  -1 -11  -2    1.10    0.26
  -1 -11  -2    2.21    0.29
   1 -11   2    1.25    0.28
   1 -11   2    1.58    0.28
  -1  11  -2    1.02    0.28
   1  11   2    1.10    0.26
   1  11   2    1.51    0.28
   2 -11   2    0.91    0.23
  -2 -11  -2    1.22    0.30
  -2 -11  -2    1.02    0.22
   2 -11   2    0.92    0.30
   2  11   2    1.02    0.26
  -2  11  -2    0.56    0.27
  -3 -11  -2   14.85    0.84
   3 -11   2   14.88    0.85
  -3 -11  -2   15.28    0.72
  -3  11  -2   15.44    0.88
  -3  11  -2   16.01    0.99
   3  11   2   15.95    0.90
  -4 -11  -2   67.38    2.41
   4 -11   2   65.61    2.37
  -4  11  -2   66.22    2.44
  -4  11  -2   57.27    2.96
   4  11   2   66.49    2.43
   5 -11   2   -0.13    0.26
  -5 -11  -2    0.18    0.25
  -5  11  -2    0.66    0.32
  -5  11  -2   -0.06    0.32
   5  11   2   -0.13    0.26
  -6 -11  -2    2.84    0.47
   6 -11   2    1.90    0.41
  -6  11  -2    2.51    0.68
   6  11   2    2.17    0.45
  -6  11  -2    3.35    0.55
  -7 -11  -2   34.82    1.57
   7 -11   2   33.02    1.54
   7  11   2   33.94    1.59
  -7  11  -2   24.46    1.98
  -7  11  -2   36.79    1.64
   8 -11   2   39.08    1.73
  -8 -11  -2   42.42    1.80
   8  11   2   39.53    1.81
  -8  11  -2   28.76    2.24
  -9 -11  -2   10.41    0.93
   9 -11   2    8.96    0.85
   9  11   2    9.47    0.96
  -9  11  -2    7.73    1.22
 -10 -11  -2   19.31    1.28
  10 -11   2   23.40    1.41
  10 -11   2   21.58    1.30
 -10  11  -2   18.25    1.90
  10  11   2   23.44    1.45
  11 -11   2   -0.16    0.39
  11 -11   2    0.32    0.52
  11  11   2   -0.62    0.43
 -11  11  -2    0.45    0.74
  12 -12  -2    4.43    0.83
 -12  12   2    5.86    1.18
 -12  12   2    4.78    0.77
  12  12  -2    5.54    0.88
  11 -12  -2    0.04    0.39
 -11 -12   2    0.36    0.44
 -11  12   2    0.74    0.45
 -11  12   2    0.38    0.65
  11  12  -2    0.34    0.48
 -10 -12   2   49.45    2.20
  10 -12  -2   49.50    2.20
  10  12  -2   50.87    2.24
 -10  12   2   48.62    2.21
 -10  12   2   48.31    2.90
   9 -12  -2    2.38    0.48
  -9 -12   2    1.91    0.49
  -9  12   2    2.14    0.52
  -9  12   2    1.90    0.74
   9  12  -2    3.53    0.59
  -8 -12   2    1.19    0.44
   8 -12  -2    0.42    0.34
  -8  12   2   -0.01    0.47
  -8  12   2    0.63    0.37
   8  12  -2    1.39    0.41
  -7 -12   2   14.46    1.00
   7 -12  -2   13.88    0.94
   7  12  -2   15.72    1.02
  -7  12   2   15.46    1.29
  -7  12   2   16.17    1.01
   6 -12  -2   14.58    0.96
  -6 -12   2   15.65    0.99
  -6  12   2   15.91    0.98
   6  12  -2   13.62    0.92
  -6  12   2   16.85    1.23
   5 -12  -2   21.45    1.13
  -5 -12   2   19.96    1.10
  -5  12   2   21.44    1.14
   5  12  -2   22.45    0.99
   5  12  -2   17.92    1.06
  -5  12   2   22.01    1.39
   4 -12  -2   17.73    0.95
  -4 -12   2   16.12    0.96
   4  12  -2   16.17    0.94
  -4  12   2   16.69    0.94
  -4  12   2   17.99    1.14
  -3 -12   2    1.93    0.38
   3 -12  -2    2.23    0.31
   3 -12  -2    2.56    0.41
  -3 -12   2    1.90    0.36
   3  12  -2    1.81    0.39
  -3  12   2    1.62    0.34
  -3  12   2    1.99    0.41
   2 -12  -2  148.29    4.67
  -2 -12   2  141.54    4.64
  -2 -12   2  146.62    4.73
   2 -12  -2  148.06    4.61
  -2  12   2  140.76    4.78
   2  12  -2  145.47    4.80
  -2  12   2  150.45    5.84
   1 -12  -2   -0.11    0.18
  -1 -12   2    0.16    0.23
   1 -12  -2   -0.10    0.16
  -1 -12   2    0.01    0.21
  -1  12   2   -0.12    0.16
   1  12  -2    0.11    0.23
   0 -12  -2   16.96    0.83
   0 -12   2   16.39    0.88
   0 -12  -2   15.18    0.83
   0 -12   2   17.12    0.87
   0  12  -2   17.68    0.92
   0  12   2   17.42    0.91
   1 -12   2   51.54    1.91
  -1 -12  -2   50.53    1.80
   1 -12   2   49.35    1.85
  -1 -12  -2   49.48    1.89
  -1  12  -2   51.08    1.97
   1  12   2   51.09    1.97
   2 -12   2    1.48    0.35
  -2 -12  -2    1.15    0.29
   2 -12   2    1.09    0.26
  -2 -12  -2    1.07    0.25
  -2  12  -2    0.63    0.28
   2  12   2    1.07    0.32
  -3 -12  -2   52.09    2.00
   3 -12   2   51.78    1.99
   3  12   2   49.89    2.01
  -3  12  -2   49.53    2.03
  -4 -12  -2   23.17    1.16
   4 -12   2   22.88    1.16
  -4  12  -2   21.73    1.18
   4  12   2   23.67    1.20
   5 -12   2   15.59    0.96
  -5 -12  -2   15.04    0.93
   5  12   2   14.10    0.94
  -5  12  -2   15.72    0.99
  -6 -12  -2   69.71    2.57
   6 -12   2   69.25    2.54
  -6  12  -2   67.17    2.61
   6  12   2   67.12    2.59
  -6  12  -2   55.84    3.19
   7 -12   2    1.59    0.43
  -7 -12  -2    1.55    0.43
   7  12   2    2.78    0.55
  -7  12  -2    1.94    0.49
  -7  12  -2    1.06    0.56
  -8 -12  -2    4.71    0.68
   8 -12   2    3.98    0.61
   8  12   2    3.87    0.66
  -8  12  -2    3.83    0.66
  -8  12  -2    4.57    0.89
   9 -12   2    8.55    0.90
  -9 -12  -2    7.16    0.86
  -9  12  -2    6.98    0.82
  -9  12  -2    4.61    1.05
   9  12   2    8.18    0.89
  10 -12   2    0.31    0.40
 -10 -12  -2   -0.24    0.37
  10  12   2    0.54    0.44
 -10  12  -2    0.84    0.71
 -10  12  -2    0.43    0.45
 -11 -12  -2   15.94    1.24
  11 -12   2   16.25    1.24
  11  12   2   19.79    1.72
 -11  12  -2   15.74    1.27
 -11  12  -2   13.01    1.79
 -12 -13   2   10.27    1.18
 -11 -13   2   15.07    1.21
  11 -13  -2   12.93    1.21
 -11  13   2   12.78    1.61
  11  13  -2   14.78    1.30
 -11  13   2   14.17    1.17
 -10 -13   2    8.12    0.93
  10 -13  -2    7.45    0.88
  10  13  -2    7.32    0.90
 -10  13   2    6.16    1.13
 -10  13   2    7.72    0.89
   9 -13  -2   10.95    1.00
  -9 -13   2   10.06    0.98
  -9  13   2   12.28    1.07
  -9  13   2   11.88    1.39
   9  13  -2   10.30    0.96
   8 -13  -2   35.81    1.71
  -8 -13   2   36.26    1.77
  -8  13   2   37.32    2.23
   8  13  -2   35.26    1.75
  -8  13   2   37.17    1.76
  -7 -13   2    0.99    0.39
   7 -13  -2    0.78    0.35
  -7  13   2    1.25    0.54
  -7  13   2    0.44    0.32
   7  13  -2    0.67    0.35
  -6 -13   2   71.46    2.80
   6 -13  -2   73.82    2.79
  -6  13   2   77.50    2.86
  -6  13   2   78.92    3.55
   6  13  -2   73.10    2.82
  -5 -13   2    8.47    0.79
   5 -13  -2    7.15    0.70
   5  13  -2    8.44    0.60
  -5  13   2    8.45    0.93
  -5  13   2    7.83    0.74
   5  13  -2    7.54    0.76
  -4 -13   2   93.51    3.41
  -4 -13   2  100.07    3.31
   4 -13  -2  102.80    3.42
  -4  13   2   93.93    3.45
   4  13  -2  101.41    3.49
  -3 -13   2    1.47    0.34
  -3 -13   2    1.73    0.40
   3 -13  -2    1.05    0.32
  -3  13   2    0.93    0.33
   3  13  -2    1.60    0.39
  -2 -13   2    1.17    0.33
  -2 -13   2    1.45    0.33
   2 -13  -2    1.33    0.34
   2 -13  -2    1.67    0.30
   2  13  -2    1.46    0.37
  -2  13   2    1.80    0.37
   1 -13  -2   35.67    1.40
  -1 -13   2   34.10    1.45
   1 -13  -2   33.88    1.40
  -1 -13   2   31.00    1.39
   1  13  -2   32.74    1.47
  -1  13   2   36.13    1.51
   0 -13  -2   27.50    1.27
   0 -13   2   30.19    1.33
   0 -13  -2   28.84    1.24
   0 -13   2   30.77    1.31
   0  13   2   30.91    1.37
   0  13  -2   31.05    1.38
   1 -13   2    5.89    0.55
  -1 -13  -2    6.07    0.59
  -1 -13  -2    6.18    0.52
   1 -13   2    6.10    0.60
   1  13   2    4.77    0.54
  -1  13  -2    5.15    0.57
  -2 -13  -2   19.25    0.89
   2 -13   2   19.13    1.02
  -2 -13  -2   17.61    0.98
   2 -13   2   18.38    0.92
  -2  13  -2   18.95    1.05
   2  13   2   20.19    1.05
  -3 -13  -2   26.50    1.32
   3 -13   2   29.97    1.35
   3  13   2   29.75    1.40
  -4 -13  -2   29.40    1.42
   4 -13   2   30.29    1.44
   4  13   2   31.20    1.46
  -4  13  -2   30.88    1.48
   5 -13   2   28.56    1.41
  -5 -13  -2   30.06    1.45
   5  13   2   32.02    1.53
  -5  13  -2   29.68    1.48
   6 -13   2    3.30    0.53
  -6 -13  -2    4.24    0.64
  -6  13  -2    2.97    0.53
   6  13   2    3.59    0.62
   7 -13   2   36.53    1.71
  -7 -13  -2   34.49    1.69
   7  13   2   35.06    1.74
  -7  13  -2   37.81    1.77
  -8 -13  -2   23.84    1.39
   8 -13   2   21.65    1.34
   8  13   2   24.75    1.40
  -8  13  -2   24.67    1.41
   9 -13   2    2.77    0.58
  -9 -13  -2    2.23    0.56
   9  13   2    1.44    0.55
  -9  13  -2    3.62    0.68
  10 -13   2   16.64    1.22
 -10 -13  -2   16.72    1.25
 -10  13  -2   16.26    1.26
  10  13   2   13.98    1.32
  11 -13   2    0.86    0.58
 -11 -13  -2    0.46    0.50
 -11 -14   2    2.00    0.65
  11  14  -2    3.63    0.74
 -11  14   2    2.22    0.62
 -11  14   2    1.53    0.86
 -10 -14   2   38.63    2.02
  10 -14  -2   39.70    1.99
  10  14  -2   42.89    2.09
 -10  14   2   43.07    2.05
  -9 -14   2   -0.16    0.37
   9 -14  -2   -0.21    0.37
   9  14  -2   -0.59    0.36
  -9  14   2   -0.29    0.35
  -8 -14   2    7.21    0.85
   8 -14  -2    6.00    0.76
  -8  14   2    6.56    0.78
   8  14  -2    7.45    0.84
   7 -14  -2   13.81    1.00
  -7 -14   2   12.84    1.03
  -7  14   2   14.36    0.99
   7  14  -2   14.84    1.06
  -6 -14   2    4.20    0.63
   6 -14  -2    4.40    0.61
  -6  14   2    4.24    0.63
   6  14  -2    4.93    0.66
   5 -14  -2    6.80    0.71
  -5 -14   2    6.26    0.72
   5  14  -2    7.46    0.77
  -5  14   2    7.22    0.76
   4 -14  -2   11.03    0.82
  -4 -14   2   11.73    0.77
  -4 -14   2   10.84    0.80
   4  14  -2   10.64    0.81
  -4  14   2   10.74    0.83
  -3 -14   2    0.70    0.32
  -3 -14   2   -0.05    0.26
   3 -14  -2   -0.21    0.25
   3  14  -2    0.45    0.30
  -3  14   2    0.24    0.26
   2 -14  -2  100.35    3.32
  -2 -14   2   94.74    3.43
   2 -14  -2   99.54    3.38
  -2 -14   2  102.04    3.39
   2  14  -2  101.79    3.51
  -2  14   2   97.65    3.48
   1 -14  -2   16.51    0.86
  -1 -14   2   14.04    0.88
  -1 -14   2   15.24    0.89
   1 -14  -2   14.78    0.85
  -1  14   2   14.32    0.92
   1  14  -2   13.68    0.92
   0 -14   2    8.81    0.72
   0 -14   2    9.51    0.71
   0 -14  -2    9.30    0.67
   0 -14  -2    9.07    0.65
   0  14  -2    8.74    0.71
   0  14   2    9.67    0.75
  -1 -14  -2   48.07    1.75
  -1 -14  -2   43.66    1.81
   1 -14   2   43.76    1.82
   1 -14   2   45.06    1.77
   1  14   2   46.14    1.89
  -1  14  -2   45.99    1.89
   2 -14   2    0.17    0.27
  -2 -14  -2    0.20    0.26
  -2  14  -2    0.73    0.34
   2  14   2    0.01    0.23
  -3 -14  -2   19.30    1.09
   3 -14   2   19.68    1.14
   3  14   2   20.67    1.14
  -3  14  -2   21.90    1.19
   4 -14   2    1.32    0.39
  -4 -14  -2    0.30    0.32
  -4  14  -2    0.70    0.39
   4  14   2    0.95    0.35
  -5 -14  -2    5.92    0.70
   5 -14   2    6.06    0.72
  -5  14  -2    5.65    0.69
   5  14   2    5.89    0.71
  -6 -14  -2   11.85    0.92
   6 -14   2   11.48    0.91
  -6  14  -2   11.32    0.92
   6  14   2   10.63    0.99
  -7 -14  -2    1.89    0.52
   7 -14   2    1.58    0.48
   7  14   2    1.23    0.45
  -7  14  -2    1.18    0.46
   8 -14   2    5.99    0.78
  -8 -14  -2    5.13    0.76
  -8  14  -2    4.72    0.75
   8  14   2    5.75    0.80
   9 -14   2    0.01    0.43
  -9 -14  -2   -0.02    0.37
   9  14   2    0.19    0.43
  -9  14  -2    0.21    0.44
  10 -14   2   -0.24    0.40
 -10 -14  -2    0.03    0.44
  10  14   2    0.11    0.48
 -10  14  -2   -0.14    0.45
 -10 -15   2    0.49    0.48
  10 -15  -2    0.52    0.46
 -10  15   2   -0.38    0.41
  10  15  -2    0.08    0.48
  -9 -15   2   10.91    1.08
   9 -15  -2   11.13    1.03
  -9  15   2   10.54    1.04
   9  15  -2    9.53    1.03
  -8 -15   2    4.19    0.69
   8 -15  -2    5.74    0.77
  -8  15   2    5.03    0.72
   8  15  -2    5.88    0.79
  -7 -15   2    9.94    0.99
   7 -15  -2   10.78    0.99
   7  15  -2   12.60    1.01
  -7  15   2   10.17    0.98
  -6 -15   2    4.18    0.63
   6 -15  -2    4.13    0.59
  -6  15   2    3.81    0.61
   6  15  -2    4.82    0.70
  -5 -15   2    1.43    0.41
   5 -15  -2    0.60    0.38
  -5  15   2    1.34    0.41
   5  15  -2    0.28    0.30
  -4 -15   2   38.66    1.75
   4 -15  -2   38.63    1.72
  -4 -15   2   39.63    1.65
   4  15  -2   39.53    1.76
  -4  15   2   37.21    1.74
  -3 -15   2   24.77    1.23
  -3 -15   2   24.17    1.28
   3 -15  -2   24.59    1.25
  -3  15   2   25.97    1.32
   3  15  -2   25.61    1.31
  -2 -15   2    1.78    0.40
  -2 -15   2    2.11    0.42
   2 -15  -2    1.94    0.42
   2 -15  -2    2.07    0.37
   2  15  -2    1.51    0.42
  -2  15   2    1.79    0.44
   1 -15  -2   16.80    0.93
   1 -15  -2   16.25    0.93
  -1 -15   2   14.57    0.93
  -1 -15   2   16.22    0.95
   1  15  -2   16.32    1.01
  -1  15   2   13.36    0.91
   0 -15  -2    3.69    0.49
   0 -15   2    4.69    0.55
   0 -15   2    4.06    0.55
   0 -15  -2    4.30    0.51
   0  15   2    4.32    0.59
   0  15  -2    3.99    0.55
   1 -15   2    0.48    0.32
  -1 -15  -2    0.15    0.27
   1 -15   2    0.71    0.29
  -1 -15  -2    0.61    0.29
   1  15   2    0.19    0.26
  -1  15  -2    1.11    0.35
   2 -15   2   17.22    1.04
  -2 -15  -2   18.93    1.08
   2  15   2   18.39    1.11
  -2  15  -2   19.85    1.11
   3 -15   2   14.94    1.00
  -3 -15  -2   14.98    0.97
   3  15   2   12.53    0.93
  -3  15  -2   14.69    0.97
   4 -15   2   31.08    1.51
  -4 -15  -2   29.47    1.45
  -4  15  -2   28.40    1.48
   4  15   2   27.96    1.46
  -5 -15  -2   36.69    1.74
   5 -15   2   38.42    1.77
   5  15   2   38.08    1.80
  -5  15  -2   35.41    1.77
  -6 -15  -2    0.35    0.38
   6 -15   2    0.05    0.39
   6  15   2   -0.34    0.37
  -6  15  -2   -0.14    0.31
   7 -15   2   34.81    1.80
  -7 -15  -2   36.44    1.82
   7  15   2   38.57    1.92
  -7  15  -2   38.96    1.91
   8 -15   2    2.43    0.57
  -8 -15  -2    1.45    0.54
   8  15   2    2.14    0.61
  -8  15  -2    1.81    0.56
  -9 -15  -2   11.85    1.14
   9 -15   2   10.08    1.06
   9  15   2   10.58    1.14
  -9  15  -2   14.85    1.19
 -10  16   2   30.41    1.75
   9 -16  -2    2.57    0.58
  -9 -16   2    2.19    0.65
   9  16  -2    2.42    0.65
  -9  16   2    3.16    0.70
  -8 -16   2   -0.31    0.45
   8 -16  -2    0.12    0.42
   8  16  -2   -0.22    0.38
  -8  16   2   -0.43    0.37
   7 -16  -2    0.71    0.51
  -7 -16   2    0.56    0.50
  -7  16   2    0.49    0.42
   7  16  -2   -0.06    0.41
   6 -16  -2    2.38    0.57
  -6 -16   2    2.54    0.54
  -6  16   2    3.20    0.58
   6  16  -2    3.32    0.59
  -5 -16   2    1.25    0.41
   5 -16  -2    0.90    0.40
   5  16  -2    1.10    0.44
  -5  16   2    0.63    0.34
   4 -16  -2   11.98    0.93
  -4 -16   2   11.71    0.94
   4  16  -2   11.78    1.03
  -4  16   2   13.29    0.97
   3 -16  -2    2.34    0.46
  -3 -16   2    3.03    0.50
  -3 -16   2    2.76    0.53
   3  16  -2    1.95    0.46
  -3  16   2    2.43    0.51
  -2 -16   2   40.39    1.78
  -2 -16   2   41.40    1.74
   2 -16  -2   38.80    1.70
  -2  16   2   39.42    1.80
   2  16  -2   43.84    1.87
   1 -16  -2   23.48    1.15
  -1 -16   2   22.25    1.18
   1 -16  -2   21.81    1.14
  -1 -16   2   21.18    1.17
  -1  16   2   21.72    1.21
   1  16  -2   21.81    1.22
   0 -16   2    4.37    0.56
   0 -16  -2    3.93    0.52
   0 -16   2    5.25    0.61
   0 -16  -2    5.05    0.58
   0  16   2    5.75    0.67
   0  16  -2    5.66    0.68
   1 -16   2   38.89    1.73
   1 -16   2   39.67    1.67
  -1 -16  -2   39.60    1.73
  -1 -16  -2   39.99    1.64
   1  16   2   38.74    1.78
  -1  16  -2   39.98    1.79
   2 -16   2    1.61    0.45
  -2 -16  -2    1.91    0.46
   2  16   2    1.54    0.41
  -2  16  -2    1.37    0.44
  -3 -16  -2   22.42    1.27
   3 -16   2   24.10    1.29
   3  16   2   24.78    1.34
  -3  16  -2   24.19    1.33
   4 -16   2    9.54    0.91
  -4 -16  -2   11.86    1.03
  -4  16  -2    9.49    0.92
   4  16   2   11.64    1.06
  -5 -16  -2   14.29    1.06
   5 -16   2   13.58    1.02
   5  16   2   12.18    1.01
  -5  16  -2   14.42    1.09
  -6 -16  -2   41.92    2.02
   6 -16   2   43.52    2.00
   6  16   2   43.54    2.06
  -6  16  -2   43.47    2.09
   7 -16   2    3.23    0.65
  -7 -16  -2    3.43    0.69
  -7  16  -2    2.84    0.62
   7  16   2    4.10    0.72
   8 -16   2    8.58    0.99
  -8 -16  -2    7.92    0.98
   8  16   2    9.61    1.08
  -8  16  -2    8.46    0.96
   9  17  -2    5.94    0.86
  -9  17   2    5.42    0.84
   8 -17  -2   12.76    1.18
  -8 -17   2   13.37    1.26
  -8  17   2   12.62    1.18
   8  17  -2   13.45    1.21
  -7 -17   2   -0.26    0.45
   7 -17  -2   -0.22    0.40
  -7  17   2    0.49    0.43
   7  17  -2   -0.47    0.35
   6 -17  -2    0.94    0.48
  -6 -17   2    0.09    0.37
  -6  17   2   -0.17    0.35
   6  17  -2    0.58    0.44
   5 -17  -2    0.98    0.47
  -5 -17   2    3.22    0.57
   5  17  -2    2.42    0.53
  -5  17   2    2.97    0.58
   4 -17  -2   12.49    0.99
  -4 -17   2   12.62    0.97
   4  17  -2   12.21    0.96
  -4  17   2   12.85    0.97
  -3 -17   2   17.51    1.06
   3 -17  -2   17.46    1.10
  -3 -17   2   17.37    1.14
   3  17  -2   16.86    1.11
  -3  17   2   18.74    1.16
   2 -17  -2   15.88    1.02
  -2 -17   2   14.91    0.98
  -2 -17   2   16.09    1.05
   2  17  -2   14.73    1.05
  -2  17   2   15.68    1.06
  -1 -17   2    8.91    0.81
   1 -17  -2   10.04    0.80
   1 -17  -2    9.78    0.77
  -1 -17   2   11.83    0.86
  -1  17   2   11.06    0.88
   1  17  -2    9.16    0.90
   0 -17  -2   15.50    0.96
   0 -17   2   16.63    1.04
   0 -17   2   16.84    1.02
   0 -17  -2   15.46    0.99
   0  17   2   15.22    1.06
   0  17  -2   16.58    1.10
   1 -17   2    3.37    0.57
  -1 -17  -2    2.89    0.53
   1  17   2    3.39    0.57
  -1  17  -2    3.17    0.56
   2 -17   2   20.41    1.21
  -2 -17  -2   17.55    1.13
   2  17   2   19.41    1.19
  -2  17  -2   19.29    1.21
   3 -17   2    1.75    0.51
  -3 -17  -2    3.41    0.59
  -3  17  -2    2.99    0.58
   3  17   2    3.34    0.61
   4 -17   2   17.87    1.18
  -4 -17  -2   15.45    1.12
   4  17   2   15.98    1.15
  -4  17  -2   15.31    1.11
   5 -17   2   34.12    1.73
  -5 -17  -2   28.73    1.62
  -5  17  -2   32.86    1.73
   5  17   2   29.38    1.68
  -6 -17  -2    0.27    0.42
   6 -17   2    0.42    0.44
   6  17   2    0.87    0.53
  -6  17  -2   -0.33    0.36
   7 -17   2   28.95    1.63
  -7 -17  -2   27.04    1.64
  -7  17  -2   28.46    1.69
   7  17   2   26.30    1.62
   8 -17   2    3.69    0.70
  -8 -17  -2    3.04    0.73
  -8  17  -2    4.05    0.79
  -8  18   2    1.65    0.56
   8  18  -2    2.33    0.67
  -7 -18   2    2.29    0.63
   7 -18  -2    2.93    0.71
   7  18  -2    2.30    0.65
  -7  18   2    2.91    0.67
   6 -18  -2    2.68    0.60
  -6 -18   2    3.56    0.68
   6  18  -2    4.50    0.76
  -6  18   2    4.18    0.70
   5 -18  -2    3.59    0.69
  -5 -18   2    4.34    0.71
   5  18  -2    5.47    0.77
  -5  18   2    5.66    0.77
   4 -18  -2   16.83    1.17
  -4 -18   2   18.83    1.24
  -4  18   2   16.33    1.19
   4  18  -2   18.77    1.22
  -3 -18   2    0.12    0.31
  -3 -18   2    0.20    0.39
   3 -18  -2   -0.13    0.35
   3  18  -2    1.11    0.50
  -3  18   2    0.32    0.35
  -2 -18   2   15.97    1.05
  -2 -18   2   17.70    1.13
   2 -18  -2   16.80    1.09
   2  18  -2   18.07    1.19
  -2  18   2   16.49    1.14
  -1 -18   2   22.76    1.28
   1 -18  -2   21.95    1.23
  -1 -18   2   23.16    1.28
  -1  18   2   24.18    1.37
   1  18  -2   22.92    1.37
   0 -18   2    0.33    0.36
   0 -18   2    0.20    0.31
   0 -18  -2    0.18    0.29
   0 -18  -2    0.42    0.34
   0  18  -2    0.16    0.39
   0  18   2    0.14    0.32
  -1 -18  -2   45.32    1.98
   1 -18   2   44.99    2.00
   1  18   2   44.42    2.05
  -1  18  -2   43.96    2.06
   2 -18   2    1.59    0.51
  -2 -18  -2    0.19    0.36
  -2  18  -2    0.84    0.39
   2  18   2    0.91    0.42
   3 -18   2   38.66    1.83
  -3 -18  -2   35.00    1.75
  -3  18  -2   36.49    1.81
   3  18   2   35.76    1.81
   4 -18   2   16.74    1.19
  -4 -18  -2   18.63    1.21
  -4  18  -2   18.50    1.24
   4  18   2   16.47    1.21
  -5 -18  -2   12.02    1.12
   5 -18   2    9.69    1.02
  -5  18  -2   11.35    1.12
   5  18   2   12.03    1.13
   6 -18   2   24.44    1.57
  -6 -18  -2   26.90    1.58
   6  18   2   23.31    1.52
  -6  18  -2   27.00    1.63
  -7 -18  -2    1.12    0.58
   7 -18   2    1.80    0.59
  -7  18  -2    2.47    0.68
   7  18   2    1.79    0.62
   7  19  -2    0.72    0.58
  -7  19   2    1.30    0.57
  -6 -19   2    1.16    0.53
   6 -19  -2    2.20    0.68
   6  19  -2    2.92    0.68
  -6  19   2    3.54    0.70
   5 -19  -2    0.09    0.44
  -5 -19   2   -0.09    0.37
   5  19  -2   -0.44    0.35
  -5  19   2    1.24    0.50
  -4 -19   2    9.65    1.00
   4 -19  -2    8.98    0.93
  -4  19   2   10.36    1.04
   4  19  -2    9.36    0.99
   3 -19  -2   29.88    1.59
  -3 -19   2   28.19    1.58
   3  19  -2   31.04    1.68
  -3  19   2   30.72    1.65
  -2 -19   2    6.32    0.76
  -2 -19   2    5.88    0.76
   2 -19  -2    5.39    0.70
  -2  19   2    5.47    0.76
   2  19  -2    5.98    0.81
  -1 -19   2   12.68    1.01
  -1 -19   2   11.78    0.97
   1 -19  -2   14.59    1.00
  -1  19   2   13.12    1.06
   1  19  -2   12.48    1.03
   0 -19  -2   20.48    1.23
   0 -19   2   20.57    1.27
   0  19  -2   21.37    1.36
   0  19   2   21.19    1.30
  -1 -19  -2    0.39    0.37
   1 -19   2    1.04    0.48
   1  19   2    0.71    0.42
  -1  19  -2    1.01    0.44
  -2 -19  -2   23.01    1.39
   2 -19   2   25.79    1.45
   2  19   2   24.04    1.47
  -2  19  -2   24.32    1.43
  -3 -19  -2   -0.28    0.40
   3 -19   2    0.14    0.43
   3  19   2   -0.09    0.33
  -3  19  -2    0.20    0.41
   4 -19   2   11.45    1.12
  -4 -19  -2   12.86    1.17
  -4  19  -2   12.70    1.17
   4  19   2    8.50    0.99
  -5 -19  -2   16.53    1.27
   5 -19   2   19.02    1.36
  -5  19  -2   16.78    1.32
   5  19   2   17.68    1.34
   6 -19   2   -0.20    0.49
  -6 -19  -2    1.71    0.60
  -6  19  -2    0.17    0.50
   6  19   2    0.45    0.51
  -6  20   2    0.02    0.45
  -5 -20   2   25.54    1.60
   5 -20  -2   29.19    1.69
  -5  20   2   29.36    1.71
   5  20  -2   30.99    1.76
   4 -20  -2    6.82    0.90
  -4 -20   2    5.01    0.77
  -4  20   2    6.21    0.88
   4  20  -2    6.02    0.88
  -3 -20   2   18.72    1.29
   3 -20  -2   18.85    1.28
  -3  20   2   18.86    1.33
   3  20  -2   18.66    1.30
   2 -20  -2    7.00    0.81
  -2 -20   2    5.62    0.78
  -2  20   2    7.22    0.86
   2  20  -2    7.16    0.92
  -1 -20   2    2.62    0.58
  -1 -20   2    2.27    0.55
   1 -20  -2    3.07    0.58
  -1  20   2    1.73    0.50
   1  20  -2    4.18    0.75
   0 -20   2    0.80    0.46
   0  20  -2    0.47    0.41
   0  20   2    0.33    0.40
  -1 -20  -2    3.47    0.62
   1 -20   2    2.85    0.65
   1  20   2    3.54    0.63
  -1  20  -2    5.18    0.81
  -2 -20  -2    0.69    0.44
   2 -20   2   -0.08    0.40
   2  20   2    0.09    0.37
  -2  20  -2    0.49    0.45
  -3 -20  -2   19.20    1.31
   3 -20   2   18.68    1.34
   3  20   2   18.24    1.30
  -3  20  -2   20.00    1.38
   4 -20   2    9.53    1.03
  -4 -20  -2    8.84    1.02
   4  20   2   10.71    1.10
  -4  20  -2    9.69    1.09
  -5 -20  -2    1.32    0.56
   4 -21  -2    0.95    0.55
  -4 -21   2    1.57    0.56
  -4  21   2    1.13    0.56
   3 -21  -2   39.37    1.98
  -3 -21   2   38.01    1.97
  -3  21   2   39.13    2.05
   3  21  -2   40.85    2.09
  -2 -21   2    2.81    0.63
   2 -21  -2    2.16    0.57
   2  21  -2    1.38    0.56
  -2  21   2    1.52    0.56
  -1 -21   2   11.60    1.06
   1  21  -2   10.46    1.11
  -1  21   2   11.04    1.11
   0 -21   2   10.57    1.03
   0  21   2    8.21    0.95
   0  21  -2    7.75    0.94
  -1 -21  -2    0.17    0.40
   1 -21   2    0.23    0.49
  -1  21  -2    0.60    0.46
   1  21   2    1.18    0.51
  -2 -21  -2   13.09    1.16
   2 -21   2   12.02    1.16
  -2  21  -2   11.37    1.16
   2  21   2   11.91    1.19
   3 -21   2   -0.45    0.39
  -3 -21  -2   -0.09    0.39
   3 -22  -2    4.95    0.81
  -2 -22   2    6.97    0.91
   0 -22   2    1.53    0.59
   1 -22   2    9.53    1.06
  -2 -22  -2   -0.01    0.40
 -14   0   3    1.33    0.85
 -13   0   3   38.27    2.98
  13   0  -3   50.04    2.11
  12   0  -3    0.15    0.34
 -12   0   3    0.08    0.65
  11   0  -3    8.38    0.73
 -11   0   3    6.27    1.10
  11   0  -3    6.84    0.70
 -10   0   3    0.07    0.45
  10   0  -3    0.11    0.22
  10   0  -3    0.48    0.29
   9   0  -3    6.82    0.59
  -9   0   3    6.06    0.98
   9   0  -3    7.53    0.65
   8   0  -3    0.09    0.17
  -8   0   3   -0.24    0.31
   8   0  -3   -0.18    0.18
  -7   0   3  110.54    5.19
  -7   0   3  125.18    3.75
   7   0  -3  122.03    3.90
   7   0  -3  122.67    3.83
  -6   0   3   -0.03    0.22
   6   0  -3   -0.11    0.12
  -6   0   3   -0.02    0.12
   6   0  -3    0.02    0.13
   5   0  -3   96.46    3.03
   5   0  -3   94.96    3.05
  -5   0   3   97.14    2.99
   4   0  -3    0.07    0.11
  -4   0   3   -0.16    0.15
  -4   0   3    0.00    0.09
   4   0  -3    0.07    0.09
   3   0  -3  575.72   16.67
   3   0  -3  556.30   16.91
  -3   0   3  549.08   16.73
  -3   0   3  599.05   21.53
  -2   0   3    0.15    0.18
   2   0  -3   -0.11    0.13
  -2   0   3    0.03    0.12
  -1   0   3    0.78    0.12
   1   0  -3    0.84    0.12
   0   0   3    0.18    0.14
   0   0  -3    0.11    0.07
   0   0   3    0.01    0.06
   0   0   3    0.08    0.09
   1   0   3  347.62   12.89
   1   0   3  354.03    9.94
  -1   0  -3  327.98   10.04
   1   0   3  333.93   10.18
   2   0   3   -0.12    0.08
   2   0   3   -0.03    0.14
   2   0   3   -0.10    0.06
  -2   0  -3   -0.06    0.07
  -3   0  -3  306.24    9.14
   3   0   3  322.40    9.05
   3   0   3  297.01    9.34
   4   0   3   -0.03    0.09
   4   0   3   -0.12    0.12
  -4   0  -3    0.09    0.18
  -4   0  -3    0.31    0.13
   5   0   3   30.65    1.07
  -5   0  -3   29.72    1.54
  -5   0  -3   30.09    1.07
   5   0   3   30.63    1.25
  -6   0  -3    0.00    0.12
  -6   0  -3   -0.25    0.17
   6   0   3   -0.04    0.11
   6   0   3   -0.12    0.17
  -7   0  -3   27.17    1.56
   7   0   3   25.77    1.24
   7   0   3   28.61    1.07
   8   0   3   -0.13    0.23
  -8   0  -3   -0.05    0.30
   9   0   3   40.64    1.80
  -9   0  -3   39.98    2.23
  10   0   3    0.01    0.35
 -10   0  -3   -0.16    0.44
  11   0   3   52.68    2.29
 -11   0  -3   47.76    2.83
  12   0   3    0.45    0.46
 -12   0  -3    0.05    0.52
 -13   0  -3   -0.20    0.69
  13   0   3    0.41    0.52
 -14  -1   3    1.95    0.95
 -14   1   3    0.93    0.86
  13  -1  -3   47.11    2.10
 -13  -1   3   37.75    2.97
  13   1  -3   50.12    2.14
  12  -1  -3    1.02    0.43
 -12  -1   3    0.71    0.68
 -12   1   3    0.48    0.60
  12   1  -3    0.87    0.38
  11  -1  -3   89.25    3.15
 -11  -1   3   69.81    4.21
  11  -1  -3   90.62    3.05
  11   1  -3   85.69    3.00
  11   1  -3   88.68    3.15
  10  -1  -3   -0.02    0.22
  10  -1  -3    0.07    0.25
 -10  -1   3   -0.14    0.48
  10   1  -3    0.24    0.27
 -10   1   3   -0.21    0.45
  10   1  -3    0.02    0.21
   9  -1  -3   60.85    2.16
  -9  -1   3   49.87    2.94
   9  -1  -3   60.44    2.11
  -9   1   3   44.84    2.94
   9   1  -3   59.55    2.16
   9   1  -3   63.54    2.10
   8  -1  -3    7.16    0.51
  -8  -1   3    6.89    0.47
   8  -1  -3    6.80    0.52
  -8  -1   3    5.45    0.83
   8   1  -3    7.13    0.51
   8   1  -3    7.14    0.55
  -8   1   3    3.88    0.74
  -7  -1   3    1.81    0.47
  -7  -1   3    2.90    0.31
   7  -1  -3    2.05    0.31
   7  -1  -3    2.51    0.33
   7   1  -3    2.17    0.31
   7   1  -3    2.18    0.30
  -7   1   3    1.73    0.50
  -7   1   3    2.00    0.23
   6  -1  -3    0.61    0.18
  -6  -1   3    0.35    0.32
  -6  -1   3    0.36    0.17
   6  -1  -3    0.60    0.19
   6   1  -3    0.24    0.17
  -6   1   3    0.24    0.28
   6   1  -3    0.44    0.16
  -6   1   3    0.60    0.14
   5  -1  -3   19.59    0.77
  -5  -1   3   19.60    0.76
  -5  -1   3   14.37    1.08
   5  -1  -3   19.43    0.79
   5   1  -3   19.85    0.78
  -5   1   3   19.12    0.70
  -5   1   3   15.21    1.14
   5   1  -3   19.50    0.77
  -4  -1   3   11.85    0.53
   4  -1  -3   12.01    0.54
   4  -1  -3   12.10    0.51
  -4  -1   3   10.64    0.79
  -4   1   3   11.09    0.80
   4   1  -3   12.31    0.51
   4   1  -3   11.91    0.53
  -4   1   3   11.77    0.48
  -3  -1   3  149.64    5.58
  -3  -1   3  135.00    4.29
   3  -1  -3  131.44    4.27
   3  -1  -3  137.28    4.29
   3   1  -3  138.61    4.27
  -3   1   3  138.43    4.25
   3   1  -3  140.67    4.29
  -3   1   3  163.29    5.62
  -2  -1   3   42.02    1.41
  -2  -1   3   39.99    1.78
   2  -1  -3   42.33    1.33
   2  -1  -3   43.16    1.39
   2   1  -3   42.75    1.38
  -2   1   3   44.31    1.39
   2   1  -3   44.31    1.34
  -2   1   3   43.54    1.83
   1  -1  -3    0.19    0.08
  -1  -1   3    0.23    0.10
  -1  -1   3    0.17    0.12
  -1   1   3    0.07    0.14
   1   1  -3    0.16    0.09
  -1   1   3    0.41    0.12
   0  -1  -3  117.04    3.63
   0  -1   3  120.86    4.63
   0  -1   3  119.82    3.64
   0  -1  -3  122.03    3.55
   0  -1   3  120.15    3.64
   0  -1   3  121.62    3.60
   0   1   3  122.02    4.66
   0   1   3  121.37    3.64
  -1  -1  -3   44.63    1.48
   1  -1   3   45.72    1.91
   1  -1   3   47.27    1.49
   1  -1   3   47.32    1.45
   1  -1   3   47.36    1.51
   1   1   3   46.33    1.93
   1   1   3   45.99    1.51
   2  -1   3    3.60    0.21
   2  -1   3    3.21    0.26
   2  -1   3    3.01    0.31
   2   1   3    2.84    0.24
   2   1   3    3.14    0.34
   2   1   3    3.09    0.16
  -2   1  -3    2.69    0.20
   3  -1   3  191.04    5.95
  -3  -1  -3  194.41    5.81
   3  -1   3  193.27    5.74
   3   1   3  190.83    5.95
  -3   1  -3  191.11    5.76
   3   1   3  191.82    7.51
   3   1   3  197.82    5.68
  -3   1  -3  195.69    7.51
   4  -1   3    0.46    0.13
   4  -1   3    0.05    0.15
  -4  -1  -3    0.06    0.18
  -4  -1  -3    0.17    0.12
  -4   1  -3    0.34    0.23
  -4   1  -3    0.28    0.11
   4   1   3    0.07    0.15
   4   1   3    0.42    0.11
  -5  -1  -3  151.16    6.13
  -5  -1  -3  157.10    4.68
   5  -1   3  155.11    4.64
   5  -1   3  146.91    4.87
   5   1   3  148.71    4.88
  -5   1  -3  157.59    4.63
   5   1   3  156.13    4.59
  -5   1  -3  147.27    6.12
   6  -1   3   15.97    0.83
  -6  -1  -3   14.90    0.68
   6  -1   3   14.63    0.67
  -6  -1  -3   14.36    1.00
  -6   1  -3   15.85    0.63
  -6   1  -3   14.97    1.01
   6   1   3   15.05    0.63
   6   1   3   14.63    0.81
  -7  -1  -3   90.93    2.78
  -7  -1  -3   74.49    3.70
   7  -1   3   90.10    2.78
   7  -1   3   86.66    3.02
   7   1   3   81.72    3.00
  -7   1  -3   85.67    3.77
  -8  -1  -3    0.77    0.40
   8  -1   3    0.37    0.28
  -8   1  -3    0.64    0.38
   8   1   3   -0.02    0.24
   9  -1   3    4.89    0.64
  -9  -1  -3    4.19    0.74
   9   1   3    4.48    0.62
  -9   1  -3    4.85    0.80
  10  -1   3    0.74    0.40
 -10  -1  -3    0.31    0.41
  10   1   3    0.10    0.38
 -10   1  -3    0.32    0.44
  11  -1   3   22.79    1.37
 -11  -1  -3   23.33    1.79
  11   1   3   20.43    1.34
 -11   1  -3   22.07    1.78
 -12  -1  -3    0.47    0.68
  12  -1   3   -0.12    0.37
  12   1   3    0.41    0.48
 -12   1  -3   -0.11    0.57
  13  -1   3    8.71    1.08
  13   1   3   10.40    1.16
 -14  -2   3    1.37    0.90
 -14   2   3    0.14    0.80
  13  -2  -3   38.75    1.78
 -13  -2   3   27.55    2.46
  13   2  -3   37.60    1.75
 -13   2   3   26.04    2.44
 -12  -2   3    0.59    0.67
  12  -2  -3   -0.06    0.32
  12  -2  -3    0.21    0.30
  12   2  -3    0.00    0.33
 -12   2   3    0.53    0.61
  11  -2  -3    1.96    0.43
  11  -2  -3    1.69    0.42
 -11  -2   3    1.00    0.66
  11   2  -3    1.14    0.41
 -11   2   3    0.96    0.65
  10  -2  -3   -0.30    0.22
 -10  -2   3   -0.06    0.41
  10  -2  -3    0.16    0.22
 -10   2   3   -0.27    0.42
  10   2  -3    0.47    0.26
  10   2  -3    0.55    0.28
   9  -2  -3    7.35    0.59
   9  -2  -3    6.97    0.62
  -9  -2   3    5.25    0.86
  -9   2   3    4.04    0.80
   9   2  -3    7.63    0.56
   9   2  -3    6.67    0.62
  -8  -2   3    1.06    0.26
  -8  -2   3    0.64    0.42
   8  -2  -3    1.95    0.32
   8  -2  -3    1.55    0.30
   8   2  -3    1.39    0.31
  -8   2   3    1.13    0.50
   8   2  -3    1.16    0.24
   7  -2  -3  117.79    3.87
   7  -2  -3  128.11    3.85
  -7  -2   3  122.84    3.79
  -7   2   3   99.81    5.15
   7   2  -3  123.80    3.79
   7   2  -3  122.18    3.88
   6  -2  -3   22.18    0.90
  -6  -2   3   21.32    0.87
  -6  -2   3   22.91    1.32
   6  -2  -3   21.29    0.90
  -6   2   3   20.16    0.75
   6   2  -3   21.84    0.90
   6   2  -3   21.00    0.86
  -6   2   3   15.20    1.26
   5  -2  -3   19.29    0.78
  -5  -2   3   14.54    1.07
  -5  -2   3   18.78    0.76
   5  -2  -3   18.00    0.76
   5   2  -3   18.37    0.75
   5   2  -3   19.70    0.77
  -5   2   3   14.10    1.13
  -5   2   3   18.55    0.66
   4  -2  -3  173.76    5.29
  -4  -2   3  177.93    5.28
   4  -2  -3  168.91    5.24
  -4   2   3  172.91    6.91
  -4   2   3  171.51    5.17
   4   2  -3  172.51    5.22
   4   2  -3  175.45    5.29
  -3  -2   3   11.60    0.52
   3  -2  -3   10.97    0.46
  -3  -2   3   11.81    0.68
   3   2  -3   11.15    0.49
  -3   2   3   10.57    0.45
  -3   2   3   11.96    0.71
   3   2  -3   10.74    0.46
   2  -2  -3   -0.05    0.11
  -2  -2   3    0.18    0.15
  -2  -2   3    0.07    0.14
  -2   2   3    0.18    0.12
   2   2  -3    0.13    0.09
   2   2  -3    0.16    0.13
  -2   2   3    0.09    0.09
  -2   2   3    0.18    0.20
   1  -2  -3   71.83    2.32
  -1  -2   3   78.35    2.93
  -1  -2   3   73.51    2.35
  -1   2   3   76.21    3.01
   1   2  -3   77.64    2.32
  -1   2   3   76.58    2.31
   0  -2   3   25.63    0.90
   0  -2   3   26.91    0.92
   0  -2   3   26.83    1.12
   0  -2  -3   25.91    0.91
   0  -2  -3   25.79    0.83
   0  -2   3   26.04    0.89
   0   2   3   26.63    0.88
   0   2   3   25.69    1.16
   1  -2   3  526.53   15.72
   1  -2   3  519.82   15.50
   1  -2   3  532.70   15.41
   1  -2   3  529.78   19.83
  -1  -2  -3  524.76   15.52
   1   2   3  532.92   15.72
   1   2   3  528.47   19.86
  -2  -2  -3    0.59    0.14
   2  -2   3    0.81    0.17
   2  -2   3    0.86    0.13
   2  -2   3    0.76    0.14
   2   2   3    0.58    0.19
   2   2   3    0.41    0.13
  -3  -2  -3  225.56    6.82
   3  -2   3  229.16    6.76
   3  -2   3  223.69    6.97
   3   2   3  217.03    6.96
   3   2   3  238.37    6.64
   3   2   3  225.36    8.79
  -3   2  -3  230.40    8.77
  -3   2  -3  228.63    6.74
   4  -2   3   -0.24    0.09
  -4  -2  -3    0.07    0.18
  -4  -2  -3   -0.11    0.11
   4  -2   3    0.11    0.17
   4   2   3   -0.09    0.14
  -4   2  -3    0.12    0.09
  -4   2  -3   -0.14    0.20
   4   2   3    0.10    0.07
   5  -2   3   12.72    0.71
   5  -2   3   12.68    0.61
  -5  -2  -3   13.47    0.90
  -5  -2  -3   13.61    0.63
  -5   2  -3   13.51    0.53
   5   2   3   13.28    0.52
  -5   2  -3   14.88    0.92
   5   2   3   12.37    0.70
   6  -2   3    0.05    0.22
  -6  -2  -3    0.04    0.14
   6  -2   3    0.10    0.15
  -6  -2  -3    0.46    0.25
   6   2   3    0.21    0.11
  -6   2  -3    0.31    0.25
   6   2   3    0.13    0.21
   7  -2   3   69.02    2.59
  -7  -2  -3   68.61    3.22
  -7  -2  -3   72.46    2.40
   7  -2   3   71.80    2.39
  -7   2  -3   73.92    3.27
   7   2   3   71.58    2.60
   8  -2   3    1.35    0.28
  -8  -2  -3    1.03    0.41
   8  -2   3    0.92    0.33
  -8   2  -3    1.26    0.53
   8   2   3    1.72    0.39
  -9  -2  -3  119.95    5.19
   9  -2   3  118.79    4.16
   9   2   3  121.00    4.17
  -9   2  -3  113.62    5.19
  10  -2   3    2.39    0.51
 -10  -2  -3    1.85    0.61
  10   2   3    1.16    0.42
 -10   2  -3    1.95    0.71
  11  -2   3   57.33    2.37
 -11  -2  -3   42.07    2.72
  11   2   3   55.90    2.36
  12  -2   3    0.41    0.42
 -12  -2  -3   -0.29    0.54
  12   2   3   -0.19    0.37
 -12   2  -3   -0.52    0.59
  13  -2   3    4.54    0.92
 -14  -3   3    0.86    0.90
  13  -3  -3   39.28    1.82
  13   3  -3   35.20    1.78
 -13   3   3   29.84    2.52
  12  -3  -3   -0.26    0.30
 -12  -3   3    0.26    0.60
  12  -3  -3   -0.06    0.34
 -12   3   3    0.68    0.63
  12   3  -3   -0.14    0.33
  11  -3  -3   34.56    1.49
 -11  -3   3   26.39    2.09
  11  -3  -3   33.48    1.52
  11   3  -3   33.33    1.53
 -11   3   3   24.32    2.11
  10  -3  -3    0.45    0.29
 -10  -3   3    0.75    0.51
  10  -3  -3    0.68    0.29
  10   3  -3    0.45    0.31
  10   3  -3    0.94    0.29
 -10   3   3    0.27    0.54
  -9  -3   3   18.03    0.89
   9  -3  -3   18.91    0.95
   9  -3  -3   18.34    0.96
  -9  -3   3   13.95    1.34
  -9   3   3   14.72    1.47
   9   3  -3   17.79    0.87
   9   3  -3   17.47    0.96
  -8  -3   3    1.68    0.31
  -8  -3   3    1.20    0.45
   8  -3  -3    1.15    0.29
   8  -3  -3    1.15    0.30
  -8   3   3    0.91    0.50
   8   3  -3    0.75    0.27
   8   3  -3    1.42    0.28
   7  -3  -3    0.62    0.21
  -7  -3   3    0.70    0.35
   7  -3  -3    0.34    0.21
  -7  -3   3    0.72    0.22
   7   3  -3    0.33    0.19
  -7   3   3    0.47    0.36
   7   3  -3    0.30    0.17
  -6  -3   3    0.10    0.16
   6  -3  -3    0.23    0.16
  -6  -3   3   -0.01    0.23
   6  -3  -3    0.05    0.15
  -6   3   3    0.01    0.09
   6   3  -3    0.03    0.15
   6   3  -3    0.09    0.13
  -6   3   3    0.17    0.31
  -5  -3   3   78.78    3.41
   5  -3  -3   82.25    2.58
   5  -3  -3   79.63    2.57
  -5  -3   3   80.70    2.58
   5   3  -3   79.80    2.53
  -5   3   3   64.18    3.44
   5   3  -3   80.17    2.58
  -5   3   3   82.58    2.41
  -4  -3   3    2.95    0.43
   4  -3  -3    5.12    0.32
  -4  -3   3    4.99    0.36
   4  -3  -3    4.99    0.34
   4   3  -3    5.49    0.33
  -4   3   3    3.93    0.52
   4   3  -3    4.31    0.31
  -4   3   3    4.98    0.26
   3  -3  -3   99.53    2.94
  -3  -3   3   99.87    3.06
  -3  -3   3  106.23    3.90
   3  -3  -3   94.35    3.01
   3  -3  -3   93.00    3.01
  -3   3   3   87.55    3.91
   3   3  -3   99.10    3.00
   3   3  -3   96.84    3.02
   2  -3  -3    3.25    0.24
   2  -3  -3    3.44    0.21
  -2  -3   3    2.99    0.25
  -2  -3   3    3.28    0.29
   2   3  -3    3.45    0.22
  -2   3   3    3.46    0.34
  -2   3   3    3.23    0.20
   2   3  -3    3.49    0.24
  -1  -3   3  236.24    7.09
  -1  -3   3  238.67    7.04
  -1  -3   3  240.30    8.93
   1  -3  -3  239.50    7.05
   1  -3  -3  235.91    7.00
   1   3  -3  234.23    7.12
  -1   3   3  233.89    7.11
  -1   3   3  242.23    9.06
   0  -3   3   33.33    1.11
   0  -3   3   33.64    1.34
   0  -3  -3   32.17    1.03
   0  -3   3   32.00    1.10
   0   3   3   30.89    1.40
   0   3   3   33.01    1.10
   0   3  -3   32.05    1.10
   1  -3   3   31.99    1.35
   1  -3   3   30.27    1.05
  -1  -3  -3   31.83    1.10
   1  -3   3   31.65    1.11
   1  -3   3   30.51    1.07
   1   3   3   31.03    1.09
   1   3   3   32.71    1.40
   2  -3   3   57.31    2.00
   2  -3   3   61.01    1.90
   2  -3   3   61.63    1.94
  -2  -3  -3   61.91    1.97
   2   3   3   62.73    2.01
  -2   3  -3   59.39    2.49
   2   3   3   59.77    2.52
   3  -3   3  305.80    9.50
   3  -3   3  302.02    9.25
  -3  -3  -3  312.31    9.33
   3   3   3  311.82   11.97
  -3   3  -3  324.51   11.96
   3   3   3  316.61    9.50
  -3   3  -3  315.60    9.21
   4  -3   3   14.13    0.64
  -4  -3  -3   13.57    0.64
   4  -3   3   14.06    0.72
   4   3   3   14.91    0.49
  -4   3  -3   14.19    0.89
   4   3   3   13.49    0.70
  -4   3  -3   14.42    0.53
  -5  -3  -3  183.47    7.29
   5  -3   3  186.16    5.82
  -5  -3  -3  188.45    5.64
   5  -3   3  179.45    5.59
   5   3   3  188.82    5.44
   5   3   3  180.47    5.81
  -5   3  -3  182.34    5.47
  -5   3  -3  179.47    7.28
  -6  -3  -3    5.81    0.68
  -6  -3  -3    6.43    0.45
   6  -3   3    5.48    0.42
   6   3   3    6.33    0.60
  -6   3  -3    6.05    0.72
  -7  -3  -3  128.99    3.98
  -7  -3  -3  122.12    5.22
   7  -3   3  129.11    3.97
   7  -3   3  123.54    4.19
   7   3   3  125.26    4.20
  -7   3  -3  115.53    5.20
  -8  -3  -3    1.24    0.49
  -8  -3  -3    1.92    0.33
   8  -3   3    1.64    0.31
   8  -3   3    0.96    0.37
   8   3   3    1.03    0.40
  -8   3  -3    1.87    0.56
  -9  -3  -3   23.32    1.57
   9  -3   3   21.34    1.24
  -9   3  -3   23.04    1.60
   9   3   3   25.49    1.31
 -10  -3  -3    0.42    0.47
  10  -3   3   -0.62    0.31
 -10   3  -3    0.03    0.56
  10   3   3    0.42    0.34
  11  -3   3   10.55    1.01
 -11  -3  -3   13.21    1.42
  11   3   3   11.16    1.04
 -11   3  -3   11.08    1.40
  12  -3   3    5.39    0.81
 -12  -3  -3    6.43    1.14
  12   3   3    5.79    0.87
 -14  -4   3    0.17    0.69
  13  -4  -3   10.72    1.01
 -13   4   3   10.68    1.66
  13   4  -3   10.23    1.00
  12  -4  -3    2.07    0.47
 -12  -4   3    0.39    0.59
  12  -4  -3    2.78    0.56
 -12   4   3    1.35    0.72
  12   4  -3    1.75    0.51
 -11  -4   3    9.82    1.34
  11  -4  -3   13.08    0.89
  11  -4  -3   13.15    0.92
  11   4  -3   13.66    0.95
 -11   4   3    9.37    1.43
  10  -4  -3    2.04    0.39
  10  -4  -3    2.63    0.47
 -10  -4   3    1.65    0.61
  10   4  -3    3.20    0.51
 -10   4   3    1.07    0.60
   9  -4  -3   47.14    1.80
   9  -4  -3   45.51    1.80
  -9  -4   3   47.32    1.74
  -9  -4   3   40.38    2.42
   9   4  -3   45.79    1.81
   9   4  -3   45.07    1.67
  -9   4   3   35.95    2.54
  -8  -4   3    1.36    0.46
   8  -4  -3    2.62    0.41
   8  -4  -3    2.14    0.35
  -8  -4   3    2.36    0.36
  -8   4   3    1.76    0.59
   8   4  -3    2.57    0.34
   8   4  -3    2.04    0.35
  -7  -4   3  164.27    6.72
   7  -4  -3  166.54    5.21
   7  -4  -3  159.20    5.12
  -7  -4   3  158.07    5.12
   7   4  -3  162.76    5.21
   7   4  -3  169.74    5.06
   6  -4  -3   11.73    0.65
  -6  -4   3   13.95    0.94
  -6  -4   3   12.80    0.67
   6  -4  -3   12.44    0.67
  -6   4   3    9.16    0.96
   6   4  -3   13.05    0.61
   6   4  -3   11.68    0.64
   5  -4  -3   13.96    0.68
  -5  -4   3   14.06    0.71
   5  -4  -3   15.50    0.52
   5  -4  -3   15.49    0.72
  -5  -4   3   13.74    0.92
   5   4  -3   14.84    0.68
   5   4  -3   14.45    0.65
  -5   4   3   13.74    1.01
   4  -4  -3  113.54    3.33
  -4  -4   3  111.33    3.51
   4  -4  -3  105.89    3.47
   4  -4  -3  105.87    3.45
   4   4  -3  107.48    3.41
  -4   4   3  122.83    4.60
   4   4  -3  107.89    3.48
   3  -4  -3    9.08    0.47
  -3  -4   3    9.80    0.51
   3  -4  -3    9.64    0.39
  -3  -4   3    8.48    0.56
   3   4  -3    9.68    0.45
  -3   4   3    9.37    0.65
   3   4  -3    9.63    0.45
  -3   4   3    9.51    0.45
  -2  -4   3   13.42    0.59
   2  -4  -3   12.91    0.54
   2  -4  -3   12.39    0.50
  -2   4   3   12.82    0.52
   2   4  -3   12.29    0.52
  -2   4   3   12.44    0.72
  -1  -4   3  114.27    3.45
  -1  -4   3  109.49    3.41
   1  -4  -3  110.47    3.36
   1  -4  -3  113.51    3.40
  -1   4   3  110.77    4.36
  -1   4   3  110.59    3.43
   1   4  -3  109.80    3.44
   0  -4   3   18.33    0.78
   0  -4  -3   18.34    0.70
   0  -4   3   18.44    0.71
   0  -4  -3   18.07    0.63
   0  -4   3   17.65    0.70
   0   4   3   18.32    0.88
   0   4   3   17.67    0.69
   1  -4   3  406.94   12.14
  -1  -4  -3  419.56   12.19
   1  -4   3  413.19   12.11
   1  -4   3  412.44   12.35
  -1  -4  -3  404.19   11.97
  -1   4  -3  417.40   15.49
   1   4   3  410.82   15.56
   1   4   3  406.97   12.33
   2  -4   3   43.25    1.41
  -2  -4  -3   45.21    1.50
   2  -4   3   44.85    1.48
   2  -4   3   43.28    1.53
   2   4   3   44.04    1.90
  -2   4  -3   42.66    1.85
   2   4   3   42.47    1.51
   3  -4   3   53.75    1.80
   3  -4   3   54.71    1.88
  -3  -4  -3   53.53    1.82
   3  -4   3   54.67    1.70
  -3   4  -3   55.15    2.31
   3   4   3   51.82    1.86
   3   4   3   52.15    2.32
   4  -4   3    7.17    0.50
  -4  -4  -3    6.10    0.43
   4  -4   3    6.30    0.42
   4   4   3    6.83    0.26
  -4   4  -3    6.30    0.56
  -4   4  -3    6.55    0.30
   4   4   3    7.04    0.60
   4   4   3    6.77    0.49
   5  -4   3    0.37    0.21
   5  -4   3    0.26    0.16
  -5  -4  -3    0.36    0.19
  -5  -4  -3    0.48    0.25
  -5   4  -3    0.21    0.27
   5   4   3    0.40    0.21
   6  -4   3   14.57    0.85
   6  -4   3   14.71    0.73
  -6  -4  -3   14.79    0.75
  -6  -4  -3   15.20    1.02
  -6   4  -3   14.05    1.00
   6   4   3   13.81    0.83
  -7  -4  -3    6.75    0.79
  -7  -4  -3    6.85    0.53
   7  -4   3    7.43    0.54
   7  -4   3    7.71    0.71
  -7   4  -3    7.82    0.86
   7   4   3    6.23    0.64
   8  -4   3    4.86    0.62
   8  -4   3    3.74    0.46
  -8  -4  -3    4.52    0.68
  -8  -4  -3    4.10    0.47
  -8   4  -3    4.47    0.77
   8   4   3    3.69    0.56
   9  -4   3   79.56    3.07
  -9  -4  -3   81.21    3.79
   9   4   3   81.49    3.08
  -9   4  -3   83.01    3.89
  10  -4   3    3.46    0.62
 -10  -4  -3    4.11    0.77
  10   4   3    3.55    0.61
 -10   4  -3    3.84    0.87
  11  -4   3   31.96    1.65
 -11  -4  -3   27.41    1.96
  11   4   3   26.90    1.58
  12  -4   3    8.93    1.00
 -12  -4  -3    7.78    1.21
  12   4   3    8.22    1.00
 -13  -4  -3    0.21    0.69
 -14  -5   3    1.36    0.90
  13  -5  -3   49.86    2.16
  13  -5  -3   48.34    2.19
  13   5  -3   50.30    2.22
 -13   5   3   43.12    3.18
 -12  -5   3    5.89    1.11
  12  -5  -3    7.25    0.79
  12  -5  -3    8.80    0.83
 -12   5   3    6.26    1.28
  12   5  -3    8.95    0.89
 -11  -5   3   46.32    3.06
  11  -5  -3   59.93    2.33
  11  -5  -3   64.02    2.33
 -11   5   3   54.78    3.35
  11   5  -3   59.26    2.35
  10  -5  -3    9.88    0.76
 -10  -5   3    7.26    1.06
  10  -5  -3    8.76    0.79
 -10   5   3    8.12    1.28
  10   5  -3   10.27    0.86
   9  -5  -3   11.31    0.76
  -9  -5   3   11.71    0.75
   9  -5  -3   11.14    0.77
   9   5  -3   11.49    0.80
   9   5  -3   12.96    0.70
  -9   5   3   10.07    1.31
  -8  -5   3   -0.04    0.35
   8  -5  -3    0.43    0.24
   8  -5  -3    0.60    0.27
  -8  -5   3    0.40    0.23
  -8   5   3   -0.61    0.37
   8   5  -3    0.10    0.24
   8   5  -3    0.37    0.20
   7  -5  -3    0.83    0.25
  -7  -5   3   -0.23    0.26
   7  -5  -3    0.06    0.20
  -7  -5   3    0.15    0.19
   7   5  -3   -0.06    0.18
   7   5  -3    0.26    0.17
  -7   5   3    0.22    0.38
  -6  -5   3   42.92    2.12
   6  -5  -3   44.30    1.64
   6  -5  -3   42.50    1.63
  -6  -5   3   42.99    1.64
   6   5  -3   45.27    1.64
  -6   5   3   47.77    2.36
   6   5  -3   44.32    1.56
  -5  -5   3  146.77    6.27
  -5  -5   3  162.20    4.94
   5  -5  -3  154.68    4.94
   5  -5  -3  157.34    4.90
   5  -5  -3  164.45    4.68
  -5   5   3  162.46    6.46
   5   5  -3  158.18    4.95
   5   5  -3  154.56    4.81
   4  -5  -3    0.09    0.08
  -4  -5   3    0.14    0.16
  -4  -5   3   -0.07    0.22
   4  -5  -3    0.03    0.14
   4   5  -3    0.17    0.14
  -4   5   3    0.35    0.27
   4   5  -3    0.24    0.14
   3  -5  -3   31.98    1.17
   3  -5  -3   32.23    1.07
  -3  -5   3   33.01    1.42
  -3  -5   3   32.58    1.22
   3   5  -3   30.38    1.15
  -3   5   3   34.90    1.57
  -3   5   3   30.78    1.15
  -2  -5   3    1.14    0.19
   2  -5  -3    1.12    0.15
   2  -5  -3    1.07    0.18
  -2  -5   3    1.34    0.21
  -2  -5   3    0.94    0.12
  -2   5   3    1.17    0.17
  -2   5   3    0.91    0.22
   2   5  -3    0.93    0.16
   1  -5  -3  183.20    5.47
  -1  -5   3  184.51    5.52
   1  -5  -3  182.75    5.51
   1   5  -3  181.51    5.59
  -1   5   3  183.29    7.06
  -1   5   3  183.30    5.59
   0  -5   3    5.77    0.36
   0  -5   3    6.67    0.36
   0  -5  -3    5.36    0.29
   0  -5  -3    4.96    0.32
   0   5  -3    5.22    0.34
   0   5   3    5.42    0.33
   0   5   3    5.80    0.42
   1  -5   3   85.73    2.74
   1  -5   3   86.70    2.71
  -1  -5  -3   86.57    2.76
  -1  -5  -3   87.89    2.61
  -1   5  -3   90.00    3.40
   1   5   3   84.77    3.47
   1   5   3   85.84    2.78
  -1   5  -3   84.12    2.79
  -2  -5  -3    5.05    0.36
   2  -5   3    4.42    0.36
  -2  -5  -3    5.01    0.23
   2  -5   3    4.76    0.29
   2  -5   3    5.23    0.36
   2   5   3    5.17    0.38
   2   5   3    4.87    0.44
  -2   5  -3    5.52    0.43
   3  -5   3   87.56    2.88
   3  -5   3   90.54    2.77
  -3  -5  -3   90.25    2.91
   3  -5   3   92.02    2.99
  -3   5  -3   89.70    3.66
   3   5   3   87.61    2.96
   3   5   3   91.12    3.70
   3   5   3   91.72    2.67
   4  -5   3    6.63    0.45
   4  -5   3    6.77    0.51
  -4   5  -3    7.28    0.32
   4   5   3    6.83    0.48
   4   5   3    7.67    0.62
   4   5   3    7.46    0.28
  -4   5  -3    7.61    0.60
   5  -5   3  133.45    4.14
  -5  -5  -3  136.26    5.34
   5  -5   3  127.74    4.28
  -5  -5  -3  132.29    4.16
   5   5   3  130.48    4.28
  -5   5  -3  124.20    5.31
   6  -5   3    2.49    0.41
  -6  -5  -3    1.73    0.41
  -6  -5  -3    1.77    0.32
   6  -5   3    1.67    0.30
  -6   5  -3    2.07    0.48
   6   5   3    1.89    0.37
   7  -5   3   30.87    1.44
  -7  -5  -3   31.47    1.75
   7  -5   3   33.40    1.34
  -7  -5  -3   31.54    1.33
   7   5   3   32.07    1.46
  -7   5  -3   29.51    1.76
  -8  -5  -3    1.26    0.46
   8  -5   3    0.50    0.33
   8  -5   3    1.27    0.33
  -8  -5  -3    1.36    0.33
  -8   5  -3    0.82    0.47
   8   5   3    1.31    0.41
  -9  -5  -3    7.00    0.93
   9  -5   3    7.42    0.81
   9  -5   3    8.45    0.73
  -9   5  -3    8.31    1.08
   9   5   3    8.01    0.81
  10  -5   3    2.31    0.55
 -10  -5  -3    3.14    0.69
  10   5   3    2.24    0.55
 -10   5  -3    2.61    0.73
  11  -5   3   15.24    1.13
 -11  -5  -3   13.73    1.39
  11   5   3   14.93    1.12
 -12  -5  -3    3.75    0.87
  12  -5   3    6.28    0.88
  12   5   3    4.88    0.83
 -12   5  -3    3.15    0.92
  13  -6  -3   18.01    1.23
  13  -6  -3   15.80    1.14
 -13   6   3   15.69    1.98
  13   6  -3   15.62    1.19
  12  -6  -3   -0.22    0.30
  12  -6  -3   -0.32    0.31
 -12  -6   3    0.25    0.60
 -12   6   3    0.14    0.70
  12   6  -3    0.12    0.35
 -11  -6   3    1.52    0.62
  11  -6  -3    1.67    0.44
  11  -6  -3    1.38    0.46
 -11   6   3    0.30    0.57
  11   6  -3    1.70    0.47
  10  -6  -3    3.39    0.51
 -10  -6   3    4.53    0.57
 -10  -6   3    3.57    0.77
  10  -6  -3    5.02    0.63
  10   6  -3    4.08    0.57
 -10   6   3    3.70    0.89
   9  -6  -3   52.57    2.03
   9  -6  -3   52.17    2.05
  -9  -6   3   51.93    2.01
   9   6  -3   54.50    1.99
   9   6  -3   51.82    2.06
  -9   6   3   45.46    2.85
   8  -6  -3    5.95    0.60
   8  -6  -3    6.07    0.60
  -8  -6   3    5.63    0.78
  -8  -6   3    5.18    0.56
   8   6  -3    4.66    0.55
   8   6  -3    5.75    0.50
  -8   6   3    5.55    0.93
   7  -6  -3  153.53    4.98
   7  -6  -3  148.28    4.91
  -7  -6   3  149.86    4.93
  -7  -6   3  160.58    6.36
  -7   6   3  156.96    6.63
   7   6  -3  152.69    4.98
   7   6  -3  159.25    4.81
  -6  -6   3   52.95    1.97
  -6  -6   3   58.16    2.53
   6  -6  -3   51.82    1.95
   6  -6  -3   52.16    1.95
   6   6  -3   56.90    1.88
   6   6  -3   53.10    1.96
  -6   6   3   56.61    2.72
   5  -6  -3   17.36    0.61
   5  -6  -3   18.34    0.82
  -5  -6   3   16.62    1.01
  -5  -6   3   18.01    0.85
   5  -6  -3   17.53    0.82
  -5   6   3   18.92    1.17
   5   6  -3   17.14    0.81
   5   6  -3   18.38    0.77
   4  -6  -3   98.83    3.11
  -4  -6   3   96.76    3.15
   4  -6  -3   98.99    2.94
   4   6  -3   96.96    3.13
  -4   6   3   96.12    3.13
   4   6  -3   97.25    3.04
  -4   6   3   89.69    4.02
  -3  -6   3    9.53    0.51
  -3  -6   3    8.68    0.52
   3  -6  -3    9.02    0.40
   3  -6  -3    8.68    0.50
  -3   6   3    7.93    0.62
   3   6  -3    7.36    0.46
   3   6  -3    7.42    0.44
  -3   6   3    8.40    0.47
   2  -6  -3    0.71    0.14
   2  -6  -3    0.98    0.19
  -2  -6   3    0.86    0.20
  -2  -6   3    0.86    0.20
   2   6  -3    1.15    0.20
  -2   6   3    0.93    0.24
  -2   6   3    0.79    0.18
  -1  -6   3  135.05    4.14
  -1  -6   3  134.92    4.10
   1  -6  -3  135.18    4.05
   1  -6  -3  133.19    4.08
  -1   6   3  131.73    5.21
  -1   6   3  131.77    4.15
   1   6  -3  129.00    4.15
   0  -6   3   36.73    1.24
   0  -6  -3   34.17    1.14
   0  -6  -3   34.97    1.21
   0  -6   3   32.41    1.22
   0   6   3   35.03    1.24
   0   6   3   33.56    1.50
   0   6  -3   33.04    1.23
   0   6  -3   31.65    1.34
   1  -6   3   71.41    2.28
   1  -6   3   70.79    2.32
  -1  -6  -3   72.07    2.19
  -1  -6  -3   74.01    2.33
   1   6   3   69.97    2.35
   1   6   3   68.82    2.90
  -1   6  -3   72.74    2.82
  -1   6  -3   68.41    2.35
  -2  -6  -3    3.41    0.34
  -2  -6  -3    3.58    0.22
   2  -6   3    3.11    0.32
   2  -6   3    3.98    0.28
  -2   6  -3    4.14    0.38
   2   6   3    3.85    0.35
   2   6   3    3.31    0.40
   3  -6   3   37.29    1.38
  -3  -6  -3   37.25    1.38
   3  -6   3   36.42    1.23
   3  -6   3   38.44    1.44
   3   6   3   36.90    1.72
   3   6   3   36.65    1.41
   3   6   3   37.39    1.15
  -3   6  -3   36.43    1.68
   4  -6   3   22.27    0.94
  -4  -6  -3   21.51    0.95
   4  -6   3   22.54    0.76
   4  -6   3   21.40    0.99
   4   6   3   21.54    0.72
   4   6   3   19.91    0.97
   4   6   3   20.83    1.17
  -4   6  -3   22.13    1.18
   5  -6   3    0.46    0.26
   5  -6   3   -0.03    0.16
  -5  -6  -3    0.16    0.19
  -5  -6  -3   -0.03    0.15
  -5   6  -3   -0.12    0.20
   5   6   3    0.18    0.20
  -6  -6  -3    2.95    0.50
   6  -6   3    2.54    0.37
  -6  -6  -3    2.99    0.41
   6  -6   3    1.26    0.33
   6   6   3    2.56    0.43
  -6   6  -3    4.04    0.64
   7  -6   3   19.57    1.00
   7  -6   3   19.58    1.10
  -7  -6  -3   19.98    1.00
  -7  -6  -3   20.04    1.30
  -7   6  -3   21.41    1.39
   7   6   3   20.32    1.09
  -8  -6  -3   11.86    0.78
   8  -6   3   11.24    0.77
  -8  -6  -3   10.66    1.00
   8  -6   3   12.43    0.87
  -8   6  -3   12.24    1.13
   8   6   3   13.90    0.94
   9  -6   3   38.29    1.64
  -9  -6  -3   39.31    2.16
  -9  -6  -3   37.82    1.61
   9  -6   3   35.24    1.73
   9   6   3   37.09    1.78
  -9   6  -3   39.48    2.30
 -10  -6  -3    4.71    0.84
  10  -6   3    6.36    0.81
 -10   6  -3    5.75    1.02
  10   6   3    5.77    0.75
 -11  -6  -3    3.20    0.79
  11  -6   3    6.62    0.85
 -11   6  -3    5.85    1.04
  11   6   3    6.51    0.81
 -12  -6  -3    0.40    0.68
  12  -6   3   -0.10    0.48
 -12   6  -3   -0.20    0.73
  12   6   3    0.39    0.46
  13  -7  -3   24.95    1.48
  13  -7  -3   26.41    1.68
  13   7  -3   24.74    1.52
 -13   7   3   27.68    2.32
  12  -7  -3    6.38    0.76
  12  -7  -3    5.60    0.75
 -12   7   3    6.10    1.20
  12   7  -3    5.90    0.78
  11  -7  -3   26.49    1.43
  11  -7  -3   25.77    1.39
 -11   7   3   28.58    2.16
  11   7  -3   26.76    1.43
 -10  -7   3    0.43    0.47
  10  -7  -3    0.61    0.36
 -10  -7   3    0.67    0.34
  10  -7  -3    0.17    0.32
 -10   7   3    0.13    0.55
  10   7  -3    0.41    0.32
   9  -7  -3   12.90    0.88
   9  -7  -3   12.45    0.85
  -9  -7   3   13.45    0.86
   9   7  -3   14.18    0.91
  -9   7   3   15.01    1.40
  -8  -7   3    0.07    0.36
   8  -7  -3    0.03    0.24
  -8  -7   3   -0.02    0.24
   8  -7  -3    0.16    0.24
   8   7  -3    0.30    0.26
  -8   7   3    0.13    0.39
   8   7  -3   -0.06    0.16
   7  -7  -3    0.02    0.21
  -7  -7   3    0.14    0.31
  -7  -7   3    0.13    0.25
   7  -7  -3    0.32    0.24
  -7   7   3    0.96    0.45
   7   7  -3   -0.19    0.14
   7   7  -3    0.23    0.22
  -6  -7   3  134.63    4.44
  -6  -7   3  127.76    5.56
   6  -7  -3  136.15    4.41
   6  -7  -3  134.90    4.45
   6   7  -3  132.78    4.44
  -6   7   3  159.54    5.91
   6   7  -3  139.31    4.29
  -5  -7   3  154.86    5.17
   5  -7  -3  165.31    5.15
  -5   7   3  168.98    5.22
   5   7  -3  167.35    5.05
  -5   7   3  162.23    6.68
   5   7  -3  167.06    5.21
   4  -7  -3    3.99    0.26
   4  -7  -3    3.32    0.37
  -4  -7   3    4.77    0.46
   4   7  -3    4.42    0.41
  -4   7   3    4.46    0.41
   4   7  -3    4.11    0.37
  -4   7   3    4.80    0.60
  -3  -7   3   51.66    1.91
   3  -7  -3   46.74    1.55
  -3  -7   3   47.84    1.72
   3  -7  -3   45.45    1.65
  -3   7   3   45.07    2.12
   3   7  -3   46.54    1.67
  -3   7   3   44.99    1.66
   2  -7  -3    0.32    0.13
  -2  -7   3    0.64    0.21
  -2  -7   3    0.23    0.16
   2  -7  -3    0.26    0.16
   2   7  -3    0.42    0.17
  -2   7   3    0.64    0.18
  -2   7   3    0.29    0.19
   1  -7  -3  167.03    5.06
  -1  -7   3  163.07    5.12
  -1  -7   3  170.53    5.18
   1  -7  -3  165.75    5.10
   1   7  -3  166.01    5.20
  -1   7   3  166.77    6.51
  -1   7   3  171.97    5.21
   0  -7  -3    9.54    0.51
   0  -7   3    9.11    0.52
   0  -7   3   10.32    0.53
   0  -7  -3    9.07    0.45
   0   7   3    9.51    0.52
   0   7  -3    8.50    0.46
   0   7   3    9.50    0.60
   0   7  -3    9.68    0.53
  -1  -7  -3   34.47    1.16
   1  -7   3   35.30    1.29
   1  -7   3   36.21    1.25
  -1  -7  -3   34.31    1.29
   1   7   3   34.45    1.55
   1   7   3   33.31    1.29
  -1   7  -3   32.65    1.30
  -1   7  -3   35.50    1.47
  -2  -7  -3   75.16    2.28
  -2  -7  -3   76.07    2.48
   2  -7   3   75.99    2.37
   2  -7   3   71.09    2.45
  -2   7  -3   72.21    2.51
   2   7   3   70.61    2.49
  -2   7  -3   78.09    3.02
   2   7   3   72.50    3.06
   3  -7   3   22.08    0.82
  -3  -7  -3   22.02    0.97
   3  -7   3   21.08    0.98
   3  -7   3   25.52    1.00
   3   7   3   22.94    0.75
  -3   7  -3   20.40    1.12
   3   7   3   21.93    1.16
   3   7   3   20.97    0.97
   4  -7   3    0.97    0.26
  -4  -7  -3    0.73    0.23
   4  -7   3    1.07    0.25
   4   7   3    1.29    0.29
  -4   7  -3    1.26    0.32
   4   7   3    1.52    0.32
   5  -7   3   59.11    2.26
  -5  -7  -3   63.04    2.75
   5  -7   3   62.07    2.18
  -5  -7  -3   61.65    2.20
   5   7   3   60.65    2.25
  -5   7  -3   61.84    2.78
  -6  -7  -3   13.41    0.80
  -6  -7  -3   14.03    0.98
   6  -7   3   13.65    0.79
  -6   7  -3   13.93    1.03
   6   7   3   12.79    0.82
   7  -7   3    5.59    0.59
  -7  -7  -3    5.74    0.59
   7  -7   3    5.38    0.62
  -7  -7  -3    5.20    0.71
  -7   7  -3    4.88    0.72
   7   7   3    5.11    0.60
   8  -7   3    0.11    0.26
  -8  -7  -3    0.33    0.29
   8  -7   3   -0.03    0.27
  -8  -7  -3    0.49    0.40
  -8   7  -3   -0.20    0.40
   8   7   3    0.23    0.30
   9  -7   3    0.22    0.39
   9  -7   3    1.07    0.35
  -9  -7  -3    0.82    0.41
  -9  -7  -3    0.05    0.29
  -9   7  -3    0.61    0.51
   9   7   3    0.31    0.37
 -10  -7  -3   28.35    1.83
  10  -7   3   25.06    1.50
  10  -7   3   27.93    1.39
 -10   7  -3   26.14    2.01
  10   7   3   26.74    1.49
  11  -7   3   25.07    1.52
  11   7   3   26.03    1.58
 -12  -7  -3   -0.06    0.63
  12  -7   3   -0.65    0.50
 -12   7  -3   -0.14    0.71
  12   7   3   -0.06    0.50
  13  -8  -3    4.05    0.70
 -13   8   3    4.49    1.17
  13   8  -3    4.32    0.76
  12  -8  -3   11.32    1.02
  12  -8  -3   11.06    1.02
  12   8  -3   11.81    1.06
 -12   8   3   14.31    1.77
  11  -8  -3    4.86    0.67
  11  -8  -3    5.13    0.69
 -11   8   3    3.74    1.00
  11   8  -3    4.99    0.69
  10  -8  -3    0.14    0.32
 -10  -8   3    0.56    0.33
  10  -8  -3    0.24    0.27
 -10   8   3    1.13    0.61
  10   8  -3    0.67    0.38
   9  -8  -3   31.26    1.49
  -9  -8   3   33.12    1.51
   9  -8  -3   32.63    1.51
   9   8  -3   34.08    1.54
  -9   8   3   32.39    2.15
  -8  -8   3    0.23    0.23
   8  -8  -3    0.00    0.25
   8  -8  -3   -0.10    0.26
   8   8  -3   -0.11    0.25
  -8   8   3    0.61    0.50
   8   8  -3    0.12    0.18
  -7  -8   3   70.08    2.61
   7  -8  -3   70.97    2.60
   7   8  -3   69.13    2.44
  -7   8   3   82.55    3.58
   7   8  -3   73.04    2.62
   6  -8  -3   41.86    1.69
  -6  -8   3   40.39    1.70
   6   8  -3   43.15    1.58
  -6   8   3   53.17    2.39
   6   8  -3   41.38    1.69
  -6   8   3   44.62    1.72
  -5  -8   3   13.47    0.79
   5  -8  -3   14.00    0.79
  -5   8   3   16.35    1.10
  -5   8   3   15.53    0.79
   5   8  -3   15.06    0.78
   5   8  -3   15.65    0.73
   4  -8  -3   35.90    1.37
   4  -8  -3   33.38    1.18
  -4  -8   3   34.98    1.40
   4   8  -3   34.77    1.36
  -4   8   3   35.89    1.77
  -4   8   3   34.44    1.35
   4   8  -3   34.82    1.29
   3  -8  -3    4.71    0.43
   3  -8  -3    4.53    0.31
  -3  -8   3    4.47    0.42
  -3  -8   3    5.45    0.50
  -3  -8   3    4.88    0.29
  -3   8   3    3.60    0.37
  -3   8   3    5.04    0.52
   3   8  -3    5.09    0.45
  -2  -8   3   17.22    0.84
   2  -8  -3   18.32    0.79
  -2  -8   3   17.51    0.80
   2  -8  -3   17.40    0.73
   2   8  -3   18.27    0.82
  -2   8   3   17.73    0.80
  -2   8   3   18.85    1.00
  -1  -8   3  169.43    5.38
   1  -8  -3  175.68    5.28
  -1  -8   3  174.58    5.34
   1  -8  -3  170.68    5.31
  -1   8   3  178.84    6.77
  -1   8   3  171.36    5.42
   1   8  -3  174.17    5.43
   0  -8   3   38.17    1.41
   0  -8  -3   36.11    1.30
   0  -8   3   37.41    1.39
   0  -8  -3   38.10    1.39
   0   8  -3   37.21    1.50
   0   8   3   39.33    1.43
   0   8  -3   38.42    1.43
   0   8   3   37.97    1.68
   1  -8   3  124.80    3.79
   1  -8   3  121.10    3.82
  -1  -8  -3  120.52    3.83
  -1  -8  -3  123.68    3.68
  -1   8  -3  121.31    3.89
   1   8   3  120.47    3.89
  -1   8  -3  111.03    4.71
   1   8   3  121.94    4.78
   2  -8   3    4.52    0.34
  -2  -8  -3    4.76    0.30
  -2  -8  -3    4.94    0.45
   2  -8   3    4.92    0.45
  -2   8  -3    4.78    0.42
   2   8   3    4.12    0.42
  -2   8  -3    4.06    0.42
   2   8   3    4.61    0.44
  -3  -8  -3   88.17    2.75
   3  -8   3   88.72    2.82
   3  -8   3   89.58    2.97
  -3  -8  -3   90.42    3.00
   3   8   3   86.66    3.03
  -3   8  -3   95.90    3.72
  -3   8  -3   89.30    3.05
   3   8   3   88.93    3.69
  -4  -8  -3   22.68    1.05
   4  -8   3   23.67    1.11
   4  -8   3   23.60    1.06
   4   8   3   23.69    1.26
   4   8   3   22.88    1.08
  -4   8  -3   24.14    1.29
  -5  -8  -3   18.05    0.93
   5  -8   3   19.65    0.97
  -5  -8  -3   17.95    1.13
  -5   8  -3   21.77    1.23
   5   8   3   17.92    0.97
   6  -8   3    0.37    0.26
   6  -8   3    0.15    0.23
  -6  -8  -3   -0.12    0.21
  -6  -8  -3    0.43    0.29
   6   8   3    0.75    0.30
  -6   8  -3    0.24    0.34
   7  -8   3   33.92    1.48
   7  -8   3   31.19    1.53
  -7  -8  -3   33.40    1.82
  -7  -8  -3   36.36    1.51
  -7   8  -3   32.30    1.93
   7   8   3   33.77    1.56
   8  -8   3    5.38    0.62
  -8  -8  -3    4.05    0.68
  -8  -8  -3    3.54    0.52
   8  -8   3    3.65    0.59
   8   8   3    4.26    0.61
  -8   8  -3    5.40    0.87
   9  -8   3   15.64    1.01
  -9  -8  -3   14.69    0.98
   9  -8   3   17.14    1.16
  -9  -8  -3   19.01    1.36
   9   8   3   16.91    1.15
  -9   8  -3   16.29    1.50
  10  -8   3   11.78    1.09
  10  -8   3   12.90    0.94
 -10  -8  -3   12.16    1.31
 -10  -8  -3   12.26    1.32
  10   8   3   13.90    1.20
 -10   8  -3   12.14    1.49
  11  -8   3    8.24    1.00
 -11   8  -3    6.02    1.23
  11   8   3    9.35    1.02
  12  -8   3    1.33    0.65
 -12   8  -3    1.35    0.77
  12   8   3   -0.09    0.52
  13  -9  -3   15.02    1.17
 -13   9   3   11.15    1.84
  13   9  -3   14.26    1.26
  12  -9  -3    9.01    0.94
  12  -9  -3    7.04    0.85
 -12   9   3    8.88    1.38
  12   9  -3    7.52    0.90
  11  -9  -3   12.46    1.01
  11  -9  -3   15.00    1.07
 -11  -9   3   14.11    1.06
  11   9  -3   13.91    1.06
 -11   9   3   16.44    1.59
  10  -9  -3    2.90    0.52
 -10  -9   3    2.50    0.52
  10  -9  -3    3.07    0.55
  10   9  -3    2.92    0.55
 -10   9   3    3.75    0.85
   9  -9  -3    5.92    0.68
   9  -9  -3    5.64    0.65
  -9  -9   3    5.18    0.64
   9   9  -3    5.31    0.63
  -9   9   3    7.93    1.10
  -8  -9   3   -0.05    0.26
   8  -9  -3    0.33    0.29
  -8   9   3   -0.18    0.38
   8   9  -3    1.00    0.33
  -7  -9   3   21.64    1.13
   7  -9  -3   20.05    1.08
  -7   9   3   21.22    1.12
  -7   9   3   26.84    1.64
   7   9  -3   21.21    1.10
   7   9  -3   21.88    0.98
   6  -9  -3   82.09    2.85
  -6  -9   3   82.47    2.90
  -6   9   3   80.22    3.73
   6   9  -3   79.12    2.86
  -6   9   3   83.87    2.89
   6   9  -3   83.54    2.73
   5  -9  -3  179.91    5.65
  -5  -9   3  176.57    5.71
   5   9  -3  182.17    5.54
  -5   9   3  185.79    7.30
   5   9  -3  177.15    5.72
  -5   9   3  175.99    5.72
   4  -9  -3    2.16    0.23
   4  -9  -3    1.98    0.33
  -4  -9   3    1.60    0.34
   4   9  -3    1.64    0.32
  -4   9   3    2.45    0.44
   4   9  -3    1.63    0.27
  -4   9   3    1.99    0.32
  -3  -9   3  170.08    5.30
  -3  -9   3  167.39    5.20
   3  -9  -3  167.07    5.21
   3  -9  -3  166.53    5.11
  -3   9   3  165.51    5.30
  -3   9   3  169.33    6.66
   3   9  -3  165.44    5.30
  -2  -9   3   14.50    0.72
   2  -9  -3   13.96    0.69
  -2  -9   3   13.97    0.75
   2  -9  -3   13.16    0.63
   2   9  -3   13.47    0.72
  -2   9   3   13.19    0.83
  -2   9   3   13.43    0.70
  -1  -9   3  144.42    4.51
  -1  -9   3  142.65    4.46
   1  -9  -3  142.15    4.39
   1  -9  -3  142.19    4.43
  -1   9   3  150.00    5.62
   1   9  -3  135.72    4.52
  -1   9   3  135.85    4.52
   0  -9   3   56.67    1.93
   0  -9  -3   54.18    1.83
   0  -9   3   51.80    1.91
   0  -9  -3   57.42    1.92
   0   9   3   54.80    1.96
   0   9  -3   53.36    1.96
   0   9   3   54.24    2.32
  -1  -9  -3    0.11    0.14
  -1  -9  -3   -0.07    0.11
   1  -9   3    0.00    0.20
   1  -9   3   -0.15    0.13
   1   9   3    0.00    0.16
  -1   9  -3    0.01    0.15
   1   9   3    0.08    0.17
  -1   9  -3   -0.05    0.18
   2  -9   3   69.35    2.42
  -2  -9  -3   71.01    2.24
   2  -9   3   72.34    2.33
  -2  -9  -3   68.57    2.42
   2   9   3   70.65    2.47
  -2   9  -3   67.87    2.97
   2   9   3   71.67    2.95
  -2   9  -3   72.00    2.48
  -3  -9  -3    0.22    0.14
  -3  -9  -3    0.11    0.18
   3  -9   3    0.09    0.12
   3  -9   3    0.09    0.20
  -3   9  -3    0.31    0.24
   3   9   3    0.00    0.16
  -3   9  -3    0.53    0.24
   3   9   3    0.29    0.23
  -4  -9  -3    3.00    0.43
   4  -9   3    2.55    0.37
  -4   9  -3    3.60    0.56
  -4   9  -3    2.70    0.41
   4   9   3    2.86    0.42
   4   9   3    3.66    0.48
   5  -9   3   58.29    2.19
   5  -9   3   55.48    2.25
  -5  -9  -3   56.87    2.65
  -5  -9  -3   59.87    2.21
   5   9   3   58.74    2.25
  -5   9  -3   66.93    2.85
   6  -9   3    6.76    0.62
  -6  -9  -3    7.19    0.70
   6  -9   3    6.21    0.65
  -6  -9  -3    6.55    0.63
  -6   9  -3    6.39    0.83
   6   9   3    6.08    0.64
  -7  -9  -3   12.41    1.00
   7  -9   3   13.90    0.93
   7  -9   3   12.29    0.83
  -7  -9  -3   12.23    0.86
   7   9   3   11.80    0.90
  -7   9  -3   14.23    1.21
   8  -9   3    0.38    0.28
  -8  -9  -3   -0.24    0.25
  -8  -9  -3    0.32    0.35
   8  -9   3    0.08    0.36
   8   9   3    0.37    0.33
  -8   9  -3    0.60    0.51
   9  -9   3    0.90    0.37
  -9  -9  -3   -0.31    0.30
  -9  -9  -3    0.21    0.38
   9  -9   3    0.53    0.41
  -9   9  -3    0.81    0.61
   9   9   3    0.19    0.34
  10  -9   3   20.57    1.34
  10  -9   3   22.86    1.25
 -10  -9  -3   19.45    1.55
 -10  -9  -3   19.23    1.55
 -10  -9  -3   21.28    1.26
  10   9   3   20.18    1.35
 -10   9  -3   16.63    1.77
  11  -9   3    6.92    0.91
 -11   9  -3    5.87    1.27
  11   9   3    7.31    0.93
 -12   9  -3    0.69    0.78
  13 -10  -3    0.63    0.52
  13  10  -3    0.27    0.51
  12 -10  -3   11.07    1.06
  12  10  -3   10.54    1.06
 -12  10   3   13.53    1.67
  11 -10  -3    0.59    0.42
 -11 -10   3    0.49    0.42
 -11  10   3    0.58    0.60
  11  10  -3    0.97    0.44
  10 -10  -3    0.26    0.36
 -10 -10   3    1.36    0.43
 -10  10   3    1.38    0.66
 -10  10   3    0.54    0.37
  10  10  -3    0.15    0.35
   9 -10  -3   53.55    2.29
  -9 -10   3   57.49    2.33
  -9  10   3   56.88    2.33
   9  10  -3   56.98    2.34
  -9  10   3   64.51    3.22
   8 -10  -3   12.72    0.86
  -8 -10   3   11.61    0.84
  -8  10   3   10.36    0.82
  -8  10   3   12.11    1.22
   8  10  -3   12.74    0.88
   7 -10  -3   81.32    2.96
  -7 -10   3   80.09    2.99
   7  10  -3   85.75    2.80
  -7  10   3   85.10    3.01
  -7  10   3   86.03    3.92
   7  10  -3   80.62    2.98
  -6 -10   3    2.93    0.48
   6 -10  -3    3.36    0.47
   6  10  -3    2.71    0.36
  -6  10   3    3.42    0.46
  -6  10   3    2.94    0.61
   6  10  -3    2.67    0.42
  -5 -10   3   38.70    1.61
   5 -10  -3   38.34    1.56
  -5  10   3   38.69    2.00
  -5  10   3   37.26    1.56
   5  10  -3   37.43    1.56
   5  10  -3   37.60    1.44
   4 -10  -3   32.38    1.33
   4 -10  -3   31.09    1.15
  -4 -10   3   33.31    1.39
  -4  10   3   32.28    1.68
  -4  10   3   31.45    1.33
   4  10  -3   32.25    1.25
   4  10  -3   29.30    1.32
  -3 -10   3    4.54    0.45
  -3 -10   3    5.89    0.55
   3 -10  -3    4.23    0.34
   3 -10  -3    4.05    0.43
  -3  10   3    5.71    0.51
   3  10  -3    3.86    0.43
  -3  10   3    4.88    0.57
   2 -10  -3   31.38    1.23
  -2 -10   3   33.11    1.32
   2 -10  -3   33.32    1.29
  -2 -10   3   34.78    1.37
  -2  10   3   31.23    1.33
   2  10  -3   32.66    1.34
  -2  10   3   33.46    1.58
   1 -10  -3   59.77    2.10
   1 -10  -3   62.14    2.12
  -1 -10   3   64.42    2.21
  -1 -10   3   62.67    2.18
  -1  10   3   59.53    2.19
  -1  10   3   64.78    2.65
   1  10  -3   60.75    2.20
   0 -10   3   22.55    0.99
   0 -10  -3   20.75    0.88
   0 -10  -3   20.90    0.94
   0 -10   3   21.31    0.97
   0  10   3   23.16    1.12
   0  10   3   22.32    1.01
   0  10  -3   20.41    0.98
   1 -10   3   76.56    2.63
  -1 -10  -3   79.03    2.64
  -1 -10  -3   76.05    2.49
   1 -10   3   78.37    2.60
   1  10   3   79.04    2.70
  -1  10  -3   75.65    2.69
   1  10   3   77.23    3.19
  -2 -10  -3    0.25    0.15
  -2 -10  -3    0.16    0.17
   2 -10   3    0.11    0.15
   2 -10   3   -0.09    0.20
   2  10   3    0.07    0.17
   2  10   3   -0.16    0.17
  -2  10  -3    0.28    0.23
  -2  10  -3   -0.02    0.18
  -3 -10  -3  163.18    5.26
   3 -10   3  165.19    5.09
   3 -10   3  166.59    5.24
   3  10   3  166.17    6.53
   3  10   3  163.84    5.34
  -3  10  -3  166.14    5.36
  -4 -10  -3    3.42    0.47
   4 -10   3    2.90    0.43
  -4  10  -3    1.62    0.36
   4  10   3    2.84    0.46
  -4  10  -3    2.76    0.52
   4  10   3    2.36    0.41
  -5 -10  -3   77.65    3.22
   5 -10   3   73.87    2.64
  -5 -10  -3   76.51    2.66
   5  10   3   70.80    2.68
  -5  10  -3   74.38    2.73
  -5  10  -3   64.63    3.33
  -6 -10  -3    0.58    0.31
  -6 -10  -3    0.41    0.32
   6 -10   3    0.26    0.30
  -6  10  -3    0.18    0.37
   6  10   3    0.41    0.29
  -7 -10  -3   29.16    1.63
   7 -10   3   28.90    1.47
  -7 -10  -3   27.92    1.37
   7 -10   3   29.33    1.39
   7  10   3   27.20    1.43
  -7  10  -3   23.65    1.77
   8 -10   3    6.01    0.68
  -8 -10  -3    6.58    0.71
   8 -10   3    6.70    0.77
  -8  10  -3    6.39    1.04
   8  10   3    6.58    0.74
   9 -10   3    7.83    0.92
   9 -10   3    8.62    0.84
  -9 -10  -3    8.47    0.83
  -9  10  -3    6.35    1.10
   9  10   3    8.24    0.88
  10 -10   3    1.41    0.46
 -10 -10  -3    1.36    0.49
  10 -10   3    1.91    0.61
  10  10   3    1.21    0.53
 -10  10  -3    0.89    0.63
  11 -10   3    8.25    1.01
  11 -10   3   10.41    1.09
  11  10   3    9.23    1.07
 -11  10  -3    8.05    1.37
  12 -11  -3    0.78    0.44
 -12  11   3    0.07    0.65
  12  11  -3   -0.14    0.40
 -12  11   3   -0.06    0.41
  11 -11  -3   26.59    1.49
 -11 -11   3   24.80    1.46
 -11  11   3   25.68    1.48
  11  11  -3   27.12    1.54
 -11  11   3   25.55    2.06
  10 -11  -3    0.94    0.39
 -10 -11   3   -0.24    0.35
  10  11  -3    0.26    0.38
 -10  11   3    0.83    0.61
 -10  11   3   -0.37    0.31
   9 -11  -3    8.93    0.85
  -9 -11   3    7.85    0.82
   9  11  -3    9.78    0.88
  -9  11   3    8.34    1.17
  -9  11   3   10.27    0.90
  -8 -11   3    8.27    0.82
   8 -11  -3    9.76    0.88
  -8  11   3   12.01    1.21
   8  11  -3   10.57    0.84
  -8  11   3   10.72    0.83
  -7 -11   3   26.02    1.32
   7 -11  -3   22.58    1.22
  -7  11   3   25.96    1.27
   7  11  -3   24.18    1.25
  -7  11   3   24.61    1.66
   6 -11  -3   21.27    1.10
  -6 -11   3   18.44    1.09
   6  11  -3   21.11    1.08
   6  11  -3   18.73    0.92
  -6  11   3   18.26    1.05
  -6  11   3   21.64    1.43
   5 -11  -3   43.58    1.76
  -5 -11   3   44.13    1.82
  -5  11   3   44.03    2.25
   5  11  -3   48.15    1.69
  -5  11   3   42.96    1.78
   5  11  -3   44.44    1.80
   4 -11  -3    1.34    0.31
  -4 -11   3    1.50    0.34
   4  11  -3    1.42    0.34
  -4  11   3    2.01    0.44
  -4  11   3    1.99    0.36
   3 -11  -3  122.93    4.01
  -3 -11   3  125.93    4.01
   3 -11  -3  123.94    3.90
  -3 -11   3  123.08    4.09
  -3  11   3  128.00    5.08
  -3  11   3  119.34    4.09
   3  11  -3  123.06    4.10
  -2 -11   3    1.13    0.30
   2 -11  -3    0.54    0.18
  -2 -11   3    1.23    0.31
   2 -11  -3    1.01    0.25
  -2  11   3    1.06    0.30
   2  11  -3    0.73    0.24
  -2  11   3    0.51    0.21
  -1 -11   3   68.44    2.43
   1 -11  -3   70.27    2.39
   1 -11  -3   70.03    2.37
  -1 -11   3   69.22    2.45
  -1  11   3   71.09    2.95
   1  11  -3   69.96    2.48
  -1  11   3   69.79    2.48
   0 -11  -3    3.44    0.38
   0 -11  -3    3.99    0.40
   0 -11   3    3.76    0.43
   0 -11   3    2.92    0.40
   0  11  -3    3.08    0.42
   0  11   3    4.37    0.44
   0  11   3    4.08    0.45
   1 -11   3    4.93    0.49
  -1 -11  -3    5.24    0.42
  -1 -11  -3    4.64    0.47
   1 -11   3    5.53    0.49
  -1  11  -3    4.82    0.50
   1  11   3    5.75    0.55
   1  11   3    6.12    0.51
   2 -11   3   16.01    0.79
  -2 -11  -3   15.83    0.86
  -2 -11  -3   16.33    0.74
   2 -11   3   17.03    0.89
   2  11   3   16.53    0.89
   2  11   3   16.94    0.96
  -3 -11  -3    8.12    0.63
   3 -11   3    8.86    0.67
   3  11   3    8.87    0.69
   3  11   3   10.34    0.72
  -3  11  -3    9.02    0.71
   4 -11   3    0.08    0.27
  -4 -11  -3    0.58    0.29
  -4  11  -3    0.01    0.29
  -4  11  -3    0.30    0.27
   4  11   3    0.44    0.28
   5 -11   3   89.30    3.22
  -5 -11  -3   93.67    3.27
   5  11   3   93.49    3.33
  -5  11  -3   94.00    3.34
   6 -11   3    0.10    0.26
  -6 -11  -3    0.14    0.31
   6  11   3   -0.26    0.29
  -6  11  -3    0.41    0.32
  -6  11  -3    0.41    0.39
  -7 -11  -3   13.98    0.96
   7 -11   3   13.86    0.94
   7  11   3   12.53    0.92
  -7  11  -3   15.40    1.02
  -7  11  -3   11.79    1.25
  -8 -11  -3   15.84    1.04
   8 -11   3   14.12    1.00
   8  11   3   16.88    1.13
  -8  11  -3   11.23    1.43
   9 -11   3    3.07    0.63
  -9 -11  -3    3.45    0.62
   9 -11   3    3.33    0.61
   9  11   3    3.98    0.73
  -9  11  -3    2.83    0.83
  10 -11   3   16.22    1.29
  10 -11   3   19.85    1.25
 -10 -11  -3   19.27    1.24
 -10  11  -3   10.73    1.57
  10  11   3   18.18    1.28
  11 -11   3    3.63    0.78
  11 -11   3    3.52    0.69
 -11  11  -3    2.82    1.03
  11  11   3    2.56    0.72
 -12 -12   3    4.33    0.85
  12 -12  -3    6.26    0.93
  12  12  -3    5.35    0.86
 -12  12   3    6.10    1.23
 -11 -12   3    0.26    0.44
  11 -12  -3    0.08    0.40
 -11  12   3   -0.19    0.62
 -11  12   3    0.07    0.42
  11  12  -3    0.64    0.48
 -10 -12   3    3.50    0.65
  10 -12  -3    4.32    0.66
 -10  12   3    4.26    0.97
  10  12  -3    3.15    0.60
 -10  12   3    4.36    0.68
   9 -12  -3   49.62    2.13
  -9 -12   3   49.29    2.18
  -9  12   3   52.10    2.17
   9  12  -3   48.61    2.14
  -9  12   3   50.22    2.86
   8 -12  -3   29.05    1.46
  -8 -12   3   26.87    1.49
   8  12  -3   29.93    1.51
  -8  12   3   31.42    1.51
  -8  12   3   31.25    1.99
  -7 -12   3   44.05    1.93
   7 -12  -3   42.95    1.91
   7  12  -3   48.65    1.97
  -7  12   3   45.49    1.94
  -7  12   3   45.04    2.47
   6 -12  -3    1.24    0.40
  -6 -12   3    1.66    0.43
   6  12  -3    1.33    0.30
  -6  12   3    0.98    0.35
  -6  12   3    1.23    0.51
   6  12  -3    0.94    0.36
  -5 -12   3   20.54    1.16
   5 -12  -3   23.22    1.14
  -5  12   3   23.47    1.45
  -5  12   3   22.23    1.13
   5  12  -3   20.18    1.10
   5  12  -3   22.13    1.02
  -4 -12   3    4.38    0.57
   4 -12  -3    5.09    0.57
   4  12  -3    5.82    0.61
  -4  12   3    4.77    0.54
  -4  12   3    5.03    0.65
   3 -12  -3    2.19    0.32
  -3 -12   3    2.64    0.45
  -3 -12   3    2.44    0.42
   3 -12  -3    2.00    0.37
  -3  12   3    1.96    0.39
   3  12  -3    2.60    0.43
  -3  12   3    2.60    0.46
  -2 -12   3   -0.05    0.20
   2 -12  -3    0.23    0.18
  -2 -12   3   -0.02    0.23
   2 -12  -3    0.04    0.20
  -2  12   3    0.34    0.26
   2  12  -3    0.20    0.26
  -2  12   3    0.32    0.26
   1 -12  -3   59.86    2.17
  -1 -12   3   57.79    2.20
   1 -12  -3   62.85    2.17
  -1 -12   3   64.43    2.27
  -1  12   3   60.67    2.27
  -1  12   3   64.49    2.67
   1  12  -3   61.50    2.28
   0 -12  -3    7.93    0.58
   0 -12   3    8.62    0.61
   0 -12  -3    8.29    0.55
   0 -12   3    7.94    0.63
   0  12  -3    9.04    0.66
   0  12   3    8.39    0.62
   1 -12   3   13.66    0.82
  -1 -12  -3   14.85    0.73
  -1 -12  -3   14.00    0.79
   1 -12   3   14.94    0.79
   1  12   3   14.68    0.84
  -1  12  -3   13.33    0.83
  -2 -12  -3    5.47    0.46
  -2 -12  -3    6.23    0.61
   2 -12   3    6.63    0.63
   2 -12   3    5.75    0.52
   2  12   3    5.48    0.59
  -2  12  -3    4.64    0.54
   3 -12   3    0.61    0.33
  -3 -12  -3    0.62    0.28
   3  12   3    1.02    0.33
  -3  12  -3    0.07    0.27
   4 -12   3   18.27    1.00
  -4 -12  -3   16.84    0.98
  -4  12  -3   17.88    1.02
   4  12   3   15.91    0.98
   5 -12   3    1.98    0.45
  -5 -12  -3    1.46    0.43
   5  12   3    1.02    0.37
  -5  12  -3    0.57    0.38
  -6 -12  -3   55.87    2.24
   6 -12   3   53.56    2.20
  -6  12  -3   53.48    2.27
   6  12   3   56.62    2.30
   7 -12   3   29.53    1.48
  -7 -12  -3   29.61    1.47
   7  12   3   31.36    1.57
  -7  12  -3   34.22    1.62
  -7  12  -3   22.22    1.88
   8 -12   3    8.06    0.83
  -8 -12  -3    9.90    0.91
   8  12   3    9.12    0.93
  -8  12  -3    7.63    0.86
  -8  12  -3    6.20    1.12
   9 -12   3    8.55    0.91
  -9 -12  -3    8.41    0.92
   9  12   3    9.32    1.02
  -9  12  -3    8.47    0.95
  -9  12  -3    4.90    1.10
 -10 -12  -3    0.40    0.47
  10 -12   3   -0.46    0.38
 -10  12  -3    0.76    0.43
 -10  12  -3   -0.17    0.60
  10  12   3    1.20    0.52
  11 -12   3    4.98    0.78
 -11  12  -3    1.59    0.81
 -12 -13   3   -0.24    0.46
  11 -13  -3   21.03    1.32
 -11 -13   3   18.39    1.32
  11  13  -3   18.21    1.32
 -11  13   3   17.77    1.29
 -11  13   3   16.23    1.82
 -10 -13   3    0.16    0.43
  10 -13  -3    0.24    0.43
 -10  13   3   -0.19    0.55
 -10  13   3    0.49    0.38
  10  13  -3    0.32    0.44
   9 -13  -3   10.65    0.98
  -9 -13   3    9.75    0.97
  -9  13   3   14.23    1.04
  -9  13   3   12.86    1.45
   9  13  -3   12.46    1.09
  -8 -13   3   11.87    0.96
   8 -13  -3   12.02    0.97
  -8  13   3   13.42    1.29
   8  13  -3   12.31    0.97
  -8  13   3   15.56    1.04
   7 -13  -3    9.09    0.85
  -7 -13   3    8.74    0.87
  -7  13   3   11.82    0.88
   7  13  -3   11.78    0.87
  -7  13   3   12.25    1.29
  -6 -13   3   11.85    0.93
   6 -13  -3   11.32    0.85
  -6  13   3   11.81    1.12
   6  13  -3   13.43    0.83
   6  13  -3   12.18    0.90
  -6  13   3   13.60    0.92
   5 -13  -3   12.04    0.83
  -5 -13   3   12.07    0.88
   5  13  -3   10.65    0.72
  -5  13   3   12.80    0.87
  -5  13   3   12.06    1.01
   5  13  -3   11.20    0.84
  -4 -13   3    7.11    0.73
  -4 -13   3    8.04    0.69
   4 -13  -3    6.59    0.65
  -4  13   3    5.43    0.61
  -4  13   3    7.07    0.80
   4  13  -3    6.05    0.62
   3 -13  -3   91.79    3.18
   3 -13  -3   96.28    3.09
  -3 -13   3   90.20    3.25
  -3 -13   3   92.48    3.17
  -3  13   3   92.91    3.26
   3  13  -3   92.05    3.27
  -2 -13   3   13.51    0.83
   2 -13  -3   14.40    0.77
  -2 -13   3   13.81    0.85
   2 -13  -3   13.65    0.81
   2  13  -3   13.62    0.84
  -2  13   3   13.42    0.84
   1 -13  -3   43.25    1.70
  -1 -13   3   43.25    1.75
   1 -13  -3   46.15    1.73
  -1 -13   3   44.77    1.80
   1  13  -3   46.60    1.85
  -1  13   3   46.10    1.84
   0 -13   3   24.26    1.18
   0 -13  -3   26.77    1.18
   0 -13  -3   26.25    1.12
   0  13   3   23.36    1.19
   0  13  -3   26.06    1.23
   1 -13   3    6.11    0.57
  -1 -13  -3    6.55    0.54
  -1 -13  -3    5.32    0.55
   1 -13   3    5.21    0.60
  -1  13  -3    6.64    0.66
   1  13   3    5.64    0.59
   2 -13   3    3.81    0.53
   2 -13   3    4.19    0.46
  -2 -13  -3    4.18    0.51
  -2  13  -3    5.67    0.64
   2  13   3    3.75    0.51
   3 -13   3    0.60    0.34
  -3 -13  -3    0.28    0.27
  -3  13  -3    0.46    0.33
   3  13   3    0.37    0.28
   4 -13   3    2.36    0.43
  -4 -13  -3    2.43    0.47
  -4  13  -3    2.02    0.47
   4  13   3    2.75    0.48
   5 -13   3   54.38    2.10
  -5 -13  -3   49.85    2.08
  -5  13  -3   48.30    2.10
   5  13   3   48.45    2.11
  -6 -13  -3    2.77    0.54
   6 -13   3    4.23    0.62
  -6  13  -3    4.58    0.67
   6  13   3    3.11    0.55
  -7 -13  -3    7.76    0.82
   7 -13   3    9.08    0.89
  -7  13  -3    9.06    0.91
   7  13   3    8.90    0.90
  -8 -13  -3   19.25    1.28
   8 -13   3   19.65    1.25
   8  13   3   21.81    1.39
  -8  13  -3   21.26    1.35
  -9 -13  -3    1.37    0.56
   9 -13   3    1.28    0.45
  -9  13  -3    1.83    0.56
   9  13   3    0.41    0.49
  10 -13   3   17.08    1.25
 -10 -13  -3   18.74    1.31
  10  13   3   17.48    1.39
 -10  13  -3   17.62    1.30
 -11 -13  -3    0.38    0.53
 -11 -14   3   -0.37    0.46
  11  14  -3    0.14    0.50
 -11  14   3   -0.02    0.66
 -11  14   3    0.27    0.43
  10 -14  -3    6.38    0.86
 -10 -14   3    8.26    0.97
 -10  14   3    8.10    0.90
  10  14  -3    9.47    1.01
 -10  14   3    7.10    1.17
   9 -14  -3   31.68    1.67
  -9 -14   3   33.58    1.77
  -9  14   3   35.64    2.27
   9  14  -3   31.22    1.71
  -9  14   3   33.34    1.72
   8 -14  -3   14.74    1.10
  -8 -14   3   14.34    1.10
  -8  14   3   15.35    1.06
   8  14  -3   13.94    1.07
  -8  14   3   14.38    1.41
   7 -14  -3   19.07    1.21
  -7 -14   3   18.81    1.21
   7  14  -3   19.73    1.21
  -7  14   3   19.51    1.20
  -6 -14   3    4.92    0.70
   6 -14  -3    5.68    0.70
   6  14  -3    6.53    0.72
  -6  14   3    5.15    0.64
  -5 -14   3    0.64    0.36
   5 -14  -3    0.95    0.39
   5  14  -3    1.72    0.41
   5  14  -3    0.69    0.29
  -5  14   3    0.55    0.30
  -4 -14   3   35.69    1.62
   4 -14  -3   34.97    1.55
  -4 -14   3   35.65    1.52
  -4  14   3   35.10    1.58
   4  14  -3   35.39    1.60
  -3 -14   3    0.23    0.34
   3 -14  -3    0.54    0.32
  -3 -14   3    0.39    0.28
  -3  14   3    0.47    0.27
   3  14  -3    0.98    0.33
   2 -14  -3    4.90    0.51
   2 -14  -3    4.93    0.55
  -2 -14   3    5.98    0.62
  -2 -14   3    4.50    0.57
   2  14  -3    5.36    0.59
  -2  14   3    5.39    0.59
   1 -14  -3   63.88    2.35
  -1 -14   3   66.23    2.43
   1 -14  -3   64.99    2.32
  -1 -14   3   62.60    2.38
  -1  14   3   66.70    2.48
   1  14  -3   62.93    2.44
   0 -14  -3    1.19    0.30
   0 -14   3    0.74    0.30
   0 -14  -3    1.13    0.33
   0 -14   3    1.23    0.37
   0  14  -3    0.91    0.37
   0  14   3    1.64    0.39
  -1 -14  -3   57.63    2.21
  -1 -14  -3   59.03    2.08
   1 -14   3   59.16    2.24
   1 -14   3   59.89    2.18
   1  14   3   57.16    2.28
  -1  14  -3   54.75    2.25
   2 -14   3   47.30    1.98
  -2 -14  -3   47.19    1.99
   2  14   3   51.79    2.08
  -2  14  -3   53.57    2.09
   3 -14   3   27.55    1.41
  -3 -14  -3   27.84    1.39
   3  14   3   30.61    1.48
  -3  14  -3   32.62    1.51
   4 -14   3   22.99    1.29
  -4 -14  -3   24.98    1.31
   4  14   3   25.30    1.34
   5 -14   3   11.03    0.88
  -5 -14  -3   11.56    0.93
  -5  14  -3   10.94    1.00
   5  14   3   11.51    0.93
  -6 -14  -3   29.00    1.52
   6 -14   3   29.07    1.51
   6  14   3   28.79    1.52
  -6  14  -3   29.22    1.56
   7 -14   3   23.53    1.37
  -7 -14  -3   26.23    1.45
  -7  14  -3   22.65    1.39
   7  14   3   25.27    1.44
   8 -14   3    2.97    0.62
  -8 -14  -3    2.91    0.63
   8  14   3    4.28    0.71
  -8  14  -3    4.62    0.76
   9 -14   3   12.18    1.11
  -9 -14  -3   12.24    1.16
   9  14   3   10.99    1.14
  -9  14  -3   10.15    1.09
  10 -14   3    4.66    0.80
 -10 -14  -3    3.51    0.74
 -11  15   3   19.45    1.41
  10 -15  -3    7.58    0.91
 -10 -15   3    7.65    0.99
 -10  15   3    7.41    0.90
  10  15  -3    8.07    0.99
   9 -15  -3   14.49    1.23
  -9 -15   3   15.38    1.23
   9  15  -3   13.88    1.22
  -9  15   3   12.42    1.14
   8 -15  -3   20.31    1.33
  -8 -15   3   19.92    1.31
  -8  15   3   20.31    1.31
   8  15  -3   22.89    1.36
  -7 -15   3    4.09    0.64
   7 -15  -3    4.66    0.68
   7  15  -3    3.67    0.64
  -7  15   3    3.24    0.59
  -6 -15   3   10.56    0.97
   6 -15  -3   12.10    1.02
   6  15  -3   10.61    0.98
  -6  15   3   11.92    0.94
  -5 -15   3    8.92    0.88
   5 -15  -3   11.07    0.86
   5  15  -3    9.76    0.73
   5  15  -3    9.97    0.91
  -5  15   3   10.64    0.83
  -4 -15   3   24.75    1.35
  -4 -15   3   24.98    1.27
   4 -15  -3   25.27    1.31
   4  15  -3   27.46    1.38
  -4  15   3   26.39    1.35
   3 -15  -3   31.70    1.45
  -3 -15   3   31.23    1.50
  -3 -15   3   32.35    1.45
  -3  15   3   31.11    1.50
   3  15  -3   30.15    1.47
   2 -15  -3    5.82    0.57
  -2 -15   3    4.94    0.61
  -2 -15   3    6.83    0.71
   2 -15  -3    5.79    0.61
  -2  15   3    4.70    0.59
   2  15  -3    5.50    0.65
  -1 -15   3   23.95    1.21
   1 -15  -3   23.61    1.14
  -1 -15   3   23.33    1.20
   1 -15  -3   23.49    1.14
  -1  15   3   22.12    1.20
   1  15  -3   22.82    1.24
   0 -15  -3   13.00    0.80
   0 -15  -3   11.44    0.80
   0 -15   3   13.57    0.85
   0 -15   3   13.58    0.89
   0  15  -3   12.40    0.90
   0  15   3   12.97    0.87
   1 -15   3    0.08    0.29
  -1 -15  -3    1.00    0.32
   1 -15   3    0.08    0.24
   1  15   3   -0.21    0.25
  -1  15  -3    0.32    0.33
   2 -15   3   20.77    1.17
  -2 -15  -3   20.16    1.13
   2  15   3   20.12    1.18
  -2  15  -3   20.03    1.19
  -3 -15  -3    1.12    0.36
   3 -15   3    2.33    0.51
   3  15   3    1.41    0.40
  -3  15  -3    1.96    0.51
  -4 -15  -3   21.12    1.22
   4 -15   3   21.49    1.28
  -4  15  -3   24.96    1.33
   4  15   3   22.85    1.30
   5 -15   3   60.52    2.49
  -5 -15  -3   61.10    2.50
  -5  15  -3   61.03    2.56
   5  15   3   62.98    2.57
  -6 -15  -3   16.26    1.14
   6 -15   3   13.37    1.05
  -6  15  -3   15.46    1.15
   6  15   3   16.06    1.13
   7 -15   3   20.83    1.29
  -7 -15  -3   19.24    1.31
   7  15   3   17.16    1.25
  -7  15  -3   18.45    1.26
   8 -15   3   18.47    1.29
  -8 -15  -3   17.13    1.29
  -8  15  -3   17.91    1.31
   8  15   3   19.43    1.35
   9 -15   3    0.12    0.48
  -9 -15  -3    0.28    0.48
  -9  15  -3   -0.46    0.41
   9  15   3   -0.41    0.45
  10  16  -3   15.72    1.28
 -10  16   3   17.90    1.34
   9 -16  -3    6.49    0.87
  -9 -16   3    6.70    0.94
   9  16  -3    5.03    0.82
  -9  16   3    7.44    0.89
   8 -16  -3    7.24    0.86
  -8 -16   3    7.40    0.94
   8  16  -3    7.55    0.92
  -8  16   3   10.22    1.01
   7 -16  -3    7.82    0.91
  -7 -16   3    8.17    0.95
  -7  16   3    9.10    0.95
   7  16  -3    8.69    0.92
  -6 -16   3   -0.67    0.28
   6 -16  -3    0.09    0.38
  -6  16   3    0.01    0.34
   6  16  -3   -0.14    0.34
  -5 -16   3   17.72    1.19
   5 -16  -3   20.40    1.20
   5  16  -3   22.08    1.27
  -5  16   3   20.76    1.22
   4 -16  -3    8.17    0.79
  -4 -16   3    7.19    0.77
  -4 -16   3    6.14    0.69
  -4  16   3    6.03    0.73
   4  16  -3    7.02    0.76
   3 -16  -3   -0.15    0.27
  -3 -16   3    0.39    0.36
   3  16  -3    1.12    0.42
  -3  16   3    1.37    0.43
  -2 -16   3   12.48    0.88
  -2 -16   3   12.48    0.92
   2 -16  -3   13.63    0.89
  -2  16   3   12.64    0.90
   2  16  -3   13.00    0.95
  -1 -16   3   39.14    1.70
   1 -16  -3   38.85    1.63
   1 -16  -3   36.94    1.61
  -1 -16   3   37.37    1.69
  -1  16   3   38.15    1.74
   1  16  -3   38.71    1.76
   0 -16   3    0.20    0.28
   0 -16  -3    0.15    0.27
   0 -16   3   -0.22    0.25
   0 -16  -3    0.16    0.25
   0  16   3   -0.16    0.27
   0  16  -3    0.45    0.35
  -1 -16  -3    6.59    0.71
   1 -16   3    6.97    0.76
  -1  16  -3    6.43    0.76
   1  16   3    6.17    0.74
   2 -16   3   17.07    1.07
  -2 -16  -3   15.15    1.00
   2  16   3   16.52    1.05
  -2  16  -3   13.89    1.00
   3 -16   3   26.63    1.42
  -3 -16  -3   26.35    1.39
   3  16   3   27.38    1.45
  -3  16  -3   25.50    1.43
   4 -16   3   22.88    1.31
  -4 -16  -3   21.49    1.27
  -4  16  -3   19.09    1.27
   4  16   3   19.95    1.26
   5 -16   3    5.28    0.72
  -5 -16  -3    5.37    0.72
  -5  16  -3    6.63    0.84
   5  16   3    6.08    0.80
  -6 -16  -3   35.98    1.79
   6 -16   3   32.45    1.70
  -6  16  -3   31.88    1.76
   6  16   3   32.33    1.72
   7 -16   3   11.46    1.07
  -7 -16  -3    9.74    1.02
  -7  16  -3   10.78    1.08
   7  16   3   11.83    1.17
  -8 -16  -3    7.34    0.97
   8 -16   3    8.12    0.96
  -8  16  -3    8.35    1.01
   8  16   3    8.60    1.04
  -9  17   3   11.34    1.16
   9  17  -3   11.30    1.16
   8 -17  -3    5.21    0.84
  -8 -17   3    5.82    0.87
  -8  17   3    6.93    0.89
   8  17  -3    5.90    0.85
  -7 -17   3    2.06    0.57
   7 -17  -3    1.97    0.58
   7  17  -3    1.19    0.51
  -7  17   3    2.77    0.61
   6 -17  -3   -0.03    0.40
  -6 -17   3    0.09    0.34
  -6  17   3    0.26    0.43
   6  17  -3    0.03    0.42
   5 -17  -3    4.49    0.64
  -5 -17   3    5.44    0.75
   5  17  -3    4.66    0.72
  -5  17   3    6.27    0.76
  -4 -17   3    0.50    0.38
  -4 -17   3    1.77    0.45
   4 -17  -3    1.24    0.45
   4  17  -3    1.17    0.45
  -4  17   3    1.66    0.48
  -3 -17   3   10.15    0.87
  -3 -17   3    7.94    0.83
   3 -17  -3    9.30    0.85
   3  17  -3   10.88    0.98
  -3  17   3    9.75    0.90
  -2 -17   3    4.54    0.62
   2 -17  -3    4.46    0.59
  -2 -17   3    5.05    0.66
  -2  17   3    6.11    0.72
   2  17  -3    4.81    0.66
  -1 -17   3    2.76    0.52
   1 -17  -3    3.16    0.50
   1 -17  -3    2.32    0.45
  -1 -17   3    2.50    0.49
   1  17  -3    2.45    0.51
  -1  17   3    1.94    0.47
   0 -17   3   26.50    1.39
   0 -17  -3   26.53    1.33
   0 -17   3   25.89    1.35
   0  17   3   24.71    1.39
   0  17  -3   27.31    1.42
   1 -17   3    0.98    0.43
  -1 -17  -3    0.98    0.37
   1  17   3    1.51    0.46
  -1  17  -3    0.94    0.43
   2 -17   3    4.37    0.66
  -2 -17  -3    4.39    0.63
   2  17   3    3.49    0.57
  -2  17  -3    4.49    0.69
   3 -17   3    9.17    0.94
  -3 -17  -3    9.61    0.93
  -3  17  -3    8.82    0.95
   3  17   3   10.70    0.97
   4 -17   3    1.58    0.50
  -4 -17  -3    1.87    0.48
   4  17   3    2.57    0.54
  -4  17  -3    1.65    0.53
  -5 -17  -3   35.04    1.75
   5 -17   3   31.67    1.71
  -5  17  -3   30.98    1.70
   5  17   3   31.92    1.73
  -6 -17  -3    5.20    0.81
   6 -17   3    5.11    0.77
   6  17   3    4.68    0.77
  -6  17  -3    4.61    0.77
  -7 -17  -3    9.68    1.05
   7 -17   3    7.61    0.94
   7  17   3   10.80    1.15
  -7  17  -3    9.49    1.10
   8 -18  -3    0.42    0.63
  -8  18   3    0.21    0.47
   8  18  -3    0.48    0.52
   7 -18  -3    8.88    0.98
  -7 -18   3   10.04    1.05
   7  18  -3   10.47    1.06
  -7  18   3   10.61    1.09
   6 -18  -3    0.18    0.47
  -6 -18   3    0.37    0.41
   6  18  -3    1.27    0.53
  -6  18   3    0.55    0.45
   5 -18  -3    8.36    0.91
  -5 -18   3    8.51    0.97
   5  18  -3    9.48    0.98
  -5  18   3   11.29    1.06
  -4 -18   3   -0.26    0.31
   4 -18  -3   -0.19    0.38
   4  18  -3   -0.24    0.36
  -4  18   3    0.44    0.38
   3 -18  -3    0.32    0.36
  -3 -18   3   -0.10    0.31
  -3 -18   3   -0.22    0.35
   3  18  -3   -0.25    0.36
  -3  18   3    0.64    0.39
  -2 -18   3   16.31    1.07
  -2 -18   3   16.25    1.11
   2 -18  -3   14.80    1.03
  -2  18   3   16.38    1.13
   2  18  -3   16.44    1.11
  -1 -18   3   12.10    0.95
   1 -18  -3   15.07    1.00
  -1 -18   3   15.30    1.05
   1 -18  -3   14.71    0.99
  -1  18   3   13.96    1.06
   1  18  -3   17.05    1.09
   0 -18   3    0.71    0.43
   0 -18   3    0.88    0.38
   0 -18  -3    0.72    0.37
   0  18  -3    0.56    0.39
   0  18   3    1.05    0.43
  -1 -18  -3    1.40    0.43
   1 -18   3    1.86    0.49
   1  18   3    2.33    0.52
  -1  18  -3    2.05    0.52
  -2 -18  -3   10.97    0.99
   2 -18   3   12.80    1.02
  -2  18  -3   11.07    1.04
   2  18   3   10.34    1.02
   3 -18   3    6.84    0.83
  -3 -18  -3    6.80    0.83
  -3  18  -3    6.56    0.82
   3  18   3    7.88    0.89
  -4 -18  -3   18.41    1.28
   4 -18   3   20.11    1.36
  -4  18  -3   18.86    1.31
   4  18   3   19.92    1.29
  -5 -18  -3   -0.47    0.38
   5 -18   3   -0.12    0.47
  -5  18  -3    0.56    0.46
   5  18   3   -0.50    0.35
   6 -18   3   22.29    1.46
  -6 -18  -3   21.73    1.43
  -6  18  -3   23.78    1.51
   6  18   3   25.33    1.56
   7 -19  -3   -0.11    0.58
  -7  19   3    0.40    0.47
   7  19  -3    0.36    0.46
  -6 -19   3    8.61    1.01
   6 -19  -3    9.95    0.99
   6  19  -3    7.62    0.95
  -6  19   3    8.79    0.99
  -5 -19   3   -0.28    0.37
   5 -19  -3   -0.09    0.46
  -5  19   3    0.02    0.37
   5  19  -3    0.42    0.42
   4 -19  -3    1.09    0.46
  -4 -19   3    0.51    0.39
  -4  19   3    0.38    0.42
   4  19  -3    0.39    0.40
   3 -19  -3    4.10    0.69
  -3 -19   3    4.17    0.64
  -3 -19   3    3.26    0.63
   3  19  -3    2.82    0.60
  -3  19   3    3.86    0.66
   2 -19  -3    2.56    0.52
  -2 -19   3    2.80    0.56
  -2 -19   3    2.10    0.51
   2  19  -3    2.20    0.56
  -2  19   3    2.74    0.58
  -1 -19   3    0.50    0.41
  -1 -19   3    1.36    0.46
   1  19  -3    1.74    0.53
  -1  19   3    0.50    0.41
   0 -19   3   42.31    1.96
   0 -19  -3   42.62    1.94
   0  19   3   45.31    2.08
   0  19  -3   44.18    2.08
  -1 -19  -3    8.12    0.85
   1 -19   3    7.54    0.87
   1  19   3   10.19    1.01
  -1  19  -3    7.82    0.91
  -2 -19  -3   15.21    1.13
   2 -19   3   15.15    1.19
  -2  19  -3   17.22    1.21
   2  19   3   18.32    1.22
   3 -19   3   11.51    1.06
  -3 -19  -3   10.82    1.06
   3  19   3   10.95    1.06
  -3  19  -3   12.42    1.14
  -4 -19  -3    1.55    0.57
   4 -19   3    1.89    0.64
  -4  19  -3    1.38    0.50
   4  19   3    1.07    0.52
   5 -19   3   27.53    1.70
  -5 -19  -3   27.37    1.65
   5  19   3   27.95    1.70
  -5  19  -3   29.72    1.73
   6 -20  -3    0.73    0.65
  -6  20   3    1.43    0.57
  -5 -20   3    1.67    0.56
   5 -20  -3    0.90    0.52
  -5  20   3    1.20    0.50
   5  20  -3    0.84    0.48
   4 -20  -3   31.60    1.72
  -4 -20   3   30.78    1.73
  -4  20   3   31.71    1.76
   4  20  -3   31.94    1.80
  -3 -20   3    0.04    0.40
   3 -20  -3    0.37    0.42
   3  20  -3    0.46    0.45
  -3  20   3    0.20    0.42
  -2 -20   3   62.00    2.53
   2 -20  -3   60.59    2.50
  -2 -20   3   58.47    2.56
  -2  20   3   60.34    2.64
   2  20  -3   61.38    2.65
  -1 -20   3    2.83    0.59
  -1 -20   3    3.23    0.64
   1  20  -3    2.05    0.64
  -1  20   3    3.04    0.66
   0 -20  -3    1.42    0.46
   0 -20   3    1.57    0.55
   0  20   3    1.33    0.50
   0  20  -3    1.14    0.48
  -1 -20  -3    6.24    0.80
   1 -20   3    6.68    0.86
  -1  20  -3    6.54    0.90
   1  20   3    6.73    0.88
  -2 -20  -3   -0.02    0.38
   2 -20   3    0.31    0.48
   2  20   3    0.68    0.44
  -2  20  -3   -0.23    0.36
  -3 -20  -3    0.86    0.46
   3 -20   3    1.17    0.58
   3  20   3    0.89    0.49
  -3  20  -3    1.01    0.48
   4 -20   3   28.36    1.67
  -4 -20  -3   21.23    1.48
  -4  20  -3   28.56    1.68
   4  20   3   24.37    1.56
   4 -21  -3    6.14    0.89
  -4 -21   3    7.86    0.96
  -4  21   3    8.38    1.00
   3 -21  -3   10.01    1.01
  -3 -21   3    8.90    1.00
  -3  21   3    6.69    0.92
   3  21  -3    9.76    1.05
  -2 -21   3    2.01    0.57
  -2 -21   3    1.08    0.49
   2  21  -3    0.96    0.51
  -2  21   3    1.18    0.53
  -1 -21   3    0.60    0.46
  -1  21   3   -0.10    0.35
   1  21  -3    0.26    0.52
   0 -21   3   21.12    1.42
   0  21   3   23.94    1.49
   0  21  -3   26.05    1.54
  -1 -21  -3    3.08    0.64
   1 -21   3    5.66    0.84
  -1  21  -3    5.36    0.82
   1  21   3    3.79    0.74
  -2 -21  -3   18.60    1.31
   2 -21   3   19.93    1.40
  -2  21  -3   18.47    1.38
   2  21   3   18.64    1.38
  -3 -21  -3    1.00    0.53
   3 -22  -3   -0.61    0.48
  -2 -22   3   28.27    1.65
  -1 -22   3    0.71    0.53
   0 -22   3    0.15    0.51
  -1 -22  -3    6.54    0.88
 -14   0   4   20.91    2.12
 -13   0   4    0.52    0.58
  12   0  -4  148.48    4.91
  12   0  -4  146.68    5.03
 -11   0   4   -0.04    0.50
  11   0  -4    0.11    0.28
  11   0  -4   -0.05    0.24
  10   0  -4   18.33    0.95
  10   0  -4   16.45    0.93
 -10   0   4   13.41    1.61
   9   0  -4    0.00    0.20
  -9   0   4   -0.34    0.32
   9   0  -4    0.31    0.23
  -8   0   4    2.98    0.35
  -8   0   4    2.55    0.62
   8   0  -4    2.90    0.37
   8   0  -4    3.48    0.41
  -7   0   4    0.12    0.14
   7   0  -4    0.08    0.15
   7   0  -4    0.06    0.14
  -7   0   4    0.13    0.28
   6   0  -4   25.94    0.98
  -6   0   4   25.69    0.96
   6   0  -4   25.49    1.02
  -6   0   4   21.44    1.46
   5   0  -4    0.02    0.12
  -5   0   4   -0.11    0.11
   5   0  -4   -0.04    0.11
  -5   0   4    0.00    0.22
  -4   0   4  148.09    5.80
  -4   0   4  143.67    4.43
   4   0  -4  146.28    4.44
   4   0  -4  143.91    4.42
   3   0  -4   -0.03    0.08
  -3   0   4    0.38    0.12
  -3   0   4    0.29    0.16
  -2   0   4   17.83    0.90
   2   0  -4   19.58    0.70
  -2   0   4   17.79    0.70
  -1   0   4   -0.15    0.17
   1   0  -4   -0.27    0.10
  -1   0   4   -0.14    0.13
   0   0   4   32.30    1.13
   0   0  -4   31.33    1.05
   0   0   4   33.35    1.43
   0   0   4   32.99    1.07
  -1   0  -4   -0.10    0.09
   1   0   4   -0.02    0.09
   1   0   4   -0.12    0.07
   1   0   4    0.04    0.14
   2   0   4   75.80    3.14
   2   0   4   75.84    2.47
   2   0   4   78.42    2.32
  -2   0  -4   76.12    2.40
   3   0   4    0.03    0.19
  -3   0  -4    0.05    0.10
   3   0   4    0.11    0.13
   3   0   4    0.00    0.09
  -4   0  -4  294.44   11.57
   4   0   4  308.84    8.83
  -4   0  -4  301.24    8.93
   4   0   4  293.86    9.17
  -5   0  -4    0.20    0.12
  -5   0  -4    0.15    0.23
   5   0   4   -0.17    0.14
   5   0   4   -0.05    0.09
  -6   0  -4   24.53    0.96
  -6   0  -4   23.45    1.40
   6   0   4   24.46    1.14
   6   0   4   26.09    0.95
  -7   0  -4    0.59    0.33
   7   0   4    0.11    0.24
  -8   0  -4    4.15    0.70
   8   0   4    3.33    0.56
  -9   0  -4   -0.45    0.35
   9   0   4   -0.23    0.27
 -10   0  -4   36.70    2.24
  10   0   4   37.67    1.81
 -11   0  -4   -0.56    0.43
  11   0   4   -0.05    0.35
  12   0   4   43.77    2.21
 -14  -1   4   10.16    1.66
 -14   1   4   14.83    1.86
 -13  -1   4    0.24    0.63
 -13   1   4    0.21    0.60
  12  -1  -4   27.03    1.37
  12  -1  -4   28.02    1.34
 -12  -1   4   20.29    2.00
 -12   1   4   21.85    2.00
  12   1  -4   26.03    1.36
  11  -1  -4    0.12    0.29
  11  -1  -4    0.35    0.30
 -11  -1   4   -0.03    0.51
 -11   1   4   -0.43    0.48
  11   1  -4    0.66    0.32
  11   1  -4    0.18    0.25
  10  -1  -4   47.96    1.87
  10  -1  -4   48.45    1.84
  10   1  -4   47.27    1.81
  10   1  -4   47.79    1.86
 -10   1   4   34.49    2.59
   9  -1  -4    0.32    0.25
   9  -1  -4    0.53    0.25
  -9  -1   4    0.41    0.48
  -9   1   4    0.12    0.40
   9   1  -4    0.00    0.21
   9   1  -4    0.78    0.26
  -8  -1   4   29.39    2.09
   8  -1  -4   40.71    1.51
   8  -1  -4   39.43    1.49
  -8  -1   4   39.85    1.43
   8   1  -4   39.20    1.50
  -8   1   4   32.68    2.17
   8   1  -4   41.91    1.50
  -7  -1   4   25.11    0.99
   7  -1  -4   24.83    1.04
   7  -1  -4   23.49    1.00
   7   1  -4   24.65    1.02
  -7   1   4   24.56    0.92
   7   1  -4   26.31    1.04
  -7   1   4   19.53    1.48
   6  -1  -4  187.12    5.86
  -6  -1   4  188.08    5.81
   6  -1  -4  196.21    5.85
   6   1  -4  196.47    5.83
  -6   1   4  175.92    7.73
   6   1  -4  193.63    5.88
  -6   1   4  194.63    5.75
  -5  -1   4   22.04    1.41
   5  -1  -4   26.58    1.03
   5  -1  -4   27.07    0.97
  -5  -1   4   24.70    0.99
  -5   1   4   29.36    1.50
   5   1  -4   27.04    0.98
   5   1  -4   26.42    1.01
  -5   1   4   26.27    0.95
   4  -1  -4    4.54    0.28
  -4  -1   4    5.53    0.48
  -4   1   4    4.93    0.48
   4   1  -4    4.99    0.28
  -4   1   4    4.10    0.29
   4   1  -4    4.75    0.33
  -3  -1   4   30.93    1.15
   3  -1  -4   33.90    1.15
  -3  -1   4   30.02    1.47
   3  -1  -4   34.33    1.06
   3   1  -4   34.71    1.15
   3   1  -4   34.21    1.07
  -3   1   4   33.70    1.13
  -2  -1   4  556.53   20.96
  -2  -1   4  547.13   16.41
   2  -1  -4  559.27   16.29
  -2   1   4  571.00   16.40
   2   1  -4  557.77   16.29
  -2   1   4  553.82   21.00
  -1  -1   4    9.78    0.55
   1  -1  -4    9.83    0.42
  -1  -1   4    9.82    0.47
   1   1  -4    9.67    0.36
  -1   1   4    9.52    0.46
  -1   1   4    9.87    0.58
   0  -1   4   31.10    1.33
   0  -1   4   31.07    1.02
   0  -1   4   30.14    1.06
   0  -1   4   30.22    1.02
   0  -1  -4   29.70    0.97
   0   1   4   30.61    1.01
   0   1   4   29.85    1.35
  -1  -1  -4    3.88    0.18
   1  -1   4    3.94    0.23
   1  -1   4    3.98    0.27
  -1  -1  -4    3.82    0.26
   1  -1   4    3.93    0.34
   1  -1   4    3.89    0.26
   1   1   4    3.31    0.33
   1   1   4    4.40    0.27
  -2  -1  -4  165.31    5.04
   2  -1   4  168.14    4.96
   2  -1   4  165.71    6.50
   2  -1   4  164.92    5.14
  -2   1  -4  164.49    5.01
   2   1   4  169.44    4.89
   2   1   4  167.14    6.51
   2   1   4  168.73    5.14
   3  -1   4    7.36    0.46
   3  -1   4    6.82    0.55
  -3  -1  -4    7.66    0.40
   3  -1   4    7.17    0.36
  -3   1  -4    7.44    0.37
   3   1   4    6.54    0.56
   3   1   4    6.85    0.44
   3   1   4    7.22    0.30
   4  -1   4   74.07    2.55
   4  -1   4   75.14    2.36
  -4  -1  -4   75.55    2.42
   4   1   4   78.31    2.30
   4   1   4   70.38    2.54
  -4   1  -4   78.21    3.22
  -4   1  -4   74.05    2.37
   5  -1   4    2.59    0.26
  -5  -1  -4    2.59    0.44
  -5  -1  -4    2.83    0.29
   5  -1   4    2.16    0.34
   5   1   4    3.02    0.23
  -5   1  -4    2.12    0.41
   5   1   4    3.09    0.39
  -5   1  -4    3.12    0.27
   6  -1   4   16.57    0.73
   6  -1   4   16.13    0.88
  -6  -1  -4   17.33    1.13
  -6  -1  -4   17.24    0.75
  -6   1  -4   16.95    1.12
  -6   1  -4   17.87    0.71
  -7  -1  -4    1.06    0.41
   7  -1   4    1.04    0.34
  -7  -1  -4    1.18    0.25
  -7   1  -4    0.75    0.38
   7   1   4    0.64    0.28
   8  -1   4   72.94    2.78
  -8  -1  -4   73.77    3.46
  -8   1  -4   74.47    3.49
   8   1   4   75.97    2.80
  -9  -1  -4    0.43    0.42
   9  -1   4    0.83    0.36
  -9   1  -4    1.00    0.51
   9   1   4    0.74    0.40
 -10  -1  -4   80.95    3.78
  10  -1   4   74.10    2.99
  10   1   4   75.23    2.99
 -10   1  -4   72.97    3.70
 -11  -1  -4   -0.66    0.46
  11  -1   4    0.26    0.38
  11   1   4    0.73    0.42
 -11   1  -4    0.36    0.62
  12  -1   4    1.03    0.51
 -12  -1  -4    0.94    0.73
  12   1   4    0.41    0.50
 -12   1  -4    0.81    0.73
 -14  -2   4   35.34    2.75
 -14   2   4   35.82    2.73
 -13  -2   4    1.80    0.88
 -13   2   4    1.60    0.82
  12  -2  -4   87.90    3.14
 -12  -2   4   69.81    4.27
  12  -2  -4   91.75    3.11
 -12   2   4   74.32    4.36
  12   2  -4   87.12    3.15
  11  -2  -4   -0.26    0.25
 -11  -2   4   -0.14    0.52
  11  -2  -4   -0.01    0.26
 -11   2   4   -0.39    0.38
  11   2  -4   -0.16    0.26
  11   2  -4    0.05    0.28
  10  -2  -4    9.82    0.72
 -10  -2   4    5.01    0.98
  10  -2  -4   10.11    0.72
  10   2  -4    9.76    0.71
  10   2  -4    8.02    0.65
 -10   2   4    7.95    1.23
   9  -2  -4    1.12    0.31
  -9  -2   4    0.53    0.44
   9  -2  -4    1.32    0.33
  -9   2   4    0.32    0.42
   9   2  -4    1.00    0.30
   9   2  -4    1.32    0.30
  -8  -2   4    0.70    0.23
   8  -2  -4    0.73    0.26
  -8  -2   4    0.06    0.29
   8  -2  -4    0.50    0.22
  -8   2   4    0.37    0.39
   8   2  -4    0.52    0.24
   8   2  -4    0.24    0.20
  -7  -2   4    0.23    0.30
  -7  -2   4   -0.19    0.15
   7  -2  -4   -0.24    0.15
   7  -2  -4   -0.04    0.15
   7   2  -4   -0.23    0.13
   7   2  -4    0.26    0.16
  -7   2   4   -0.17    0.22
  -7   2   4    0.11    0.12
   6  -2  -4   21.22    0.89
   6  -2  -4   22.73    0.94
  -6  -2   4   22.41    0.92
  -6  -2   4   17.85    1.29
  -6   2   4   21.81    0.81
   6   2  -4   22.03    0.91
  -6   2   4   23.52    1.41
   6   2  -4   21.85    0.90
   5  -2  -4    0.67    0.18
  -5  -2   4    0.93    0.21
  -5  -2   4    0.75    0.33
   5  -2  -4    1.03    0.19
  -5   2   4    1.38    0.38
   5   2  -4    1.14    0.20
   5   2  -4    0.96    0.20
  -5   2   4    0.88    0.16
  -4  -2   4  241.09    8.53
   4  -2  -4  211.20    6.57
  -4  -2   4  214.93    6.61
   4  -2  -4  216.54    6.60
   4   2  -4  224.06    6.62
  -4   2   4  217.43    6.53
   4   2  -4  217.06    6.56
  -4   2   4  207.49    8.54
   3  -2  -4  102.42    3.23
  -3  -2   4  106.29    3.28
  -3  -2   4  100.06    4.14
   3  -2  -4  104.90    3.20
   3   2  -4  108.21    3.24
  -3   2   4  108.43    3.22
   3   2  -4  104.13    3.21
  -2  -2   4  446.95   13.47
   2  -2  -4  453.58   13.35
  -2  -2   4  440.88   17.15
  -2   2   4  462.84   17.24
   2   2  -4  459.84   13.36
  -2   2   4  456.31   13.51
  -2   2   4  471.90   13.45
   2   2  -4  455.24   13.53
   1  -2  -4  225.45    6.54
  -1  -2   4  210.94    6.63
  -1  -2   4  228.29    8.41
   1  -2  -4  220.31    6.61
   1   2  -4  221.20    6.57
   1   2  -4  224.31    6.63
  -1   2   4  222.57    6.62
  -1   2   4  220.92    8.48
   0  -2  -4   75.97    2.45
   0  -2   4   75.97    2.45
   0  -2   4   79.12    3.09
   0  -2  -4   79.79    2.35
   0  -2   4   79.34    2.44
   0  -2   4   79.53    2.43
   0   2   4   79.12    2.43
   0   2   4   76.61    3.14
   1  -2   4    4.73    0.29
   1  -2   4    5.60    0.39
   1  -2   4    5.19    0.29
  -1  -2  -4    4.81    0.31
   1  -2   4    5.45    0.31
   1   2   4    4.37    0.39
   2  -2   4  162.66    4.85
   2  -2   4  161.17    4.97
  -2  -2  -4  156.73    4.88
   2  -2   4  161.76    4.82
   2  -2   4  162.28    6.26
   2   2   4  159.24    4.97
   2   2   4  160.42    6.28
   3  -2   4   47.46    1.54
  -3  -2  -4   46.37    1.58
  -3   2  -4   47.05    2.06
  -3   2  -4   45.37    1.51
   3   2   4   46.01    2.08
  -4  -2  -4  157.58    4.82
   4  -2   4  157.12    4.76
   4  -2   4  150.76    4.96
   4   2   4  162.96    4.62
   4   2   4  152.76    6.25
  -4   2  -4  160.00    6.25
   4   2   4  156.04    4.97
  -4   2  -4  155.20    4.73
   5  -2   4    1.52    0.30
  -5  -2  -4    2.16    0.27
   5  -2   4    1.99    0.25
  -5  -2  -4    1.37    0.36
  -5   2  -4    2.66    0.46
   5   2   4    2.60    0.37
  -5   2  -4    2.29    0.23
   5   2   4    1.98    0.18
   6  -2   4   15.98    0.72
   6  -2   4   15.96    0.88
  -6  -2  -4   16.75    0.75
  -6  -2  -4   14.61    1.05
   6   2   4   13.95    0.83
  -6   2  -4   14.71    1.07
  -7  -2  -4   15.67    1.13
   7  -2   4   14.88    0.94
   7  -2   4   15.92    0.78
  -7  -2  -4   16.29    0.78
   7   2   4   14.67    0.93
  -7   2  -4   18.36    1.20
  -8  -2  -4   12.01    1.05
   8  -2   4   10.05    0.83
   8   2   4   10.08    0.83
  -8   2  -4   12.51    1.06
  -9  -2  -4   -0.12    0.36
   9  -2   4    0.05    0.30
   9   2   4   -0.05    0.33
  -9   2  -4   -0.58    0.43
 -10  -2  -4   17.35    1.41
  10  -2   4   14.83    1.07
  10   2   4   15.59    1.09
 -10   2  -4   14.77    1.36
  11  -2   4    0.17    0.43
 -11  -2  -4    0.17    0.48
  11   2   4    0.35    0.44
 -11   2  -4    0.11    0.66
  12  -2   4   44.33    2.18
  12   2   4   41.92    2.15
 -14  -3   4   12.17    1.76
 -14   3   4   16.54    1.99
  13  -3  -4    3.53    0.59
 -13  -3   4    1.19    0.78
 -13   3   4    2.25    0.88
 -12  -3   4    3.68    0.95
  12  -3  -4    6.88    0.74
  12  -3  -4    7.14    0.75
 -12   3   4    6.86    1.21
  12   3  -4    6.53    0.74
  11  -3  -4    1.78    0.42
  11  -3  -4    2.36    0.46
 -11  -3   4    1.83    0.71
 -11   3   4    1.95    0.77
  11   3  -4    2.49    0.48
  10  -3  -4   66.28    2.45
  10  -3  -4   66.98    2.45
  10   3  -4   68.39    2.39
  10   3  -4   70.11    2.50
 -10   3   4   54.15    3.42
   9  -3  -4    1.13    0.31
  -9  -3   4    0.69    0.46
  -9  -3   4    1.28    0.31
   9  -3  -4    1.11    0.32
   9   3  -4    1.30    0.30
  -9   3   4    1.05    0.54
   9   3  -4    0.99    0.31
   8  -3  -4   90.59    3.02
   8  -3  -4   93.05    3.03
  -8  -3   4   78.96    4.05
  -8  -3   4   93.44    2.98
   8   3  -4   91.70    3.03
  -8   3   4   75.30    4.11
   8   3  -4   95.32    2.97
   7  -3  -4    0.07    0.16
  -7  -3   4   -0.10    0.15
   7  -3  -4   -0.37    0.15
  -7  -3   4    0.40    0.29
   7   3  -4   -0.08    0.14
   7   3  -4    0.19    0.15
  -7   3   4    0.08    0.26
   6  -3  -4  158.68    5.01
   6  -3  -4  158.42    4.98
  -6  -3   4  166.28    5.00
  -6   3   4  168.24    6.67
  -6   3   4  160.69    4.83
   6   3  -4  153.91    4.93
   6   3  -4  157.21    5.01
   5  -3  -4   45.18    1.64
  -5  -3   4   46.91    1.65
  -5  -3   4   41.63    2.18
   5  -3  -4   47.39    1.61
  -5   3   4   47.84    1.53
   5   3  -4   46.82    1.61
  -5   3   4   53.31    2.31
   5   3  -4   45.65    1.61
  -4  -3   4   35.91    1.29
  -4  -3   4   37.52    1.63
   4  -3  -4   34.12    1.25
   4  -3  -4   34.73    1.20
  -4   3   4   34.30    1.17
  -4   3   4   32.11    1.68
   4   3  -4   34.33    1.21
  -3  -3   4    2.07    0.25
  -3  -3   4    2.90    0.29
  -3   3   4    2.12    0.35
   3   3  -4    2.85    0.21
  -3   3   4    2.80    0.20
   3   3  -4    2.32    0.24
   2  -3  -4   24.08    0.89
   2  -3  -4   24.99    0.88
  -2  -3   4   24.55    0.94
  -2  -3   4   25.51    1.09
  -2   3   4   24.44    1.19
  -2   3   4   26.04    0.85
   2   3  -4   25.30    0.86
   1  -3  -4   39.78    1.30
   1  -3  -4   40.17    1.35
  -1  -3   4   41.08    1.36
  -1  -3   4   38.89    1.38
  -1  -3   4   42.49    1.65
   1   3  -4   42.30    1.33
  -1   3   4   40.21    1.75
  -1   3   4   38.99    1.30
   0  -3   4  101.64    3.26
   0  -3  -4  107.70    3.15
   0  -3   4  105.27    3.25
   0  -3  -4  106.66    3.27
   0  -3   4  107.73    4.11
   0   3   4  104.37    3.26
   0   3   4  106.64    4.19
   1  -3   4    0.45    0.12
  -1  -3  -4    0.29    0.12
   1  -3   4    0.34    0.12
   1  -3   4    0.32    0.11
   1  -3   4    0.15    0.13
   1   3   4    0.35    0.12
   1   3   4    0.39    0.18
   2  -3   4  324.35    9.92
   2  -3   4  332.35    9.72
   2  -3   4  321.80   12.48
   2  -3   4  324.81    9.69
  -2  -3  -4  330.56    9.78
   2   3   4  330.94    9.92
   2   3   4  330.53   12.53
  -3  -3  -4   36.98    1.35
   3  -3   4   36.12    1.40
   3  -3   4   37.55    1.32
  -3   3  -4   39.81    1.75
  -3   3  -4   38.47    1.26
   3   3   4   37.99    1.41
   3   3   4   38.22    1.78
  -4  -3  -4    6.44    0.42
   4  -3   4    5.97    0.46
   4  -3   4    6.08    0.39
   4   3   4    5.59    0.45
  -4   3  -4    5.80    0.55
  -4   3  -4    6.04    0.32
   4   3   4    5.67    0.59
  -5  -3  -4    0.67    0.28
   5  -3   4    0.09    0.18
  -5  -3  -4    0.80    0.20
   5  -3   4    0.62    0.18
  -5   3  -4    0.82    0.15
   5   3   4    0.91    0.26
  -5   3  -4    0.88    0.31
  -6  -3  -4   66.76    3.04
  -6  -3  -4   67.88    2.28
   6  -3   4   65.65    2.43
   6  -3   4   69.46    2.27
  -6   3  -4   66.84    3.04
   6   3   4   63.06    2.41
  -7  -3  -4    5.64    0.75
   7  -3   4    7.72    0.53
  -7  -3  -4    7.36    0.53
   7  -3   4    7.02    0.69
  -7   3  -4    5.00    0.74
   7   3   4    6.82    0.69
  -8  -3  -4  100.15    4.36
   8  -3   4   94.41    3.47
   8   3   4  100.60    3.50
  -8   3  -4   93.21    4.32
  -9  -3  -4    0.36    0.42
   9  -3   4    0.97    0.41
  -9   3  -4    1.14    0.53
   9   3   4    0.89    0.37
 -10  -3  -4   55.22    2.97
  10  -3   4   54.71    2.38
  10   3   4   55.41    2.39
 -10   3  -4   60.04    3.06
  11  -3   4    3.32    0.70
 -11  -3  -4    4.47    0.91
 -11   3  -4    3.79    0.97
  11   3   4    3.08    0.66
 -12  -3  -4    0.04    0.59
  12  -3   4   -0.10    0.47
  12   3   4    0.09    0.51
 -12   3  -4   -0.14    0.63
 -14  -4   4   27.69    2.42
  13  -4  -4    5.31    0.71
 -13  -4   4    3.28    1.00
 -13   4   4    3.28    0.98
  12  -4  -4   33.50    1.62
 -12  -4   4   24.97    2.22
  12  -4  -4   35.41    1.63
  12   4  -4   34.30    1.63
 -12   4   4   34.57    2.45
 -11  -4   4    3.21    0.86
  11  -4  -4    3.46    0.55
  11  -4  -4    2.85    0.51
  11   4  -4    3.65    0.55
 -11   4   4    3.33    0.86
  10  -4  -4   11.86    0.82
  10  -4  -4   11.49    0.79
 -10  -4   4    8.11    1.20
 -10   4   4   11.92    1.46
  10   4  -4   11.39    0.72
  10   4  -4   10.66    0.79
   9  -4  -4    4.90    0.53
  -9  -4   4    3.59    0.78
  -9  -4   4    5.45    0.55
   9  -4  -4    5.55    0.56
  -9   4   4    6.45    1.07
   9   4  -4    6.97    0.63
   9   4  -4    6.04    0.54
   8  -4  -4    0.92    0.28
  -8  -4   4    0.73    0.44
   8  -4  -4    1.03    0.28
  -8  -4   4    0.80    0.27
   8   4  -4    1.23    0.27
   8   4  -4    1.32    0.29
  -8   4   4    0.85    0.49
   7  -4  -4    3.49    0.39
  -7  -4   4    3.27    0.39
  -7  -4   4    1.97    0.49
   7  -4  -4    3.02    0.37
  -7   4   4    4.55    0.76
   7   4  -4    3.59    0.39
   7   4  -4    3.22    0.35
   6  -4  -4   94.93    3.02
   6  -4  -4   92.67    3.01
  -6  -4   4   94.87    3.04
  -6   4   4   81.09    3.99
   6   4  -4   92.07    3.01
   6   4  -4   93.85    2.97
  -5  -4   4    0.18    0.24
  -5  -4   4    0.65    0.20
   5  -4  -4    0.57    0.18
   5  -4  -4    0.64    0.12
   5  -4  -4    0.65    0.18
  -5   4   4    0.79    0.34
   5   4  -4    0.66    0.17
   5   4  -4    0.63    0.18
  -4  -4   4   87.50    2.87
  -4  -4   4   93.37    3.61
   4  -4  -4   90.62    2.72
   4  -4  -4   89.11    2.83
  -4   4   4   85.14    3.71
   4   4  -4   87.38    2.81
   4   4  -4   84.00    2.79
  -3  -4   4   38.82    1.66
   3  -4  -4   39.57    1.36
   3  -4  -4   39.13    1.30
   3   4  -4   40.02    1.34
  -3   4   4   40.34    1.33
  -3   4   4   37.48    1.80
   2  -4  -4    8.88    0.39
  -2  -4   4    8.24    0.42
   2  -4  -4    7.24    0.39
   2   4  -4    7.62    0.40
   2   4  -4    7.83    0.38
  -2   4   4    7.17    0.53
  -2   4   4    7.87    0.37
  -1  -4   4    1.09    0.19
  -1  -4   4    0.98    0.17
   1  -4  -4    1.14    0.15
  -1  -4   4    1.47    0.17
   1  -4  -4    1.45    0.18
   1   4  -4    1.28    0.17
  -1   4   4    1.15    0.23
  -1   4   4    1.00    0.14
   0  -4  -4   24.59    0.81
   0  -4  -4   23.47    0.89
   0  -4   4   23.85    0.90
   0  -4   4   24.83    1.05
   0  -4   4   23.81    0.90
   0   4  -4   22.80    0.88
   0   4   4   24.69    0.88
   0   4   4   24.71    1.15
   1  -4   4  104.33    4.00
   1  -4   4  103.94    3.23
   1  -4   4   97.90    3.15
  -1  -4  -4   98.93    3.00
  -1  -4  -4  102.56    3.19
   1  -4   4  100.45    3.15
   1   4   4  102.31    3.21
   1   4   4  103.03    4.07
   2  -4   4  283.53    8.56
  -2  -4  -4  289.06    8.63
   2  -4   4  289.63    8.56
   2  -4   4  282.37    8.75
  -2   4  -4  291.96   10.98
   2   4   4  285.20    8.74
   2   4   4  291.52   11.04
   3  -4   4  153.37    4.70
   3  -4   4  156.69    4.65
  -3  -4  -4  156.28    4.76
   3  -4   4  146.99    4.84
   3   4   4  153.02    6.09
  -3   4  -4  155.94    6.06
   3   4   4  151.18    4.84
   4  -4   4  126.31    3.82
   4  -4   4  120.26    3.96
  -4  -4  -4  121.77    3.85
  -4   4  -4  118.74    3.68
   4   4   4  119.18    4.96
   4   4   4  122.49    3.97
  -4   4  -4  122.21    4.94
  -5  -4  -4    0.14    0.16
   5  -4   4    0.24    0.16
  -5  -4  -4    0.15    0.25
   5  -4   4    0.16    0.20
  -5   4  -4    0.20    0.25
   5   4   4    0.48    0.22
  -6  -4  -4   20.61    1.29
   6  -4   4   21.59    0.95
  -6  -4  -4   20.90    0.96
   6  -4   4   21.34    1.08
  -6   4  -4   20.19    1.30
   6   4   4   21.99    1.08
  -7  -4  -4   18.27    1.24
   7  -4   4   16.27    0.99
   7  -4   4   16.73    0.86
  -7  -4  -4   18.27    0.89
   7   4   4   18.05    1.00
  -7   4  -4   15.14    1.16
  -8  -4  -4   18.96    0.97
   8  -4   4   19.42    0.96
  -8  -4  -4   18.62    1.34
   8  -4   4   19.03    1.10
  -8   4  -4   19.15    1.35
   8   4   4   17.35    1.07
  -9  -4  -4   -0.18    0.40
   9  -4   4    0.05    0.30
  -9   4  -4   -0.33    0.49
   9   4   4    0.16    0.30
  10  -4   4   16.47    1.16
 -10  -4  -4   16.18    1.40
 -10   4  -4   16.61    1.45
  10   4   4   16.76    1.13
 -11  -4  -4    0.29    0.55
  11  -4   4    0.78    0.43
 -11   4  -4   -0.40    0.60
  11   4   4    1.09    0.52
  12  -4   4   26.16    1.66
  12   4   4   27.04    1.68
 -14  -5   4    9.12    1.65
  13  -5  -4    0.03    0.36
 -13  -5   4    1.14    0.74
 -13   5   4   -0.09    0.62
 -12  -5   4    0.10    0.59
  12  -5  -4    0.24    0.34
  12  -5  -4    0.70    0.41
 -12   5   4    1.46    0.75
  12   5  -4    0.51    0.37
 -11  -5   4    3.74    0.88
  11  -5  -4    5.03    0.64
  11  -5  -4    6.90    0.74
  11   5  -4    5.74    0.70
 -11   5   4    7.08    1.21
 -10  -5   4   35.07    1.55
  10  -5  -4   36.66    1.57
  10  -5  -4   36.07    1.58
 -10   5   4   35.90    2.35
  10   5  -4   34.27    1.46
  10   5  -4   34.19    1.56
  -9  -5   4   11.25    0.77
   9  -5  -4   11.21    0.76
   9  -5  -4   10.75    0.78
   9   5  -4   12.70    0.71
  -9   5   4   10.47    1.31
   9   5  -4   11.83    0.78
   8  -5  -4   44.69    1.77
   8  -5  -4   47.11    1.78
  -8  -5   4   44.62    1.76
  -8  -5   4   37.50    2.37
   8   5  -4   46.34    1.78
  -8   5   4   52.81    2.64
   8   5  -4   47.39    1.71
   7  -5  -4   -0.05    0.18
  -7  -5   4    0.14    0.29
   7  -5  -4    0.11    0.19
  -7  -5   4    0.41    0.23
  -7   5   4   -0.27    0.29
   7   5  -4    0.42    0.21
   7   5  -4    0.03    0.14
   6  -5  -4   50.70    1.86
  -6  -5   4   51.00    1.91
   6  -5  -4   49.76    1.88
  -6   5   4   63.00    2.68
   6   5  -4   52.91    1.83
   6   5  -4   51.75    1.87
   5  -5  -4  133.12    3.90
   5  -5  -4  131.11    4.08
   5  -5  -4  130.66    4.08
  -5  -5   4  112.69    5.20
  -5  -5   4  126.41    4.11
   5   5  -4  130.70    4.02
   5   5  -4  128.93    4.08
  -5   5   4  138.09    5.38
  -4  -5   4    4.32    0.42
   4  -5  -4    4.82    0.28
  -4  -5   4    5.52    0.46
   4  -5  -4    5.32    0.41
   4   5  -4    4.43    0.35
  -4   5   4    4.51    0.35
   4   5  -4    4.80    0.36
  -4   5   4    3.95    0.54
  -3  -5   4    0.30    0.19
   3  -5  -4    0.16    0.10
   3  -5  -4    0.32    0.17
   3   5  -4    0.14    0.13
   3   5  -4    0.24    0.14
  -3   5   4    0.04    0.20
  -3   5   4    0.11    0.12
   2  -5  -4   41.78    1.44
  -2  -5   4   43.38    1.70
   2  -5  -4   42.89    1.43
  -2  -5   4   43.17    1.49
  -2   5   4   40.55    1.89
  -2   5   4   43.47    1.45
   2   5  -4   44.73    1.46
  -1  -5   4    2.97    0.29
   1  -5  -4    4.14    0.29
  -1  -5   4    4.32    0.25
   1  -5  -4    4.17    0.26
   1   5  -4    3.50    0.28
  -1   5   4    3.65    0.38
  -1   5   4    4.18    0.28
   0  -5  -4   49.61    1.68
   0  -5  -4   51.67    1.58
   0  -5   4   48.52    1.68
   0  -5   4   50.05    1.68
   0  -5   4   50.23    2.00
   0   5  -4   47.97    1.68
   0   5   4   52.30    2.14
   0   5   4   49.58    1.68
  -1  -5  -4   19.90    0.66
  -1  -5  -4   20.04    0.81
   1  -5   4   19.88    0.78
   1   5   4   19.12    0.80
  -1   5  -4   20.76    0.94
   1   5   4   19.31    1.01
   2  -5   4  157.55    4.80
   2  -5   4  150.20    4.67
   2  -5   4  148.76    4.62
  -2  -5  -4  153.25    4.71
  -2   5  -4  154.34    5.93
   2   5   4  152.06    6.00
   2   5   4  149.17    4.77
  -3  -5  -4   23.94    1.00
   3  -5   4   24.28    1.04
   3  -5   4   25.12    1.00
   3  -5   4   23.98    0.89
   3   5   4   23.62    1.02
  -3   5  -4   25.63    1.25
   3   5   4   24.90    1.28
   4  -5   4    7.05    0.51
  -4  -5  -4    7.70    0.50
   4  -5   4    6.90    0.47
   4   5   4    6.18    0.49
  -4   5  -4    7.90    0.65
  -4   5  -4    6.63    0.34
   4   5   4    6.96    0.62
   5  -5   4   11.94    0.73
  -5  -5  -4   12.17    0.69
   5  -5   4   13.33    0.69
   5   5   4   12.26    0.75
  -5   5  -4   13.71    0.94
  -6  -5  -4   44.19    2.16
  -6  -5  -4   44.46    1.65
   6  -5   4   40.30    1.73
   6  -5   4   44.83    1.64
  -6   5  -4   42.01    2.14
   6   5   4   41.55    1.74
   7  -5   4   10.71    0.67
  -7  -5  -4   10.65    0.68
   7  -5   4   10.72    0.80
  -7  -5  -4    8.70    0.89
   7   5   4    9.25    0.73
  -7   5  -4    8.03    0.85
  -8  -5  -4   40.38    1.57
  -8  -5  -4   37.45    2.08
   8  -5   4   35.57    1.69
   8  -5   4   39.44    1.57
  -8   5  -4   38.41    2.15
   8   5   4   34.36    1.68
  -9  -5  -4    1.37    0.52
   9  -5   4    0.47    0.41
   9   5   4    0.99    0.40
  -9   5  -4    1.59    0.63
  10  -5   4   46.02    2.14
 -10  -5  -4   45.24    2.59
  10   5   4   48.47    2.16
 -10   5  -4   47.78    2.72
  11  -5   4    2.28    0.62
 -11  -5  -4    0.91    0.64
  11   5   4    1.25    0.53
 -11   5  -4    2.64    0.87
  12  -5   4    1.79    0.64
 -12  -5  -4    2.09    0.79
  12   5   4    1.32    0.64
 -12   5  -4    0.59    0.76
  14  -6  -4   25.26    1.53
  13  -6  -4    2.73    0.57
 -13   6   4    2.03    0.89
  12  -6  -4   40.62    1.88
  12  -6  -4   37.68    1.82
  12   6  -4   39.47    1.85
 -12   6   4   43.22    2.79
 -11  -6   4    3.30    0.80
  11  -6  -4    4.35    0.59
  11  -6  -4    4.46    0.62
  11   6  -4    4.26    0.59
 -11   6   4    6.58    1.14
  10  -6  -4   17.31    1.05
  10  -6  -4   17.99    1.03
 -10  -6   4   17.48    1.02
 -10   6   4   18.50    1.60
  10   6  -4   17.32    1.06
  -9  -6   4    0.01    0.25
   9  -6  -4    0.35    0.26
  -9  -6   4    0.00    0.36
   9  -6  -4    0.29    0.28
  -9   6   4    0.13    0.45
   9   6  -4    0.13    0.25
   9   6  -4    0.02    0.20
   8  -6  -4    1.94    0.38
   8  -6  -4    1.52    0.34
  -8  -6   4    2.01    0.50
  -8  -6   4    2.03    0.39
   8   6  -4    1.54    0.33
  -8   6   4    2.71    0.67
   8   6  -4    2.02    0.33
   7  -6  -4    0.46    0.23
  -7  -6   4    0.82    0.35
   7  -6  -4    0.71    0.27
  -7  -6   4    0.90    0.28
  -7   6   4    0.20    0.36
   7   6  -4    0.32    0.20
   7   6  -4    0.87    0.24
   6  -6  -4   69.94    2.42
  -6  -6   4   66.02    2.41
   6  -6  -4   69.31    2.39
  -6   6   4   72.40    3.24
   6   6  -4   70.03    2.40
   6   6  -4   69.65    2.34
  -5  -6   4    3.92    0.42
   5  -6  -4    3.40    0.38
   5  -6  -4    4.99    0.27
  -5  -6   4    3.69    0.49
   5   6  -4    3.93    0.39
  -5   6   4    4.74    0.42
   5   6  -4    4.72    0.36
  -5   6   4    3.71    0.57
  -4  -6   4  158.35    6.38
   4  -6  -4  167.34    4.96
   4  -6  -4  164.46    5.09
  -4  -6   4  168.13    5.17
   4   6  -4  169.54    5.14
  -4   6   4  163.89    5.12
   4   6  -4  165.48    5.04
  -4   6   4  160.07    6.59
   3  -6  -4   94.64    2.81
   3  -6  -4   90.98    2.88
  -3  -6   4   89.96    2.96
  -3  -6   4   88.53    3.49
  -3   6   4   85.97    3.73
   3   6  -4   89.84    2.86
   3   6  -4   88.63    2.89
  -3   6   4   89.76    2.89
  -2  -6   4   60.63    2.08
   2  -6  -4   62.89    2.02
   2  -6  -4   60.61    2.03
  -2  -6   4   62.70    2.40
  -2  -6   4   65.64    2.14
  -2   6   4   63.47    2.66
   2   6  -4   61.38    2.07
  -2   6   4   62.25    2.07
  -1  -6   4   -0.11    0.13
  -1  -6   4    0.13    0.09
   1  -6  -4    0.17    0.12
  -1  -6   4    0.14    0.13
   1  -6  -4    0.23    0.12
  -1   6   4    0.29    0.12
   1   6  -4    0.07    0.13
  -1   6   4    0.24    0.18
   0  -6   4   10.86    0.58
   0  -6  -4   11.93    0.58
   0  -6  -4   11.59    0.49
   0  -6   4   10.93    0.57
   0   6  -4   12.03    0.58
   0   6   4   11.12    0.56
   0   6  -4   12.01    0.56
   0   6   4   11.55    0.71
   1  -6   4   67.63    2.26
  -1  -6  -4   67.89    2.27
  -1  -6  -4   69.31    2.10
   1  -6   4   67.78    2.23
  -1   6  -4   66.12    2.29
  -1   6  -4   70.45    2.75
   1   6   4   67.24    2.28
   1   6   4   70.32    2.86
   2  -6   4  185.58    5.59
  -2  -6  -4  185.97    5.63
  -2  -6  -4  184.26    5.36
   2  -6   4  179.25    5.52
   2  -6   4  186.06    5.72
   2   6   4  180.68    7.14
  -2   6  -4  183.47    7.06
   2   6   4  175.29    5.69
   3  -6   4   11.50    0.51
  -3  -6  -4   11.30    0.62
   3  -6   4   11.09    0.61
   3  -6   4   11.35    0.66
   3   6   4   10.96    0.63
   3   6   4   11.56    0.78
  -3   6  -4   11.83    0.74
   4  -6   4  112.95    3.76
   4  -6   4  115.93    3.64
  -4  -6  -4  113.89    3.66
   4  -6   4  115.04    3.47
   4   6   4  108.08    4.65
  -4   6  -4  113.17    4.62
   4   6   4  113.02    3.74
   5  -6   4    4.67    0.47
  -5  -6  -4    5.20    0.49
   5  -6   4    2.81    0.41
  -5   6  -4    3.83    0.54
   5   6   4    3.53    0.44
  -6  -6  -4   17.55    0.89
  -6  -6  -4   16.37    1.13
   6  -6   4   15.76    0.93
   6  -6   4   17.02    0.87
   6   6   4   16.73    0.95
  -6   6  -4   16.57    1.14
  -7  -6  -4    2.64    0.41
  -7  -6  -4    2.27    0.51
   7  -6   4    2.88    0.48
   7  -6   4    2.49    0.40
   7   6   4    2.87    0.50
  -7   6  -4    2.62    0.58
   8  -6   4    5.12    0.57
   8  -6   4    4.58    0.61
  -8  -6  -4    5.68    0.80
  -8  -6  -4    3.62    0.50
   8   6   4    5.18    0.64
  -8   6  -4    4.82    0.79
   9  -6   4    2.41    0.46
  -9  -6  -4    2.20    0.61
  -9  -6  -4    2.67    0.47
   9  -6   4    1.93    0.49
   9   6   4    2.17    0.53
  -9   6  -4    2.03    0.71
  10  -6   4   21.10    1.35
 -10  -6  -4   21.93    1.63
 -10   6  -4   22.66    1.73
  10   6   4   20.77    1.36
  11  -6   4    0.80    0.48
 -11  -6  -4    0.56    0.51
 -11   6  -4   -0.49    0.51
  11   6   4    0.12    0.47
  12  -6   4   24.81    1.63
  12   6   4   24.43    1.59
  14  -7  -4    8.05    0.94
  13  -7  -4    1.18    0.49
 -13   7   4    2.59    0.95
  12  -7  -4    1.41    0.45
  12   7  -4    1.09    0.45
 -12   7   4    2.55    0.89
  11  -7  -4    0.67    0.38
  11  -7  -4    0.00    0.33
  11   7  -4    0.37    0.35
 -11   7   4    0.32    0.53
  10  -7  -4   33.60    1.55
 -10  -7   4   32.94    1.54
  10  -7  -4   33.68    1.57
 -10   7   4   33.88    2.25
  10   7  -4   36.49    1.61
   9  -7  -4    5.88    0.61
  -9  -7   4    5.16    0.60
   9  -7  -4    5.00    0.59
   9   7  -4    5.70    0.54
  -9   7   4    6.95    1.06
   9   7  -4    6.36    0.66
  -8  -7   4   52.21    2.11
   8  -7  -4   55.77    2.12
   8  -7  -4   54.09    2.12
  -8   7   4   60.10    2.98
   8   7  -4   58.31    2.02
   8   7  -4   56.90    2.13
   7  -7  -4    0.41    0.24
  -7  -7   4    0.34    0.29
  -7  -7   4    0.27    0.22
   7  -7  -4    0.46    0.25
  -7   7   4    0.66    0.42
   7   7  -4    0.31    0.19
   7   7  -4    0.36    0.24
   6  -7  -4    5.80    0.54
  -6  -7   4    4.88    0.51
   6   7  -4    5.37    0.42
   6   7  -4    5.81    0.48
  -6   7   4    6.22    0.53
  -6   7   4    5.08    0.77
   5  -7  -4  103.03    3.09
  -5  -7   4   98.30    3.35
   5  -7  -4   96.53    3.29
  -5  -7   4   98.52    4.13
   5   7  -4  106.14    3.24
   5   7  -4  100.88    3.31
  -5   7   4  102.87    3.32
  -5   7   4   99.03    4.32
  -4  -7   4    0.94    0.20
   4  -7  -4    0.35    0.18
  -4  -7   4    0.57    0.23
   4  -7  -4    0.90    0.15
  -4   7   4    0.97    0.21
  -4   7   4    0.58    0.30
   4   7  -4    0.86    0.22
   4   7  -4    0.72    0.20
  -3  -7   4   11.86    0.55
   3  -7  -4   11.11    0.59
  -3  -7   4   12.10    0.66
   3  -7  -4   12.16    0.54
  -3   7   4   11.34    0.78
  -3   7   4   10.45    0.57
   3   7  -4   11.28    0.59
   2  -7  -4   64.72    2.16
  -2  -7   4   65.43    2.25
  -2  -7   4   64.05    2.21
   2  -7  -4   65.56    2.15
  -2   7   4   68.24    2.82
   2   7  -4   65.24    2.21
  -2   7   4   68.40    2.22
  -1  -7   4    9.78    0.57
   1  -7  -4   10.32    0.50
  -1  -7   4   10.15    0.56
   1  -7  -4    9.79    0.52
  -1   7   4    9.73    0.66
  -1   7   4   10.31    0.53
   1   7  -4   10.49    0.55
   0  -7  -4  225.33    6.82
   0  -7   4  228.16    6.83
   0  -7  -4  227.04    6.68
   0  -7   4  220.54    6.80
   0   7   4  223.90    6.90
   0   7  -4  223.95    6.91
   0   7   4  220.60    8.66
  -1  -7  -4    8.08    0.39
   1  -7   4    8.75    0.48
  -1  -7  -4    8.21    0.50
   1  -7   4    7.69    0.51
   1   7   4    8.36    0.60
  -1   7  -4    7.87    0.49
  -1   7  -4    8.01    0.52
   1   7   4    8.98    0.52
   2  -7   4  124.21    3.89
   2  -7   4  119.92    3.80
  -2  -7  -4  122.75    3.66
  -2  -7  -4  125.00    3.91
  -2   7  -4  121.65    4.82
  -2   7  -4  123.82    3.97
   2   7   4  124.88    4.92
   2   7   4  117.17    3.93
  -3  -7  -4   18.38    0.85
   3  -7   4   18.82    0.72
   3  -7   4   17.85    0.83
   3  -7   4   16.76    0.87
  -3   7  -4   18.59    0.98
   3   7   4   16.33    0.85
   3   7   4   16.42    1.01
   4  -7   4    9.46    0.64
  -4  -7  -4    9.07    0.58
   4  -7   4    8.70    0.58
  -4   7  -4    8.57    0.69
   4   7   4    9.43    0.74
   4   7   4    8.46    0.61
  -5  -7  -4   11.35    0.72
   5  -7   4   11.15    0.77
   5  -7   4   12.01    0.71
   5   7   4   12.70    0.92
  -5   7  -4   11.23    0.88
   5   7   4   12.30    0.75
   6  -7   4   23.04    1.09
   6  -7   4   21.81    1.15
  -6  -7  -4   23.13    1.38
  -6  -7  -4   21.66    1.07
  -6   7  -4   23.65    1.42
   6   7   4   21.97    1.15
  -7  -7  -4    6.34    0.80
   7  -7   4    6.36    0.69
   7  -7   4    7.02    0.67
  -7  -7  -4    8.22    0.71
  -7   7  -4    8.02    0.94
   7   7   4    5.97    0.67
  -8  -7  -4   18.78    1.32
   8  -7   4   16.28    0.97
   8  -7   4   17.43    1.13
   8   7   4   16.36    1.10
  -8   7  -4   18.21    1.39
   9  -7   4    4.59    0.59
  -9  -7  -4    3.54    0.52
  -9  -7  -4    4.96    0.79
   9  -7   4    3.59    0.60
   9   7   4    3.84    0.66
  -9   7  -4    5.04    0.89
 -10  -7  -4    9.72    1.18
  10  -7   4    9.42    0.98
 -10   7  -4   13.22    1.33
  10   7   4    9.07    0.97
  11  -7   4    0.85    0.48
 -11  -7  -4   -0.53    0.51
 -11   7  -4    0.16    0.68
  11   7   4    0.03    0.40
 -12  -7  -4   -0.82    0.62
 -12   7  -4   -0.05    0.65
  13  -8  -4    3.32    0.63
 -13   8   4    3.69    1.10
  12  -8  -4   14.72    1.12
 -12   8   4   19.92    1.85
  12   8  -4   17.34    1.20
 -11  -8   4    8.73    0.87
  11  -8  -4   12.01    0.90
  11  -8  -4   11.61    0.93
 -11   8   4   13.63    1.61
  11   8  -4    9.70    0.91
  10  -8  -4   14.53    0.98
 -10  -8   4   12.65    0.93
  10  -8  -4   13.41    0.94
 -10   8   4   15.08    1.47
  10   8  -4   15.76    1.00
  -9  -8   4   12.15    0.87
   9  -8  -4   11.68    0.83
   9  -8  -4   10.73    0.81
  -9   8   4   12.01    1.22
   9   8  -4   11.18    0.81
   8  -8  -4   12.78    0.86
  -8  -8   4   11.55    0.83
   8   8  -4   12.61    0.81
  -8   8   4   17.01    1.35
   8   8  -4   12.68    0.75
   7  -8  -4   27.44    1.26
  -7  -8   4   26.05    1.26
   7   8  -4   26.22    1.21
  -7   8   4   28.22    1.24
   7   8  -4   25.89    1.12
  -7   8   4   27.24    1.70
  -6  -8   4   25.11    1.19
   6  -8  -4   27.38    1.20
  -6   8   4   26.69    1.17
  -6   8   4   24.68    1.55
   6   8  -4   26.36    1.09
   6   8  -4   25.82    1.15
   5  -8  -4    1.38    0.30
  -5  -8   4    1.36    0.30
   5   8  -4    1.10    0.24
   5   8  -4    1.36    0.28
  -5   8   4    0.77    0.34
  -5   8   4    1.08    0.24
  -4  -8   4  173.09    5.38
   4  -8  -4  166.76    5.14
   4  -8  -4  169.34    5.29
  -4  -8   4  178.18    6.54
  -4   8   4  164.26    6.81
   4   8  -4  168.28    5.23
   4   8  -4  166.11    5.34
  -4   8   4  169.70    5.35
   3  -8  -4   34.18    1.18
  -3  -8   4   30.61    1.30
  -3  -8   4   32.81    1.28
  -3   8   4   32.66    1.26
   3   8  -4   32.31    1.27
  -3   8   4   31.92    1.61
  -2  -8   4  114.10    3.68
   2  -8  -4  110.54    3.56
  -2  -8   4  112.71    3.62
   2  -8  -4  112.96    3.55
  -2   8   4  114.25    3.65
   2   8  -4  113.20    3.65
  -2   8   4  115.26    4.60
  -1  -8   4    9.40    0.57
   1  -8  -4    8.82    0.51
  -1  -8   4    9.57    0.56
   1  -8  -4   10.04    0.51
  -1   8   4    9.03    0.65
   1   8  -4    9.12    0.54
  -1   8   4    9.11    0.53
   0  -8  -4    0.31    0.15
   0  -8   4    0.32    0.17
   0  -8  -4    0.12    0.15
   0  -8   4    0.26    0.19
   0   8  -4    0.20    0.19
   0   8  -4    0.35    0.11
   0   8   4    0.30    0.20
   0   8   4    0.33    0.16
   1  -8   4  193.00    5.92
  -1  -8  -4  191.67    5.96
  -1  -8  -4  195.53    5.77
   1  -8   4  189.59    5.94
  -1   8  -4  194.47    7.38
  -1   8  -4  195.25    6.06
   1   8   4  192.36    6.04
   1   8   4  192.26    7.53
   2  -8   4    1.98    0.27
   2  -8   4    1.34    0.26
  -2  -8  -4    1.93    0.19
  -2  -8  -4    1.65    0.28
   2   8   4    1.41    0.29
   2   8   4    2.19    0.37
  -2   8  -4    1.96    0.30
  -2   8  -4    2.10    0.33
  -3  -8  -4    7.69    0.55
   3  -8   4    7.68    0.54
   3  -8   4    7.60    0.42
   3   8   4    7.73    0.63
  -3   8  -4    7.71    0.59
   3   8   4    7.42    0.55
  -3   8  -4    6.72    0.54
   4  -8   4   96.59    3.33
   4  -8   4   98.17    3.23
  -4  -8  -4   94.28    3.24
  -4   8  -4   95.81    4.02
   4   8   4   97.57    3.31
   4   8   4   96.90    4.06
   5  -8   4    0.94    0.31
   5  -8   4    1.65    0.36
  -5  -8  -4    1.95    0.38
  -5   8  -4    1.87    0.42
   5   8   4    2.77    0.49
   5   8   4    1.88    0.37
  -6  -8  -4   36.21    1.94
   6  -8   4   36.70    1.65
  -6  -8  -4   38.90    1.59
   6  -8   4   37.80    1.57
  -6   8  -4   37.75    1.98
   6   8   4   37.79    1.64
  -7  -8  -4    0.80    0.37
   7  -8   4    0.68    0.32
  -7  -8  -4    1.16    0.34
   7  -8   4    0.83    0.37
  -7   8  -4    0.49    0.42
   7   8   4    0.58    0.34
   8  -8   4   -0.22    0.26
   8  -8   4    0.30    0.35
  -8  -8  -4    0.41    0.31
  -8  -8  -4    0.20    0.36
   8   8   4    0.09    0.34
  -8   8  -4    0.08    0.43
   9  -8   4    1.85    0.50
  -9  -8  -4    2.75    0.52
  -9  -8  -4    2.57    0.65
   9  -8   4    2.23    0.49
  -9   8  -4    2.77    0.78
   9   8   4    2.59    0.57
  10  -8   4    3.60    0.70
 -10  -8  -4    5.05    0.87
  10   8   4    5.37    0.79
 -10   8  -4    4.70    0.98
 -11  -8  -4    0.89    0.67
  11  -8   4    0.42    0.53
 -11   8  -4    1.16    0.78
  11   8   4    1.12    0.59
  13  -9  -4    8.67    0.97
 -13   9   4    7.45    1.52
  12  -9  -4    0.27    0.40
  12   9  -4   -0.47    0.39
 -12   9   4    0.76    0.70
  11  -9  -4    1.06    0.43
  11  -9  -4    1.40    0.48
 -11  -9   4    1.67    0.50
 -11   9   4    1.44    0.74
  11   9  -4    1.62    0.47
 -10  -9   4   19.26    1.18
  10  -9  -4   19.45    1.18
 -10   9   4   23.84    1.82
  10   9  -4   18.92    1.17
   9  -9  -4    0.89    0.34
  -9  -9   4    1.64    0.41
   9   9  -4    1.62    0.40
  -9   9   4    0.50    0.53
  -9   9   4    1.59    0.40
  -8  -9   4   64.06    2.50
   8  -9  -4   64.64    2.49
  -8   9   4   68.11    2.51
   8   9  -4   66.12    2.34
  -8   9   4   72.55    3.41
   8   9  -4   63.66    2.47
  -7  -9   4    1.16    0.33
   7  -9  -4    0.34    0.28
   7   9  -4   -0.08    0.22
   7   9  -4    0.27    0.20
  -7   9   4    0.03    0.24
  -7   9   4    0.00    0.41
   6  -9  -4    0.58    0.29
  -6  -9   4    0.25    0.24
  -6   9   4    1.26    0.30
   6   9  -4    0.40    0.25
   6   9  -4    0.68    0.22
  -6   9   4    0.08    0.35
  -5  -9   4   57.50    2.18
   5  -9  -4   55.51    2.11
  -5   9   4   58.93    2.12
   5   9  -4   58.97    2.12
   5   9  -4   60.23    2.05
  -5   9   4   58.00    2.76
   4  -9  -4    1.68    0.32
   4  -9  -4    1.98    0.23
  -4  -9   4    2.27    0.38
   4   9  -4    1.55    0.27
  -4   9   4    1.49    0.28
  -4   9   4    1.43    0.37
   4   9  -4    1.94    0.31
   3  -9  -4    0.85    0.24
  -3  -9   4    1.01    0.27
  -3  -9   4    0.95    0.27
   3  -9  -4    0.58    0.16
   3   9  -4    0.46    0.21
  -3   9   4    0.84    0.29
  -3   9   4    0.87    0.24
  -2  -9   4  103.71    3.40
  -2  -9   4  101.86    3.34
   2  -9  -4  102.64    3.27
   2  -9  -4  101.42    3.28
  -2   9   4  103.88    3.38
   2   9  -4  100.71    3.37
  -2   9   4  103.51    4.21
   1  -9  -4   -0.12    0.13
   1  -9  -4    0.62    0.18
  -1  -9   4    0.01    0.16
  -1  -9   4   -0.05    0.18
   1   9  -4    0.16    0.19
  -1   9   4    0.14    0.20
  -1   9   4   -0.16    0.12
   0  -9  -4  283.06    8.59
   0  -9   4  294.15    8.77
   0  -9  -4  284.75    8.74
   0  -9   4  288.34    8.74
   0   9   4  293.26   11.10
   0   9  -4  280.99    8.87
   0   9   4  295.39    8.88
  -1  -9  -4    2.68    0.27
  -1  -9  -4    2.25    0.33
   1  -9   4    2.95    0.38
   1  -9   4    3.22    0.35
  -1   9  -4    2.94    0.33
   1   9   4    2.50    0.38
   1   9   4    2.78    0.37
  -1   9  -4    2.72    0.38
  -2  -9  -4   77.62    2.41
   2  -9   4   75.48    2.62
   2  -9   4   77.03    2.53
  -2  -9  -4   75.47    2.63
   2   9   4   77.55    2.68
   2   9   4   76.32    3.24
  -2   9  -4   75.65    2.68
  -2   9  -4   79.46    3.17
  -3  -9  -4   42.22    1.70
   3  -9   4   43.76    1.71
   3  -9   4   44.63    1.56
   3   9   4   43.43    1.74
  -3   9  -4   44.93    1.77
   3   9   4   45.86    2.09
  -3   9  -4   49.15    2.07
   4  -9   4   23.91    1.12
  -4  -9  -4   23.77    1.13
  -4   9  -4   25.64    1.20
   4   9   4   24.63    1.17
  -4   9  -4   24.34    1.33
   4   9   4   24.72    1.37
   5  -9   4    0.78    0.29
   5  -9   4    1.13    0.34
  -5  -9  -4    1.07    0.34
   5   9   4    1.18    0.34
  -5   9  -4    0.92    0.37
   5   9   4    1.14    0.37
  -6  -9  -4   12.29    0.82
   6  -9   4   11.02    0.86
  -6  -9  -4   11.80    0.94
   6  -9   4   11.81    0.80
  -6   9  -4   10.83    0.97
   6   9   4   12.10    0.83
   7  -9   4   -0.12    0.26
  -7  -9  -4    0.27    0.30
   7  -9   4   -0.38    0.31
  -7  -9  -4   -0.01    0.29
  -7   9  -4   -0.16    0.36
   7   9   4    0.39    0.32
  -8  -9  -4   31.42    1.87
   8  -9   4   31.02    1.60
  -8  -9  -4   30.89    1.50
   8  -9   4   30.18    1.48
  -8   9  -4   35.42    2.08
   8   9   4   30.67    1.59
  -9  -9  -4    1.12    0.52
   9  -9   4    0.36    0.35
  -9  -9  -4    0.49    0.35
   9  -9   4   -0.34    0.30
   9   9   4    0.82    0.44
  -9   9  -4    0.44    0.56
 -10  -9  -4    4.64    0.76
 -10  -9  -4    4.19    0.80
  10  -9   4    4.15    0.62
  10  -9   4    5.37    0.81
  10   9   4    2.92    0.66
 -10   9  -4    5.25    1.08
  11  -9   4    9.61    1.09
  11   9   4    8.08    0.99
 -11   9  -4    6.41    1.27
  12 -10  -4    6.73    0.86
  12  10  -4    6.80    0.87
 -12  10   4    7.75    1.33
 -11 -10   4    3.64    0.65
  11 -10  -4    4.26    0.66
 -11  10   4    4.64    1.07
 -11  10   4    4.27    0.64
  11  10  -4    4.06    0.68
  10 -10  -4    6.28    0.73
 -10 -10   4    8.03    0.85
 -10  10   4    8.10    1.19
  10  10  -4    9.16    0.87
 -10  10   4    7.30    0.77
   9 -10  -4    0.85    0.39
  -9 -10   4    0.67    0.34
  -9  10   4    0.85    0.37
   9  10  -4    0.63    0.38
  -9  10   4    0.23    0.48
  -8 -10   4   15.24    0.99
   8 -10  -4   14.04    0.94
   8  10  -4   14.37    0.93
  -8  10   4   14.73    0.94
  -8  10   4   15.05    1.33
  -7 -10   4    4.20    0.59
   7 -10  -4    5.08    0.60
   7  10  -4    4.45    0.55
  -7  10   4    4.66    0.55
  -7  10   4    5.29    0.87
   7  10  -4    4.66    0.48
   6 -10  -4    8.73    0.69
  -6 -10   4    7.51    0.73
   6  10  -4    9.84    0.70
  -6  10   4    7.36    0.68
  -6  10   4    9.53    1.03
   6  10  -4    8.24    0.58
   5 -10  -4    3.80    0.49
  -5 -10   4    3.34    0.46
   5  10  -4    3.56    0.41
  -5  10   4    4.13    0.65
  -5  10   4    4.14    0.49
   5  10  -4    3.71    0.45
  -4 -10   4  101.35    3.45
   4 -10  -4   97.48    3.19
   4 -10  -4   99.18    3.36
   4  10  -4  100.30    3.41
   4  10  -4  105.41    3.32
  -4  10   4  106.41    4.33
  -4  10   4   99.30    3.40
  -3 -10   4   10.04    0.68
   3 -10  -4    9.51    0.61
  -3 -10   4    9.94    0.64
   3 -10  -4    9.84    0.54
  -3  10   4   10.28    0.78
  -3  10   4   10.17    0.61
   3  10  -4    8.27    0.60
   2 -10  -4   68.45    2.34
  -2 -10   4   68.38    2.42
   2 -10  -4   71.01    2.37
  -2 -10   4   69.98    2.46
  -2  10   4   72.12    3.02
  -2  10   4   69.03    2.44
   2  10  -4   69.97    2.45
   1 -10  -4    3.24    0.36
  -1 -10   4    3.02    0.39
   1 -10  -4    2.72    0.32
  -1 -10   4    3.17    0.41
   1  10  -4    2.47    0.35
  -1  10   4    2.44    0.34
  -1  10   4    3.00    0.42
   0 -10   4    8.30    0.55
   0 -10  -4    7.12    0.46
   0 -10  -4    6.82    0.49
   0 -10   4    7.10    0.54
   0  10   4    6.46    0.52
   0  10   4    6.97    0.59
   0  10  -4    7.43    0.54
  -1 -10  -4   52.18    1.77
  -1 -10  -4   53.81    1.93
   1 -10   4   52.37    1.94
   1 -10   4   53.11    1.89
  -1  10  -4   52.18    1.97
   1  10   4   53.15    1.97
   1  10   4   53.31    2.33
  -2 -10  -4    0.57    0.19
   2 -10   4    0.34    0.18
   2 -10   4    0.25    0.24
  -2 -10  -4    0.59    0.22
  -2  10  -4    0.26    0.23
   2  10   4    0.50    0.26
  -2  10  -4    0.85    0.26
   2  10   4    0.36    0.21
   3 -10   4    4.49    0.50
  -3 -10  -4    3.89    0.47
  -3  10  -4    5.78    0.63
   3  10   4    4.89    0.52
   3  10   4    4.82    0.57
  -3  10  -4    3.92    0.48
   4 -10   4  153.07    5.05
  -4 -10  -4  159.46    5.10
  -4  10  -4  152.24    5.18
  -4  10  -4  164.32    6.41
   4  10   4  154.73    5.17
   4  10   4  159.97    6.35
   5 -10   4    7.06    0.67
  -5 -10  -4    6.08    0.64
   5  10   4    7.69    0.76
  -5  10  -4    7.99    0.81
  -5  10  -4    7.29    0.71
   5  10   4    7.64    0.71
   6 -10   4   41.18    1.80
  -6 -10  -4   39.28    1.72
   6 -10   4   38.68    1.69
  -6  10  -4   43.67    2.23
   6  10   4   38.64    1.74
  -7 -10  -4    3.69    0.62
   7 -10   4    3.11    0.55
   7 -10   4    3.41    0.54
  -7 -10  -4    3.82    0.58
  -7  10  -4    3.40    0.74
   7  10   4    4.43    0.63
   8 -10   4    2.42    0.51
  -8 -10  -4    2.15    0.54
  -8 -10  -4    2.35    0.49
   8 -10   4    2.15    0.55
  -8  10  -4    1.86    0.65
   8  10   4    1.53    0.49
   9 -10   4   20.87    1.24
   9 -10   4   22.83    1.40
  -9 -10  -4   21.11    1.24
  -9  10  -4   17.27    1.70
   9  10   4   21.72    1.38
  10 -10   4    3.87    0.74
 -10 -10  -4    3.36    0.63
  10 -10   4    1.63    0.51
 -10  10  -4    2.28    0.83
  10  10   4    3.44    0.73
  11 -10   4    1.23    0.63
  11  10   4    0.41    0.55
 -11  10  -4    0.66    0.70
  12 -11  -4    0.24    0.43
  12  11  -4    0.70    0.50
 -12  11   4   -0.06    0.63
 -11 -11   4    3.30    0.64
  11 -11  -4    2.82    0.60
 -11  11   4    3.89    0.94
  11  11  -4    3.08    0.62
 -11  11   4    4.03    0.67
  10 -11  -4    4.59    0.67
 -10 -11   4    4.07    0.65
 -10  11   4    4.14    0.95
 -10  11   4    5.26    0.69
  10  11  -4    4.70    0.69
  -9 -11   4    8.04    0.84
   9 -11  -4    6.54    0.74
   9  11  -4    8.43    0.81
  -9  11   4    7.36    1.11
  -9  11   4    8.23    0.81
   8 -11  -4   44.02    1.97
  -8 -11   4   50.08    2.06
  -8  11   4   47.73    1.99
   8  11  -4   44.71    1.96
  -8  11   4   50.38    2.69
  -7 -11   4    0.20    0.31
   7 -11  -4    0.03    0.29
  -7  11   4   -0.03    0.41
   7  11  -4    0.61    0.30
   7  11  -4    0.04    0.20
  -7  11   4    0.37    0.30
  -6 -11   4    1.20    0.36
   6 -11  -4    0.77    0.33
   6  11  -4    0.61    0.25
  -6  11   4    0.72    0.27
   6  11  -4    0.96    0.35
  -6  11   4    1.36    0.51
  -5 -11   4   28.11    1.36
   5 -11  -4   29.23    1.33
  -5  11   4   30.46    1.33
  -5  11   4   29.71    1.69
   5  11  -4   29.48    1.24
   5  11  -4   28.08    1.31
   4 -11  -4    5.39    0.55
  -4 -11   4    5.24    0.59
  -4  11   4    4.64    0.50
   4  11  -4    4.65    0.50
  -4  11   4    5.07    0.66
   4  11  -4    6.06    0.54
  -3 -11   4   21.82    1.02
   3 -11  -4   19.93    0.97
  -3 -11   4   19.97    1.04
   3 -11  -4   19.82    0.87
  -3  11   4   20.85    1.20
  -3  11   4   19.57    0.98
   3  11  -4   18.83    0.97
  -2 -11   4   61.83    2.24
   2 -11  -4   60.76    2.18
   2 -11  -4   61.63    2.16
  -2 -11   4   64.28    2.30
  -2  11   4   64.35    2.28
   2  11  -4   61.25    2.27
  -2  11   4   63.97    2.76
  -1 -11   4    2.59    0.38
  -1 -11   4    3.32    0.43
   1 -11  -4    3.18    0.38
   1 -11  -4    2.37    0.32
  -1  11   4    2.90    0.39
  -1  11   4    3.47    0.46
   1  11  -4    2.35    0.36
   0 -11   4  183.14    5.83
   0 -11  -4  187.91    5.83
   0 -11   4  184.65    5.85
   0 -11  -4  186.82    5.69
   0  11   4  190.79    7.31
   0  11   4  182.37    5.93
   0  11  -4  185.69    5.94
   1 -11   4    0.09    0.20
  -1 -11  -4   -0.04    0.16
  -1 -11  -4    0.09    0.21
   1 -11   4    0.15    0.20
   1  11   4    0.44    0.24
  -1  11  -4    0.54    0.26
   1  11   4    0.47    0.21
   2 -11   4   19.21    0.92
  -2 -11  -4   18.95    0.99
   2 -11   4   20.52    1.04
   2  11   4   21.95    1.16
  -2  11  -4   21.34    1.07
   2  11   4   20.50    1.03
   3 -11   4   50.19    1.97
  -3 -11  -4   50.82    1.97
   3  11   4   52.13    2.34
  -3  11  -4   50.20    2.01
   3  11   4   51.00    2.00
  -4 -11  -4    3.94    0.53
   4 -11   4    2.76    0.46
   4  11   4    3.66    0.54
   4  11   4    3.12    0.47
  -4  11  -4    3.72    0.54
   5 -11   4    5.78    0.63
  -5 -11  -4    7.58    0.70
   5  11   4    7.44    0.76
  -5  11  -4    6.49    0.86
  -5  11  -4    7.89    0.77
  -6 -11  -4    3.84    0.54
   6 -11   4    4.46    0.60
  -6  11  -4    3.38    0.72
  -6  11  -4    3.56    0.57
   6  11   4    4.37    0.59
  -7 -11  -4    2.26    0.50
   7 -11   4    2.08    0.48
   7  11   4    1.85    0.45
  -7  11  -4    1.45    0.58
   8 -11   4   20.49    1.22
   8 -11   4   20.73    1.29
  -8  11  -4   20.20    1.68
   8  11   4   22.01    1.31
  -9 -11  -4    0.58    0.42
   9 -11   4    1.75    0.54
   9 -11   4    0.54    0.40
   9  11   4    1.21    0.47
  -9  11  -4    0.87    0.57
  10 -11   4    9.74    0.98
 -10 -11  -4    8.57    0.94
  10 -11   4    8.53    1.01
 -10  11  -4    7.37    1.29
  10  11   4    8.74    0.99
 -11  11  -4   19.80    2.04
  12 -12  -4    5.07    0.86
 -12 -12   4    6.24    0.89
 -12  12   4    4.69    1.11
  12  12  -4    7.43    0.94
 -11 -12   4    4.84    0.79
  11 -12  -4    6.54    0.83
 -11  12   4    4.40    0.99
  11  12  -4    5.63    0.78
 -10 -12   4   16.10    1.17
  10 -12  -4   16.28    1.14
 -10  12   4   15.89    1.58
  10  12  -4   12.08    1.08
 -10  12   4   16.46    1.13
   9 -12  -4    8.47    0.84
  -9 -12   4    6.47    0.80
   9  12  -4    7.19    0.79
  -9  12   4    8.07    0.84
  -9  12   4    7.79    1.16
  -8 -12   4   33.50    1.68
   8 -12  -4   35.07    1.64
  -8  12   4   35.08    2.18
  -8  12   4   36.26    1.65
   8  12  -4   33.62    1.63
  -7 -12   4   31.94    1.61
   7 -12  -4   35.00    1.61
  -7  12   4   34.49    1.58
   7  12  -4   37.74    1.47
  -7  12   4   33.33    2.05
   7  12  -4   33.11    1.57
  -6 -12   4   66.47    2.58
   6 -12  -4   67.65    2.52
  -6  12   4   68.46    2.55
  -6  12   4   65.88    3.22
   6  12  -4   65.21    2.52
   6  12  -4   68.11    2.39
  -5 -12   4   30.91    1.42
   5 -12  -4   28.69    1.33
   5  12  -4   28.44    1.35
  -5  12   4   29.08    1.69
  -5  12   4   29.80    1.37
   5  12  -4   28.77    1.26
   4 -12  -4   74.47    2.66
  -4 -12   4   75.59    2.75
  -4  12   4   74.68    2.70
  -4  12   4   75.54    3.35
   4  12  -4   73.64    2.70
  -3 -12   4   -0.44    0.21
  -3 -12   4    0.16    0.25
   3 -12  -4    0.18    0.21
   3 -12  -4    0.11    0.16
  -3  12   4    0.09    0.21
   3  12  -4   -0.10    0.23
  -3  12   4   -0.07    0.24
  -2 -12   4   49.66    1.97
   2 -12  -4   50.01    1.85
   2 -12  -4   49.73    1.87
  -2 -12   4   52.62    1.95
  -2  12   4   50.48    1.96
  -2  12   4   52.74    2.35
   2  12  -4   51.33    1.97
   1 -12  -4    8.41    0.59
  -1 -12   4    9.72    0.66
  -1 -12   4    8.12    0.65
   1 -12  -4    9.09    0.59
   1  12  -4    7.76    0.61
  -1  12   4    8.72    0.70
  -1  12   4    9.56    0.67
   0 -12  -4   -0.11    0.19
   0 -12   4    0.32    0.28
   0 -12  -4    0.62    0.25
   0 -12   4    0.18    0.24
   0  12   4    0.50    0.27
   0  12   4    0.38    0.24
   0  12  -4    0.41    0.25
   1 -12   4    3.69    0.45
   1 -12   4    4.37    0.52
  -1 -12  -4    3.04    0.41
  -1 -12  -4    3.52    0.38
  -1  12  -4    3.71    0.48
   1  12   4    3.72    0.47
   1  12   4    4.57    0.54
   2 -12   4    1.70    0.31
   2 -12   4    0.86    0.36
  -2 -12  -4    2.12    0.38
   2  12   4    1.26    0.34
  -2  12  -4    2.05    0.42
   3 -12   4    3.83    0.53
  -3 -12  -4    3.12    0.45
   3  12   4    3.35    0.51
  -3  12  -4    3.66    0.55
  -4 -12  -4   92.06    3.25
   4 -12   4   88.77    3.22
  -4  12  -4   93.52    3.33
   4  12   4   91.52    3.31
  -5 -12  -4    7.08    0.73
   5 -12   4    5.03    0.60
  -5  12  -4    5.29    0.68
   5  12   4    5.80    0.68
   6 -12   4   20.24    1.17
  -6 -12  -4   22.16    1.19
   6  12   4   19.78    1.18
  -6  12  -4   19.25    1.17
  -7 -12  -4    5.40    0.69
   7 -12   4    5.92    0.74
  -7  12  -4    5.75    0.75
   7  12   4    5.82    0.71
   8 -12   4    0.02    0.39
  -8 -12  -4   -0.05    0.35
   8  12   4    0.34    0.40
  -8  12  -4    0.51    0.43
  -9 -12  -4   20.31    1.29
   9 -12   4   23.81    1.35
  -9  12  -4   14.97    1.98
  -9  12  -4   18.85    1.31
   9  12   4   20.57    1.41
  10 -12   4    2.94    0.66
 -10 -12  -4    4.25    0.73
 -10  12  -4    2.61    0.93
  10  12   4    2.48    0.67
 -11  12  -4    6.46    1.25
 -12 -13   4    0.54    0.52
  12  13  -4   -0.34    0.46
  11 -13  -4   16.50    1.27
 -11 -13   4   17.46    1.33
  11  13  -4   17.90    1.30
 -11  13   4   21.08    1.88
 -10 -13   4   22.14    1.41
  10 -13  -4   22.86    1.38
 -10  13   4   22.67    1.38
 -10  13   4   22.07    1.83
  10  13  -4   20.11    1.35
   9 -13  -4    7.02    0.82
  -9 -13   4    8.61    0.90
  -9  13   4    8.57    0.89
   9  13  -4    5.81    0.78
  -9  13   4    7.70    1.18
   8 -13  -4   39.07    1.86
  -8 -13   4   40.15    1.90
  -8  13   4   40.51    1.85
   8  13  -4   41.71    1.87
  -8  13   4   42.67    2.45
   7 -13  -4   12.46    0.95
  -7 -13   4   12.72    0.99
  -7  13   4   12.71    1.22
   7  13  -4   14.96    1.00
  -7  13   4   13.40    0.95
  -6 -13   4    7.09    0.77
   6 -13  -4    6.78    0.71
  -6  13   4    8.59    1.00
  -6  13   4    6.82    0.70
   6  13  -4    8.70    0.63
   6  13  -4    7.09    0.74
  -5 -13   4    7.32    0.76
   5 -13  -4    7.45    0.70
   5  13  -4    6.63    0.60
  -5  13   4    8.64    0.86
   5  13  -4    5.97    0.63
  -5  13   4    7.51    0.72
   4 -13  -4    1.50    0.39
  -4 -13   4    1.44    0.37
  -4  13   4    0.83    0.37
   4  13  -4    0.89    0.33
  -4  13   4    1.20    0.36
   3 -13  -4   18.55    0.89
  -3 -13   4   18.35    1.03
  -3 -13   4   17.49    0.99
   3 -13  -4   17.74    0.97
  -3  13   4   18.53    1.01
  -3  13   4   18.62    1.17
   3  13  -4   17.56    0.98
  -2 -13   4   32.85    1.48
   2 -13  -4   33.39    1.37
   2 -13  -4   33.71    1.40
  -2 -13   4   32.99    1.45
  -2  13   4   34.22    1.49
   2  13  -4   33.60    1.47
  -1 -13   4    0.58    0.26
   1 -13  -4    0.75    0.26
   1 -13  -4    0.37    0.24
  -1 -13   4    0.27    0.26
   1  13  -4    0.46    0.27
  -1  13   4    0.36    0.26
   0 -13  -4   90.64    2.93
   0 -13   4   86.33    3.05
   0 -13  -4   87.08    3.03
   0 -13   4   88.47    3.07
   0  13  -4   86.95    3.11
   0  13   4   88.05    3.12
  -1 -13  -4    0.14    0.22
   1 -13   4    0.11    0.30
   1 -13   4    0.38    0.25
   1  13   4    0.49    0.29
  -1  13  -4    0.20    0.25
   2 -13   4   24.03    1.20
  -2 -13  -4   20.27    1.10
  -2  13  -4   23.71    1.20
   2  13   4   23.50    1.19
  -3 -13  -4    6.17    0.68
   3 -13   4    6.95    0.69
   3  13   4    6.53    0.67
  -3  13  -4    7.37    0.77
  -4 -13  -4   12.08    0.86
   4 -13   4   10.82    0.82
  -4  13  -4   11.41    0.92
   4  13   4   11.59    0.88
   5 -13   4   27.14    1.39
  -5 -13  -4   28.42    1.44
  -5  13  -4   27.96    1.45
   5  13   4   28.57    1.46
  -6 -13  -4    6.28    0.76
   6 -13   4    6.58    0.76
  -6  13  -4    5.04    0.72
   6  13   4    7.14    0.80
  -7 -13  -4    4.66    0.65
   7 -13   4    6.18    0.77
  -7  13  -4    4.21    0.65
   7  13   4    5.80    0.73
   8 -13   4   11.46    1.04
  -8 -13  -4   10.06    0.99
  -8  13  -4    9.82    1.00
   8  13   4   11.53    1.10
   9 -13   4    2.50    0.59
  -9 -13  -4    3.76    0.68
   9  13   4    3.48    0.69
  -9  13  -4    2.88    0.68
 -10 -13  -4   -0.17    0.46
  10 -13   4   -0.07    0.46
 -11 -14   4   12.85    1.23
  11  14  -4   12.66    1.20
 -11  14   4   13.20    1.67
 -10 -14   4   18.82    1.37
  10 -14  -4   20.39    1.32
 -10  14   4   19.48    1.80
 -10  14   4   18.57    1.32
  10  14  -4   19.96    1.32
  -9 -14   4   26.48    1.57
   9 -14  -4   25.95    1.53
  -9  14   4   28.58    2.04
  -9  14   4   28.24    1.53
   9  14  -4   30.47    1.59
  -8 -14   4    9.99    1.00
   8 -14  -4   10.55    0.97
  -8  14   4   12.61    1.07
   8  14  -4   10.43    0.95
  -8  14   4   11.89    1.32
   7 -14  -4   40.38    1.87
  -7 -14   4   40.46    1.94
   7  14  -4   43.61    1.93
  -7  14   4   45.26    2.48
  -7  14   4   43.36    1.92
   6 -14  -4   19.67    1.16
  -6 -14   4   22.26    1.27
   6  14  -4   22.49    1.09
  -6  14   4   20.35    1.19
   6  14  -4   20.27    1.19
   5 -14  -4   15.41    0.97
  -5 -14   4   15.97    1.05
  -5  14   4   15.86    1.00
   5  14  -4   15.05    0.99
   5  14  -4   15.26    0.89
  -4 -14   4   18.84    1.12
   4 -14  -4   21.94    1.13
  -4 -14   4   20.12    1.08
  -4  14   4   20.60    1.11
   4  14  -4   19.41    1.12
   3 -14  -4    3.09    0.47
  -3 -14   4    3.33    0.51
  -3 -14   4    3.90    0.56
   3  14  -4    3.78    0.52
  -3  14   4    4.80    0.59
   2 -14  -4   56.78    2.14
   2 -14  -4   54.68    2.09
  -2 -14   4   58.20    2.19
  -2 -14   4   59.38    2.26
   2  14  -4   58.28    2.24
  -2  14   4   56.90    2.24
  -1 -14   4   12.26    0.81
   1 -14  -4    9.69    0.69
   1 -14  -4   10.34    0.71
  -1 -14   4    9.15    0.72
  -1  14   4   10.40    0.76
   1  14  -4    9.78    0.75
   0 -14  -4    3.93    0.46
   0 -14  -4    3.51    0.49
   0 -14   4    3.68    0.51
   0 -14   4    2.64    0.44
   0  14  -4    3.97    0.53
   0  14   4    3.70    0.51
   1 -14   4    0.08    0.32
  -1 -14  -4   -0.03    0.23
   1 -14   4    0.23    0.26
   1  14   4    0.21    0.26
  -1  14  -4    0.12    0.32
  -2 -14  -4   35.16    1.62
   2 -14   4   38.95    1.67
   2  14   4   38.16    1.70
  -2  14  -4   38.11    1.71
   3 -14   4    0.36    0.31
  -3 -14  -4    0.07    0.29
   3  14   4    0.49    0.30
  -3  14  -4    0.11    0.35
  -4 -14  -4   42.04    1.84
   4 -14   4   37.50    1.77
   4  14   4   43.72    1.90
  -4  14  -4   42.85    1.90
  -5 -14  -4   31.41    1.60
   5 -14   4   32.08    1.57
   5  14   4   33.03    1.64
  -5  14  -4   33.75    1.66
  -6 -14  -4   35.72    1.69
   6 -14   4   31.06    1.61
  -6  14  -4   31.39    1.67
   6  14   4   32.90    1.69
  -7 -14  -4   20.03    1.30
   7 -14   4   21.96    1.30
   7  14   4   20.17    1.30
  -7  14  -4   20.45    1.34
  -8 -14  -4    0.89    0.51
   8 -14   4    0.71    0.47
   8  14   4    0.85    0.45
  -8  14  -4    0.58    0.39
  -9 -14  -4   18.18    1.32
   9 -14   4   16.69    1.21
  -9  14  -4   19.00    1.36
   9  14   4   16.97    1.35
  11  15  -4   13.11    1.38
 -10 -15   4   18.09    1.39
  10 -15  -4   20.80    1.39
 -10  15   4   20.29    1.37
  10  15  -4   19.72    1.34
  -9 -15   4    0.92    0.47
   9 -15  -4    1.11    0.55
   9  15  -4    0.69    0.51
  -9  15   4    1.32    0.54
  -8 -15   4   29.30    1.64
   8 -15  -4   29.88    1.62
  -8  15   4   33.41    1.67
   8  15  -4   31.66    1.67
   7 -15  -4    1.19    0.48
  -7 -15   4    0.68    0.45
   7  15  -4    1.03    0.43
  -7  15   4    0.67    0.40
  -6 -15   4    0.45    0.38
   6 -15  -4    0.76    0.42
   6  15  -4    1.35    0.46
  -6  15   4    0.74    0.39
  -5 -15   4    0.89    0.40
   5 -15  -4    0.06    0.33
   5  15  -4   -0.43    0.21
   5  15  -4   -0.12    0.31
  -5  15   4   -0.14    0.30
  -4 -15   4    2.38    0.46
  -4 -15   4    1.11    0.39
   4 -15  -4    2.12    0.44
  -4  15   4    0.97    0.35
   4  15  -4    1.34    0.39
  -3 -15   4   29.70    1.38
   3 -15  -4   27.95    1.35
  -3 -15   4   29.10    1.44
   3  15  -4   30.72    1.45
  -3  15   4   26.88    1.39
  -2 -15   4   24.35    1.24
   2 -15  -4   23.85    1.18
   2 -15  -4   24.29    1.15
  -2 -15   4   24.72    1.27
  -2  15   4   22.67    1.23
   2  15  -4   24.00    1.24
   1 -15  -4   -0.17    0.23
   1 -15  -4   -0.35    0.23
  -1 -15   4   -0.25    0.25
  -1 -15   4    0.36    0.30
  -1  15   4   -0.11    0.22
   1  15  -4   -0.22    0.24
   0 -15  -4   65.41    2.28
   0 -15   4   61.81    2.38
   0 -15   4   59.74    2.39
   0 -15  -4   60.76    2.35
   0  15   4   64.00    2.46
   0  15  -4   63.00    2.46
  -1 -15  -4    6.22    0.65
   1 -15   4    6.17    0.63
   1 -15   4    6.95    0.75
  -1  15  -4    6.36    0.69
   1  15   4    5.49    0.66
   2 -15   4   53.85    2.20
  -2 -15  -4   54.93    2.19
   2  15   4   54.92    2.25
  -2  15  -4   52.31    2.24
   3 -15   4   17.49    1.12
  -3 -15  -4   16.38    1.04
  -3  15  -4   16.18    1.08
   3  15   4   16.97    1.07
   4 -15   4    5.45    0.71
  -4 -15  -4    7.83    0.82
   4  15   4    6.77    0.81
  -4  15  -4    6.33    0.78
   5 -15   4   16.62    1.09
  -5 -15  -4   14.00    1.07
  -5  15  -4   18.30    1.16
   5  15   4   15.58    1.09
  -6 -15  -4   23.70    1.37
   6 -15   4   20.13    1.26
   6  15   4   19.87    1.32
  -6  15  -4   19.89    1.33
  -7 -15  -4   -0.22    0.39
   7 -15   4    0.16    0.43
   7  15   4    0.18    0.38
  -7  15  -4    1.17    0.52
  -8 -15  -4   16.98    1.24
   8 -15   4   19.06    1.29
   8  15   4   16.33    1.25
  -8  15  -4   15.36    1.21
   9 -15   4    1.08    0.49
  -9 -15  -4    1.55    0.60
  10  16  -4   24.02    1.53
  -9 -16   4   17.45    1.33
   9 -16  -4   18.38    1.36
  -9  16   4   20.91    1.40
   9  16  -4   18.93    1.34
   8 -16  -4    0.33    0.43
  -8 -16   4    0.00    0.40
  -8  16   4    0.06    0.40
   8  16  -4    0.83    0.46
  -7 -16   4   21.68    1.41
   7 -16  -4   20.55    1.33
  -7  16   4   23.34    1.35
   7  16  -4   20.45    1.33
  -6 -16   4   10.44    1.00
   6 -16  -4   11.17    1.00
  -6  16   4   11.76    0.96
   6  16  -4   12.18    0.95
   5 -16  -4    3.23    0.56
  -5 -16   4    4.69    0.68
   5  16  -4    3.78    0.53
  -5  16   4    4.86    0.65
   5  16  -4    3.90    0.65
  -4 -16   4    5.96    0.75
   4 -16  -4    4.92    0.65
  -4 -16   4    4.66    0.61
   4  16  -4    5.19    0.68
  -4  16   4    4.38    0.62
   3 -16  -4    0.17    0.32
  -3 -16   4    0.37    0.36
  -3 -16   4    0.30    0.31
  -3  16   4    0.34    0.30
   3  16  -4    0.27    0.31
  -2 -16   4   21.54    1.21
   2 -16  -4   21.45    1.14
   2 -16  -4   21.01    1.10
  -2 -16   4   23.22    1.22
   2  16  -4   21.62    1.24
  -2  16   4   20.66    1.21
   1 -16  -4   11.50    0.80
   1 -16  -4   10.91    0.80
  -1 -16   4    9.67    0.87
  -1 -16   4   11.45    0.85
  -1  16   4   10.64    0.82
   1  16  -4   10.88    0.85
   0 -16   4    0.42    0.36
   0 -16   4    0.08    0.28
   0 -16  -4    0.37    0.28
   0  16   4    1.25    0.40
   0  16  -4    1.13    0.40
  -1 -16  -4    5.34    0.65
   1 -16   4    4.90    0.67
  -1  16  -4    6.06    0.72
   1  16   4    5.49    0.65
  -2 -16  -4    7.20    0.77
   2 -16   4    4.40    0.63
   2  16   4    5.74    0.74
  -2  16  -4    5.95    0.72
   3 -16   4    0.29    0.39
  -3 -16  -4    0.35    0.32
   3  16   4    0.20    0.34
  -3  16  -4    0.52    0.36
   4 -16   4    6.10    0.77
  -4 -16  -4    3.81    0.62
  -4  16  -4    4.06    0.68
   4  16   4    4.72    0.67
   5 -16   4   12.41    1.00
  -5 -16  -4   13.48    1.02
   5  16   4   14.07    1.10
  -5  16  -4   15.11    1.15
   6 -16   4   35.53    1.79
  -6 -16  -4   35.16    1.81
  -6  16  -4   36.78    1.88
   6  16   4   37.36    1.90
  -7 -16  -4   32.00    1.81
   7 -16   4   33.79    1.77
  -7  16  -4   35.68    1.85
   7  16   4   33.59    1.84
   8 -16   4    2.03    0.63
  -8 -16  -4    1.60    0.62
   8  16   4    2.23    0.61
  -8  16  -4    1.64    0.64
   9  17  -4    8.88    1.05
  -9  17   4    8.64    1.00
  -8 -17   4   18.84    1.39
   8 -17  -4   18.41    1.30
   8  17  -4   16.72    1.30
  -8  17   4   19.24    1.30
  -7 -17   4    2.97    0.63
   7 -17  -4    3.19    0.66
   7  17  -4    2.24    0.61
  -7  17   4    2.67    0.60
  -6 -17   4    5.51    0.75
   6 -17  -4    5.18    0.70
   6  17  -4    4.84    0.74
  -6  17   4    6.36    0.79
   5 -17  -4    4.60    0.68
  -5 -17   4    5.27    0.71
   5  17  -4    3.73    0.64
  -5  17   4    5.32    0.72
  -4 -17   4    0.04    0.33
  -4 -17   4   -0.05    0.33
   4 -17  -4    0.51    0.37
  -4  17   4    0.62    0.33
   4  17  -4    0.05    0.35
   3 -17  -4   24.71    1.28
  -3 -17   4   24.53    1.31
  -3 -17   4   22.61    1.32
  -3  17   4   22.63    1.32
   3  17  -4   22.71    1.33
   2 -17  -4    5.50    0.63
  -2 -17   4    6.08    0.72
  -2 -17   4    5.83    0.69
   2  17  -4    6.18    0.75
  -2  17   4    6.58    0.76
  -1 -17   4    0.50    0.34
   1 -17  -4    1.70    0.41
  -1 -17   4    2.67    0.52
   1 -17  -4    1.57    0.42
   1  17  -4    1.54    0.45
  -1  17   4    1.32    0.41
   0 -17  -4    5.09    0.64
   0 -17   4    5.14    0.65
   0 -17   4    5.09    0.71
   0  17  -4    5.36    0.68
   0  17   4    4.50    0.63
  -1 -17  -4    3.28    0.56
   1 -17   4    2.25    0.52
   1  17   4    3.63    0.58
  -1  17  -4    2.64    0.57
  -2 -17  -4    9.00    0.87
   2 -17   4   10.22    0.97
  -2  17  -4   10.95    1.00
   2  17   4    8.68    0.89
   3 -17   4    7.84    0.84
  -3 -17  -4    6.84    0.77
   3  17   4    7.71    0.88
  -3  17  -4    8.61    0.88
   4 -17   4    2.18    0.58
  -4 -17  -4    3.97    0.62
  -4  17  -4    2.01    0.52
   4  17   4    2.43    0.58
  -5 -17  -4   25.30    1.48
   5 -17   4   24.06    1.42
  -5  17  -4   24.95    1.49
   5  17   4   24.12    1.46
  -6 -17  -4   17.78    1.34
   6 -17   4   20.13    1.30
  -6  17  -4   18.23    1.31
   6  17   4   19.17    1.36
  -7 -17  -4    4.65    0.81
   7 -17   4    3.44    0.68
  -7  17  -4    4.13    0.80
   7  17   4    3.65    0.75
  -9  18   4   30.53    1.81
   8 -18  -4    0.28    0.59
   8  18  -4    0.18    0.48
  -8  18   4   -0.11    0.42
   7 -18  -4   23.55    1.47
  -7 -18   4   19.51    1.40
  -7  18   4   19.48    1.34
   7  18  -4   19.63    1.39
   6 -18  -4    3.43    0.65
  -6 -18   4    2.71    0.64
   6  18  -4    3.67    0.67
  -6  18   4    3.19    0.65
  -5 -18   4    0.22    0.40
   5 -18  -4    0.50    0.44
   5  18  -4   -0.40    0.37
  -5  18   4    0.69    0.42
   4 -18  -4    1.65    0.46
  -4 -18   4    2.07    0.55
  -4  18   4    2.10    0.54
   4  18  -4    2.05    0.50
   3 -18  -4    0.12    0.36
  -3 -18   4    0.62    0.38
  -3 -18   4   -0.69    0.23
  -3  18   4    0.14    0.36
   3  18  -4    1.04    0.44
  -2 -18   4   17.22    1.16
   2 -18  -4   18.71    1.13
  -2 -18   4   18.46    1.17
   2  18  -4   18.43    1.18
  -2  18   4   18.73    1.22
  -1 -18   4   23.99    1.38
   1 -18  -4   26.57    1.34
  -1 -18   4   25.40    1.38
   1  18  -4   26.38    1.45
  -1  18   4   26.93    1.47
   0 -18  -4    0.63    0.35
   0 -18   4    0.54    0.42
   0  18  -4    0.87    0.44
   0  18   4    0.58    0.37
   1 -18   4   13.26    1.03
  -1 -18  -4   14.67    1.00
   1  18   4   12.59    0.98
  -1  18  -4    9.13    0.96
   2 -18   4   21.79    1.35
  -2 -18  -4   20.40    1.24
  -2  18  -4   21.37    1.33
   2  18   4   20.96    1.33
   3 -18   4    0.99    0.46
  -3 -18  -4    1.95    0.49
   3  18   4    1.23    0.46
  -3  18  -4    1.39    0.54
   4 -18   4    5.45    0.81
  -4 -18  -4    4.43    0.70
   4  18   4    5.54    0.81
  -4  18  -4    4.66    0.74
   5 -18   4    7.11    0.87
  -5 -18  -4    4.37    0.72
   5  18   4    5.85    0.85
  -5  18  -4    6.76    0.90
   6 -18   4   18.15    1.34
  -6 -18  -4   15.98    1.29
   6  18   4   19.48    1.39
  -6  18  -4   18.91    1.39
  -8  19   4   21.33    1.50
   7 -19  -4    8.30    1.02
   7  19  -4    8.13    1.02
  -7  19   4    8.25    0.97
  -6 -19   4    2.87    0.69
   6 -19  -4    3.43    0.67
   6  19  -4    5.07    0.82
  -6  19   4    4.87    0.76
  -5 -19   4   16.75    1.26
   5 -19  -4   14.66    1.16
  -5  19   4   17.25    1.24
   5  19  -4   17.47    1.28
  -4 -19   4    4.36    0.76
   4 -19  -4    5.83    0.75
  -4  19   4    6.56    0.84
   4  19  -4    4.43    0.73
  -3 -19   4   17.05    1.17
   3 -19  -4   16.91    1.15
  -3 -19   4   19.92    1.27
   3  19  -4   17.36    1.24
  -3  19   4   18.78    1.23
  -2 -19   4    0.32    0.41
  -2 -19   4    0.37    0.41
   2 -19  -4    0.54    0.41
   2  19  -4    0.11    0.42
  -2  19   4    1.25    0.44
  -1 -19   4    5.76    0.77
  -1 -19   4    6.50    0.78
   1  19  -4    6.15    0.77
  -1  19   4    6.76    0.85
   0 -19   4    3.09    0.60
   0 -19  -4    4.31    0.63
   0  19   4    4.43    0.71
   0  19  -4    5.23    0.77
   1 -19   4    7.13    0.86
  -1 -19  -4    8.81    0.89
   1  19   4    8.36    0.96
  -1  19  -4    8.41    0.95
  -2 -19  -4    3.20    0.62
   2 -19   4    1.89    0.53
   2  19   4    2.13    0.57
  -2  19  -4    4.18    0.73
   3 -19   4   21.55    1.41
  -3 -19  -4   21.21    1.34
  -3  19  -4   22.34    1.46
   3  19   4   19.01    1.36
   4 -19   4    2.84    0.72
  -4 -19  -4    2.55    0.64
  -4  19  -4    3.06    0.68
   4  19   4    2.90    0.68
   5 -19   4   15.94    1.23
  -5 -19  -4   15.17    1.23
  -5  19  -4   13.43    1.29
   5  19   4   16.07    1.29
   6 -20  -4    5.84    0.87
  -6  20   4    6.35    0.87
   5 -20  -4    0.87    0.55
  -5 -20   4    1.25    0.58
  -5  20   4    0.54    0.51
   5  20  -4    1.28    0.57
   4 -20  -4    7.15    0.87
  -4 -20   4    4.91    0.80
   4  20  -4    5.84    0.85
  -4  20   4    5.89    0.83
  -3 -20   4    0.34    0.45
  -3 -20   4    0.81    0.43
   3 -20  -4   -0.10    0.44
   3  20  -4    0.22    0.46
  -3  20   4    0.63    0.41
  -2 -20   4    4.77    0.74
  -2 -20   4    6.02    0.82
   2  20  -4    5.49    0.80
  -2  20   4    5.67    0.79
  -1 -20   4   37.38    1.87
  -1  20   4   39.23    1.95
   1  20  -4   41.48    2.02
   0 -20   4    0.47    0.45
   0 -20  -4   -0.14    0.33
   0  20   4    0.52    0.44
   0  20  -4    0.05    0.42
  -1 -20  -4   19.94    1.29
   1 -20   4   18.16    1.32
  -1  20  -4   19.82    1.36
   1  20   4   20.37    1.36
   2 -20   4    7.03    0.90
  -2 -20  -4    7.19    0.87
   2  20   4    5.70    0.87
  -2  20  -4    8.41    1.01
   3 -20   4   -0.51    0.49
  -3 -20  -4    0.12    0.37
  -3  20  -4   -0.16    0.48
   3  20   4   -0.01    0.42
  -4 -20  -4    8.85    1.02
  -4 -21   4    3.99    0.76
   4 -21  -4    4.43    0.80
  -4  21   4    5.11    0.83
  -3 -21   4   17.51    1.30
  -3  21   4   19.54    1.38
   3  21  -4   16.79    1.36
  -2 -21   4    0.69    0.54
  -2 -21   4    0.96    0.50
  -2  21   4   -0.06    0.45
   2  21  -4   -0.05    0.51
  -1 -21   4    1.68    0.59
  -1  21   4    3.01    0.68
   1  21  -4    2.51    0.68
   0 -21   4    0.45    0.47
   0  21  -4    0.22    0.52
   0  21   4    0.65    0.44
  -1 -21  -4    7.28    0.91
   1 -21   4    9.14    1.04
   1  21   4   12.38    1.18
  -1  21  -4    8.43    1.04
   2 -21   4    1.30    0.59
  -2 -21  -4   -0.45    0.41
   2  21   4    0.14    0.47
  -2 -22   4    0.20    0.51
  -1 -22   4   30.61    1.75
  -1 -22  -4    4.93    0.77
 -14   0   5    0.93    0.71
 -13   0   5    5.16    1.11
 -12   0   5    0.39    0.60
  12   0  -5    0.14    0.29
  11   0  -5  173.00    5.55
  11   0  -5  178.43    5.64
 -11   0   5  160.99    7.56
  10   0  -5   -0.27    0.21
 -10   0   5    0.46    0.54
  10   0  -5   -0.11    0.23
   9   0  -5   35.17    1.42
  -9   0   5   30.30    2.06
   9   0  -5   33.07    1.36
  -8   0   5    0.22    0.18
   8   0  -5    0.20    0.18
   8   0  -5   -0.05    0.17
  -8   0   5    0.10    0.33
  -7   0   5  161.04    5.11
   7   0  -5  162.36    5.17
   7   0  -5  159.19    5.18
  -7   0   5  184.47    6.98
   6   0  -5   -0.08    0.12
   6   0  -5   -0.05    0.14
  -6   0   5   -0.08    0.13
  -6   0   5    0.11    0.24
   5   0  -5  100.40    3.15
  -5   0   5  101.48    3.19
  -5   0   5  102.60    4.24
   5   0  -5  100.85    3.22
  -4   0   5    0.05    0.11
   4   0  -5   -0.03    0.07
  -4   0   5   -0.01    0.15
   4   0  -5    0.08    0.12
   3   0  -5    4.55    0.31
  -3   0   5    3.74    0.29
  -3   0   5    4.48    0.40
  -2   0   5    0.26    0.15
   2   0  -5    0.13    0.10
  -2   0   5   -0.01    0.10
   1   0  -5  168.16    5.09
  -1   0   5  171.72    5.10
  -1   0   5  173.40    6.61
  -1   0   5  169.21    5.19
   0   0  -5   -0.10    0.07
   0   0   5   -0.15    0.06
   0   0   5    0.10    0.14
   0   0   5   -0.03    0.10
   1   0   5   65.68    2.12
   1   0   5   64.42    2.02
   1   0   5   66.27    2.73
  -1   0  -5   66.22    2.11
   2   0   5    0.11    0.16
  -2   0  -5    0.08    0.10
   2   0   5   -0.10    0.10
   2   0   5   -0.06    0.07
   3   0   5    0.25    0.11
   3   0   5    0.70    0.26
   3   0   5   -0.04    0.16
  -3   0  -5    0.33    0.15
   4   0   5    0.15    0.18
   4   0   5   -0.29    0.19
  -4   0  -5    0.02    0.11
   4   0   5   -0.03    0.10
   5   0   5    0.65    0.24
  -5   0  -5    1.54    0.38
   5   0   5    0.86    0.17
  -5   0  -5    0.84    0.18
  -6   0  -5   -0.26    0.23
   6   0   5    0.29    0.24
  -6   0  -5    0.08    0.15
   7   0   5   15.41    0.93
  -7   0  -5   14.89    1.16
  -8   0  -5   -0.22    0.27
   8   0   5    0.05    0.29
  -9   0  -5   15.91    1.34
   9   0   5   16.87    1.12
 -10   0  -5   -0.39    0.42
  10   0   5   -0.32    0.34
 -11   0  -5    3.69    0.81
  11   0   5    4.98    0.82
 -12   0  -5   -0.21    0.56
  12   0   5    0.59    0.53
 -14  -1   5    1.14    0.69
 -14   1   5    0.04    0.57
  13  -1  -5   71.17    2.74
 -13  -1   5   67.44    3.92
 -13   1   5   69.94    3.95
 -12  -1   5    1.10    0.66
  12  -1  -5    0.58    0.35
 -12   1   5    1.27    0.75
  12   1  -5    0.82    0.34
  11  -1  -5   19.70    1.07
 -11  -1   5   16.05    1.61
  11  -1  -5   19.58    1.08
  11   1  -5   20.36    1.08
  11   1  -5   18.73    1.05
 -11   1   5   19.12    1.73
  10  -1  -5    1.20    0.33
  10  -1  -5    1.13    0.32
 -10  -1   5    1.28    0.60
  10   1  -5    0.92    0.29
  10   1  -5    1.17    0.34
 -10   1   5    1.53    0.65
   9  -1  -5    9.52    0.66
   9  -1  -5    9.90    0.67
  -9  -1   5   10.69    1.27
   9   1  -5    9.75    0.65
   9   1  -5    9.83    0.68
  -9   1   5   10.45    1.24
  -8  -1   5   18.22    0.83
   8  -1  -5   16.59    0.87
   8  -1  -5   17.31    0.85
  -8  -1   5   17.56    1.35
  -8   1   5   18.06    1.36
   8   1  -5   18.00    0.85
   8   1  -5   18.07    0.88
  -7  -1   5   25.76    1.05
   7  -1  -5   25.60    1.10
  -7  -1   5   25.45    1.59
   7  -1  -5   25.51    1.04
  -7   1   5   30.78    1.69
   7   1  -5   27.14    1.10
   7   1  -5   26.14    1.05
  -7   1   5   24.90    0.99
  -6  -1   5    3.51    0.35
   6  -1  -5    2.99    0.35
   6  -1  -5    3.91    0.32
  -6  -1   5    4.13    0.59
   6   1  -5    4.03    0.32
  -6   1   5    4.98    0.65
   6   1  -5    2.97    0.33
  -6   1   5    4.05    0.33
   5  -1  -5  428.44   12.73
   5  -1  -5  435.12   12.85
  -5  -1   5  450.76   16.48
  -5  -1   5  424.89   12.78
   5   1  -5  430.37   12.85
   5   1  -5  424.77   12.72
  -5   1   5  416.64   12.73
  -5   1   5  427.58   16.50
   4  -1  -5   19.22    0.67
  -4  -1   5   17.70    1.01
  -4  -1   5   19.09    0.78
   4  -1  -5   19.43    0.78
  -4   1   5   17.64    0.74
  -4   1   5   17.78    1.05
   4   1  -5   18.72    0.77
   4   1  -5   18.48    0.67
  -3  -1   5   63.99    2.67
   3  -1  -5   65.81    2.07
  -3  -1   5   62.55    2.09
   3  -1  -5   63.45    1.95
  -3   1   5   65.49    2.08
   3   1  -5   63.59    2.06
   3   1  -5   65.55    1.96
  -3   1   5   62.31    2.70
   2  -1  -5   14.04    0.55
  -2  -1   5   13.06    0.59
  -2  -1   5   12.60    0.70
  -2   1   5   13.05    0.57
  -2   1   5   13.65    0.74
   1  -1  -5    8.13    0.37
  -1  -1   5    7.95    0.42
  -1  -1   5    8.33    0.51
  -1  -1   5    8.08    0.32
   1   1  -5    7.29    0.37
  -1   1   5    8.19    0.31
  -1   1   5    7.87    0.43
  -1   1   5    8.02    0.53
   0  -1   5    2.25    0.24
   0  -1   5    1.82    0.17
   0  -1  -5    2.11    0.23
   0  -1  -5    1.77    0.16
   0  -1   5    2.75    0.31
   0   1  -5    2.15    0.19
   0   1   5    2.04    0.29
   0   1   5    1.66    0.16
  -1  -1  -5   25.63    0.96
   1  -1   5   26.37    1.24
   1  -1   5   27.76    0.92
  -1  -1  -5   26.49    0.85
   1  -1   5   26.06    0.96
   1  -1   5   26.83    0.98
   1   1   5   25.95    0.95
   1   1   5   26.58    1.26
   2  -1   5    7.25    0.36
   2  -1   5    7.76    0.56
   2  -1   5    7.12    0.42
  -2  -1  -5    7.51    0.41
   2   1   5    7.78    0.58
   2   1   5    6.90    0.30
   2   1   5    7.42    0.43
  -2   1  -5    7.50    0.39
   3  -1   5   96.87    4.04
   3  -1   5   97.84    3.01
  -3  -1  -5   98.68    3.10
   3  -1   5   98.38    3.20
  -3   1  -5   95.17    3.06
   3   1   5   99.70    3.21
   3   1   5   99.86    2.94
   3   1   5   97.78    4.06
   4  -1   5    6.61    0.49
  -4  -1  -5    6.37    0.40
   4  -1   5    6.17    0.36
   4   1   5    6.25    0.30
  -4   1  -5    5.31    0.57
   4   1   5    6.13    0.59
   4   1   5    5.81    0.45
  -4   1  -5    6.37    0.37
   5  -1   5    0.19    0.14
   5  -1   5    0.62    0.22
  -5  -1  -5    0.56    0.28
  -5  -1  -5    0.74    0.19
   5   1   5    0.58    0.24
  -5   1  -5    0.53    0.16
  -5   1  -5    1.80    0.42
  -6  -1  -5   -0.01    0.14
   6  -1   5    0.07    0.21
  -6  -1  -5    0.10    0.25
   6  -1   5   -0.11    0.13
  -6   1  -5    0.09    0.13
   6   1   5   -0.18    0.17
  -6   1  -5   -0.08    0.26
   7  -1   5    6.39    0.65
  -7  -1  -5    5.28    0.75
  -7   1  -5    6.31    0.82
   7   1   5    5.71    0.65
  -8  -1  -5   12.06    1.08
   8  -1   5   13.15    0.89
  -8   1  -5   11.69    1.07
   8   1   5   14.31    0.92
  -9  -1  -5   13.31    1.19
   9  -1   5   14.48    1.06
   9   1   5   13.50    1.04
  -9   1  -5   14.77    1.26
 -10  -1  -5    1.33    0.61
  10  -1   5    1.42    0.51
  10   1   5    1.48    0.46
 -10   1  -5    1.15    0.57
  11  -1   5   79.45    3.21
  11   1   5   80.34    3.20
 -11   1  -5   74.68    3.94
 -12  -1  -5   -0.22    0.60
  12  -1   5    0.59    0.51
 -12   1  -5   -0.02    0.58
  12   1   5   -0.47    0.44
 -14  -2   5    1.95    0.92
 -14   2   5    1.28    0.86
  13  -2  -5    0.17    0.38
 -13  -2   5    0.81    0.65
 -13   2   5    0.87    0.70
 -12  -2   5    1.70    0.70
  12  -2  -5    1.24    0.41
 -12   2   5    1.51    0.71
  11  -2  -5  115.89    3.81
  11  -2  -5  109.83    3.79
 -11  -2   5   93.88    5.12
 -11   2   5  105.53    5.23
  11   2  -5  113.61    3.82
  11   2  -5  114.89    3.74
  10  -2  -5    3.54    0.46
  10  -2  -5    2.42    0.43
 -10  -2   5    1.43    0.58
  10   2  -5    3.19    0.45
 -10   2   5    2.97    0.79
  10   2  -5    2.22    0.41
  -9  -2   5   48.92    1.82
   9  -2  -5   48.63    1.84
   9  -2  -5   49.72    1.89
  -9  -2   5   42.60    2.61
   9   2  -5   50.09    1.86
   9   2  -5   49.89    1.86
  -9   2   5   49.52    2.75
   8  -2  -5    7.15    0.55
  -8  -2   5    8.27    0.56
   8  -2  -5    6.71    0.52
  -8  -2   5    6.32    0.92
   8   2  -5    7.05    0.53
   8   2  -5    6.92    0.53
  -8   2   5    9.73    1.10
  -7  -2   5   98.69    4.66
   7  -2  -5  107.63    3.52
   7  -2  -5  105.03    3.47
  -7  -2   5  106.72    3.48
  -7   2   5  105.28    3.36
   7   2  -5  108.73    3.49
   7   2  -5  107.87    3.49
  -7   2   5  126.83    4.84
  -6  -2   5    2.82    0.33
   6  -2  -5    3.41    0.38
  -6  -2   5    2.64    0.47
   6  -2  -5    3.09    0.31
   6   2  -5    2.56    0.32
  -6   2   5    3.08    0.54
   6   2  -5    3.09    0.31
  -6   2   5    3.37    0.29
   5  -2  -5    4.12    0.30
  -5  -2   5    4.88    0.51
   5  -2  -5    4.15    0.39
  -5  -2   5    4.94    0.38
  -5   2   5    4.24    0.32
  -5   2   5    4.46    0.59
   5   2  -5    4.48    0.35
   5   2  -5    4.14    0.31
  -4  -2   5    1.03    0.27
   4  -2  -5    1.58    0.17
   4  -2  -5    1.01    0.20
  -4  -2   5    1.65    0.24
  -4   2   5    1.52    0.21
  -4   2   5    1.39    0.33
   4   2  -5    1.82    0.24
   4   2  -5    1.52    0.17
   3  -2  -5  216.48    6.43
  -3  -2   5  201.74    8.24
  -3  -2   5  213.99    6.51
   3   2  -5  215.73    6.43
   3   2  -5  211.83    6.43
  -3   2   5  215.09    6.46
  -3   2   5  225.15    6.42
  -3   2   5  217.13    8.35
  -2  -2   5   12.54    0.57
  -2  -2   5   12.39    0.66
   2  -2  -5   12.53    0.53
  -2   2   5   12.22    0.43
   2   2  -5   12.11    0.45
  -2   2   5   12.22    0.55
   2   2  -5   11.93    0.53
  -2   2   5   13.06    0.73
  -1  -2   5  161.84    4.99
   1  -2  -5  164.37    4.88
  -1  -2   5  165.60    6.30
   1  -2  -5  162.62    4.96
   1   2  -5  161.81    4.91
   1   2  -5  161.13    4.93
  -1   2   5  165.22    6.37
  -1   2   5  166.80    4.92
   0  -2   5    2.64    0.28
   0  -2   5    2.77    0.21
   0  -2  -5    2.01    0.22
   0  -2   5    2.70    0.24
   0  -2  -5    2.62    0.17
   0  -2   5    3.24    0.28
   0   2   5    2.38    0.31
   0   2   5    2.23    0.19
   1  -2   5   83.10    2.64
   1  -2   5   84.81    2.66
   1  -2   5   82.39    3.36
   1  -2   5   83.18    2.59
  -1  -2  -5   81.42    2.64
  -1  -2  -5   85.52    2.48
   1   2   5   83.26    2.65
   1   2   5   81.37    3.39
  -2  -2  -5   10.73    0.54
   2  -2   5   10.25    0.69
   2  -2   5   10.72    0.52
   2  -2   5   11.10    0.50
   2  -2   5   11.41    0.56
   2   2   5   10.70    0.55
   2   2   5   11.53    0.75
   3  -2   5    0.65    0.16
   3  -2   5    1.14    0.25
  -3  -2  -5    0.93    0.20
   3  -2   5    1.06    0.30
  -3   2  -5    0.84    0.16
   3   2   5    0.80    0.29
   3   2   5    0.83    0.22
   4  -2   5    1.05    0.19
  -4  -2  -5    0.75    0.19
   4  -2   5    1.43    0.27
   4   2   5    0.83    0.10
  -4   2  -5    0.72    0.28
   4   2   5    0.66    0.29
   4   2   5    0.46    0.20
  -4   2  -5    1.07    0.17
  -5  -2  -5   64.37    2.19
   5  -2   5   61.85    2.32
   5  -2   5   66.85    2.14
  -5  -2  -5   63.70    2.92
  -5   2  -5   65.14    2.10
  -5   2  -5   64.83    2.92
   5   2   5   66.72    2.36
   6  -2   5    0.15    0.26
   6  -2   5   -0.13    0.15
  -6  -2  -5   -0.10    0.15
  -6  -2  -5    0.26    0.27
   6   2   5   -0.11    0.19
  -6   2  -5    0.02    0.29
  -7  -2  -5  112.61    3.52
  -7  -2  -5  109.32    4.72
   7  -2   5  107.88    3.77
  -7   2  -5  103.59    4.67
   7   2   5  106.32    3.76
  -8  -2  -5    9.15    1.04
   8  -2   5    9.50    0.78
   8   2   5    9.77    0.88
  -8   2  -5    9.23    1.07
   9  -2   5   50.95    2.17
  -9  -2  -5   48.86    2.64
   9   2   5   47.45    2.11
  -9   2  -5   49.81    2.65
  10  -2   5    0.68    0.42
 -10  -2  -5    0.20    0.47
  10   2   5    0.07    0.34
 -10   2  -5    0.07    0.55
  11  -2   5    2.56    0.66
 -11  -2  -5    1.77    0.73
  11   2   5    2.07    0.58
 -11   2  -5    2.32    0.79
 -12  -2  -5    3.28    0.96
  12  -2   5    4.10    0.76
  12   2   5    4.94    0.82
 -12   2  -5    3.54    1.00
 -14  -3   5    4.54    1.11
 -14   3   5    3.63    1.04
 -13  -3   5   21.46    2.01
  13  -3  -5   22.19    1.32
 -13   3   5   25.08    2.04
 -12  -3   5   -0.34    0.52
  12  -3  -5   -0.14    0.31
 -12   3   5    0.65    0.58
  11  -3  -5    4.89    0.59
  11  -3  -5    4.97    0.61
 -11  -3   5    5.51    1.02
 -11   3   5    5.05    1.00
  11   3  -5    4.25    0.54
  11   3  -5    4.60    0.58
  10  -3  -5    4.61    0.53
  10  -3  -5    5.77    0.62
 -10  -3   5    4.53    0.93
  10   3  -5    4.86    0.54
  10   3  -5    4.59    0.54
 -10   3   5    5.74    0.97
   9  -3  -5    5.79    0.55
  -9  -3   5    4.35    0.88
   9  -3  -5    4.56    0.52
  -9  -3   5    5.55    0.54
   9   3  -5    6.12    0.57
   9   3  -5    5.62    0.56
  -9   3   5    6.99    1.00
   8  -3  -5    3.79    0.45
   8  -3  -5    2.98    0.38
  -8  -3   5    3.36    0.41
  -8  -3   5    2.22    0.57
   8   3  -5    2.88    0.37
  -8   3   5    2.99    0.63
   8   3  -5    3.35    0.39
  -7  -3   5   31.45    1.96
   7  -3  -5   39.47    1.50
  -7  -3   5   36.86    1.46
   7  -3  -5   38.78    1.43
   7   3  -5   38.13    1.45
   7   3  -5   37.93    1.43
  -7   3   5   44.88    2.17
  -6  -3   5    0.05    0.18
   6  -3  -5    0.11    0.16
  -6  -3   5    0.18    0.24
   6  -3  -5    0.39    0.16
  -6   3   5    0.10    0.24
   6   3  -5    0.04    0.15
  -6   3   5    0.37    0.14
   6   3  -5    0.46    0.16
   5  -3  -5  273.25    7.95
   5  -3  -5  270.85    7.93
  -5  -3   5  270.57    7.98
  -5  -3   5  247.28   10.17
  -5   3   5  274.77    7.85
   5   3  -5  270.91    7.90
   5   3  -5  271.45    7.96
  -5   3   5  219.69   10.22
   4  -3  -5  123.80    3.79
  -4  -3   5  118.56    4.82
  -4  -3   5  118.93    3.82
   4   3  -5  126.17    3.75
  -4   3   5  114.23    4.92
  -4   3   5  124.60    3.74
   3  -3  -5  147.00    4.54
  -3  -3   5  141.80    4.61
  -3  -3   5  151.94    5.80
   3   3  -5  146.96    4.53
  -3   3   5  151.28    5.92
   3   3  -5  150.28    4.55
  -3   3   5  154.64    4.52
   2  -3  -5   18.76    0.72
  -2  -3   5   18.03    0.77
   2  -3  -5   19.46    0.74
  -2  -3   5   19.33    0.89
  -2   3   5   19.12    0.99
  -2   3   5   18.35    0.65
   2   3  -5   17.64    0.66
   1  -3  -5   36.41    1.25
  -1  -3   5   36.62    1.53
   1  -3  -5   36.95    1.19
  -1  -3   5   36.03    1.26
  -1   3   5   34.65    1.61
  -1   3   5   36.13    1.18
   1   3  -5   35.15    1.20
   0  -3   5   81.71    2.55
   0  -3   5   82.01    3.21
   0  -3   5   78.45    2.56
   0  -3  -5   80.09    2.43
   0  -3   5   83.61    2.55
   0  -3  -5   80.17    2.56
   0   3   5   80.08    2.53
   0   3   5   78.04    3.28
   1  -3   5   12.11    0.55
   1  -3   5   12.85    0.71
  -1  -3  -5   11.71    0.42
  -1  -3  -5   12.50    0.57
   1  -3   5   12.72    0.57
   1  -3   5   14.69    0.59
   1   3   5   11.44    0.54
   1   3   5   11.57    0.73
   2  -3   5   26.08    0.95
  -2  -3  -5   25.54    0.99
   2  -3   5   25.39    0.95
   2  -3   5   26.85    1.27
   2  -3   5   24.50    1.00
   2   3   5   23.96    0.99
   2   3   5   24.95    1.29
   3  -3   5  267.42    8.14
   3  -3   5  269.70    8.38
  -3  -3  -5  276.36    8.24
   3   3   5  273.61   10.59
  -3   3  -5  284.82   10.56
  -3   3  -5  268.93    8.14
   3   3   5  271.78    8.38
   4  -3   5    2.82    0.30
  -4  -3  -5    2.66    0.31
   4  -3   5    1.95    0.31
   4   3   5    2.57    0.45
  -4   3  -5    2.78    0.25
   4   3   5    1.99    0.31
  -4   3  -5    2.64    0.44
   5  -3   5   55.18    2.08
  -5  -3  -5   53.71    1.95
   5  -3   5   58.17    1.93
  -5   3  -5   58.07    2.61
  -5   3  -5   54.62    1.83
   5   3   5   58.07    2.11
  -6  -3  -5    3.50    0.38
   6  -3   5    1.90    0.37
   6  -3   5    3.97    0.40
  -6  -3  -5    3.40    0.56
   6   3   5    3.27    0.47
  -6   3  -5    3.75    0.59
  -7  -3  -5    0.21    0.35
  -7  -3  -5    0.60    0.26
   7  -3   5    0.39    0.22
   7  -3   5    0.07    0.28
  -7   3  -5    0.61    0.39
   7   3   5    0.05    0.24
   8  -3   5    0.52    0.34
  -8  -3  -5    0.22    0.40
   8   3   5    1.07    0.36
  -8   3  -5    1.14    0.49
  -9  -3  -5   22.32    1.56
   9  -3   5   21.55    1.31
  -9   3  -5   23.74    1.65
   9   3   5   21.29    1.30
 -10  -3  -5    4.76    0.91
  10  -3   5    3.22    0.60
  10   3   5    2.75    0.59
 -10   3  -5    4.02    0.91
  11  -3   5   62.27    2.70
 -11  -3  -5   61.34    3.28
  11   3   5   62.05    2.70
 -11   3  -5   56.89    3.32
  12  -3   5    5.18    0.86
 -12  -3  -5    5.24    1.05
 -12   3  -5    5.62    1.21
  12   3   5    5.29    0.84
 -14  -4   5    3.59    0.97
  14  -4  -5    2.59    0.61
 -14   4   5    4.77    1.25
 -13  -4   5    4.54    1.08
  13  -4  -5    4.58    0.65
 -13   4   5    5.35    1.12
  12  -4  -5    2.37    0.50
 -12  -4   5    1.90    0.77
 -12   4   5    2.67    0.84
 -11  -4   5   56.80    3.58
  11  -4  -5   73.00    2.81
  11  -4  -5   70.70    2.68
  11   4  -5   74.04    2.70
  11   4  -5   73.49    2.61
 -11   4   5   78.80    3.87
 -10  -4   5   13.28    1.31
  10  -4  -5   14.63    0.91
  10  -4  -5   14.14    0.86
  10   4  -5   13.28    0.82
  10   4  -5   14.12    0.88
 -10   4   5   16.50    1.48
   9  -4  -5   43.85    1.74
  -9  -4   5   45.70    1.76
  -9  -4   5   39.13    2.46
   9  -4  -5   43.53    1.78
   9   4  -5   45.17    1.76
   9   4  -5   43.13    1.71
  -9   4   5   54.00    2.70
   8  -4  -5   10.29    0.63
   8  -4  -5    8.38    0.65
  -8  -4   5    8.34    0.63
  -8  -4   5    9.92    1.12
   8   4  -5   10.18    0.63
  -8   4   5    8.38    1.02
   8   4  -5    9.57    0.62
   7  -4  -5   68.80    2.35
  -7  -4   5   71.05    2.41
   7  -4  -5   64.63    2.38
  -7  -4   5   66.98    3.19
   7   4  -5   68.03    2.34
   7   4  -5   68.43    2.36
  -7   4   5   72.80    3.30
  -6  -4   5    3.44    0.41
  -6  -4   5    2.53    0.47
   6  -4  -5    2.49    0.34
   6  -4  -5    3.13    0.33
   6   4  -5    2.85    0.34
   6   4  -5    2.78    0.32
  -6   4   5    2.44    0.52
  -5  -4   5    0.55    0.26
   5  -4  -5    0.29    0.21
  -5  -4   5    0.21    0.19
   5  -4  -5    0.53    0.16
  -5   4   5    0.58    0.32
   5   4  -5    0.37    0.17
   5   4  -5    0.26    0.15
  -4  -4   5   34.97    1.33
   4  -4  -5   33.77    1.27
   4  -4  -5   36.02    1.20
  -4  -4   5   36.20    1.59
   4   4  -5   35.05    1.22
  -4   4   5   34.10    1.21
   4   4  -5   35.02    1.27
  -4   4   5   31.97    1.71
  -3  -4   5  112.38    3.56
   3  -4  -5  112.52    3.48
  -3  -4   5  111.24    4.38
   3  -4  -5  112.14    3.45
   3   4  -5  108.50    3.46
  -3   4   5  113.82    4.55
  -3   4   5  114.68    3.46
   3   4  -5  109.26    3.47
  -2  -4   5    2.96    0.27
  -2  -4   5    3.81    0.36
   2  -4  -5    3.17    0.28
   2  -4  -5    2.89    0.27
  -2   4   5    2.78    0.37
  -2   4   5    2.98    0.21
   2   4  -5    2.91    0.23
  -1  -4   5   56.85    1.91
  -1  -4   5   58.33    2.32
   1  -4  -5   58.73    1.83
   1  -4  -5   57.28    1.90
  -1  -4   5   57.00    1.94
   1   4  -5   58.73    1.88
  -1   4   5   57.72    2.46
  -1   4   5   57.00    1.86
   0  -4   5    0.82    0.18
   0  -4   5    0.91    0.18
   0  -4  -5    0.91    0.12
   0  -4   5    0.97    0.19
   0  -4  -5    0.78    0.16
   0   4   5    1.25    0.27
   0   4  -5    0.93    0.17
   0   4   5    1.02    0.16
  -1  -4  -5  115.66    3.42
  -1  -4  -5  114.66    3.63
   1  -4   5  117.02    3.60
   1  -4   5  114.59    3.59
   1  -4   5  118.62    3.66
   1  -4   5  119.03    4.57
   1   4   5  113.08    3.64
   1   4   5  113.15    4.63
  -2  -4  -5  103.32    3.26
   2  -4   5  101.93    4.11
   2  -4   5  102.82    3.22
   2  -4   5  101.05    3.31
   2  -4   5  100.97    3.19
   2   4   5  100.51    3.28
   2   4   5  104.08    4.18
   3  -4   5   17.76    0.75
   3  -4   5   16.34    0.79
  -3  -4  -5   16.52    0.76
   3  -4   5   16.23    0.69
   3   4   5   15.10    0.77
  -3   4  -5   16.50    0.96
   3   4   5   17.19    1.02
  -4  -4  -5   24.97    1.04
   4  -4   5   25.44    1.11
   4  -4   5   25.39    1.01
   4   4   5   22.46    1.07
  -4   4  -5   26.42    0.92
   4   4   5   25.34    1.39
  -4   4  -5   26.27    1.37
   5  -4   5  104.28    3.62
  -5  -4  -5  104.96    3.48
   5  -4   5  110.72    3.45
  -5   4  -5  109.13    4.52
   5   4   5  105.94    4.54
   5   4   5  109.43    3.64
   6  -4   5    0.48    0.21
   6  -4   5    1.26    0.36
  -6  -4  -5    1.47    0.28
  -6  -4  -5    0.89    0.36
  -6   4  -5    1.40    0.43
   6   4   5    1.59    0.37
  -7  -4  -5   44.59    2.35
   7  -4   5   43.39    1.89
   7  -4   5   47.79    1.74
  -7  -4  -5   47.27    1.76
   7   4   5   45.24    1.91
  -7   4  -5   46.65    2.38
  -8  -4  -5   28.74    1.24
  -8  -4  -5   26.46    1.70
   8  -4   5   26.40    1.39
  -8   4  -5   25.34    1.66
   8   4   5   26.15    1.36
   9  -4   5   42.40    1.98
  -9  -4  -5   45.35    2.46
  -9   4  -5   44.91    2.47
   9   4   5   42.56    1.99
 -10  -4  -5    1.81    0.64
  10  -4   5    2.12    0.56
 -10   4  -5    1.76    0.68
  10   4   5    3.04    0.65
 -11  -4  -5    3.74    0.93
  11  -4   5    6.11    0.87
  11   4   5    5.09    0.83
 -11   4  -5    4.51    1.03
 -12  -4  -5   -0.38    0.62
  12  -4   5    0.09    0.52
 -12   4  -5    0.27    0.68
  12   4   5    0.40    0.56
  14  -5  -5   16.67    1.25
 -13  -5   5   27.36    2.34
  13  -5  -5   34.97    1.72
 -13   5   5   39.76    2.59
  12  -5  -5    1.97    0.49
 -12  -5   5    1.51    0.75
 -12   5   5    2.89    0.84
  11  -5  -5    6.96    0.73
 -11  -5   5    6.66    1.09
 -11   5   5    9.61    1.31
  11   5  -5    8.56    0.79
 -10  -5   5    1.09    0.53
  10  -5  -5    0.81    0.34
 -10  -5   5    0.58    0.32
  10  -5  -5    0.92    0.35
  10   5  -5    0.31    0.29
  10   5  -5    1.02    0.29
 -10   5   5    0.46    0.50
   9  -5  -5    1.02    0.32
  -9  -5   5    0.31    0.42
  -9  -5   5    1.03    0.32
   9  -5  -5    0.70    0.28
   9   5  -5    0.54    0.28
   9   5  -5    0.46    0.23
  -9   5   5    0.04    0.39
   8  -5  -5    5.16    0.50
   8  -5  -5    4.27    0.49
  -8  -5   5    5.83    0.84
  -8  -5   5    4.77    0.53
   8   5  -5    4.39    0.46
  -8   5   5    5.77    0.86
   8   5  -5    5.43    0.52
  -7  -5   5   60.75    2.22
   7  -5  -5   62.03    2.22
   7  -5  -5   63.35    2.17
  -7  -5   5   59.80    2.90
   7   5  -5   62.33    2.18
   7   5  -5   62.00    2.15
  -7   5   5   60.69    3.00
  -6  -5   5    0.21    0.20
   6  -5  -5    0.03    0.16
   6  -5  -5    0.28    0.11
   6  -5  -5    0.18    0.16
  -6  -5   5    0.35    0.24
   6   5  -5    0.16    0.17
   6   5  -5    0.65    0.20
  -6   5   5    0.37    0.33
   5  -5  -5  188.18    5.44
  -5  -5   5  189.56    7.09
   5  -5  -5  174.21    5.55
  -5  -5   5  180.73    5.63
   5   5  -5  178.76    5.52
  -5   5   5  166.59    7.23
   5   5  -5  175.69    5.58
  -5   5   5  186.91    5.59
  -4  -5   5    0.16    0.20
  -4  -5   5   -0.10    0.14
   4  -5  -5   -0.04    0.10
   4  -5  -5    0.15    0.16
  -4   5   5   -0.05    0.24
   4   5  -5   -0.20    0.11
  -4   5   5    0.02    0.12
   4   5  -5   -0.03    0.13
   3  -5  -5   12.87    0.56
  -3  -5   5   12.64    0.65
   3  -5  -5   12.34    0.60
  -3  -5   5   12.74    0.68
  -3   5   5   12.45    0.55
   3   5  -5   12.66    0.56
  -3   5   5   11.97    0.82
   2  -5  -5    5.39    0.36
  -2  -5   5    5.61    0.41
  -2  -5   5    5.37    0.35
   2  -5  -5    5.67    0.36
  -2   5   5    5.94    0.34
  -2   5   5    6.51    0.54
   2   5  -5    5.39    0.35
   1  -5  -5    1.23    0.18
  -1  -5   5    0.95    0.22
   1  -5  -5    0.98    0.18
  -1  -5   5    0.90    0.16
  -1  -5   5    0.80    0.20
  -1   5   5    0.63    0.15
  -1   5   5    0.62    0.22
   1   5  -5    0.63    0.16
   0  -5  -5   56.91    1.93
   0  -5   5   59.13    1.95
   0  -5   5   57.62    1.94
   0  -5  -5   58.00    1.80
   0  -5   5   58.83    2.34
   0   5   5   56.27    1.91
   0   5  -5   57.15    1.93
   0   5   5   57.24    2.47
   1  -5   5   25.56    1.18
   1  -5   5   25.51    0.98
   1  -5   5   25.67    1.00
  -1  -5  -5   25.89    0.83
  -1  -5  -5   25.89    1.01
   1  -5   5   24.57    1.00
   1   5   5   26.20    1.00
   1   5   5   24.39    1.27
   2  -5   5   27.87    1.10
   2  -5   5   28.43    1.05
   2  -5   5   29.75    1.16
  -2  -5  -5   29.21    1.12
  -2   5  -5   29.37    1.35
   2   5   5   27.71    1.12
   2   5   5   27.26    1.41
  -3  -5  -5  134.78    4.24
   3  -5   5  132.98    4.33
   3  -5   5  133.59    4.13
   3  -5   5  136.77    4.20
  -3   5  -5  135.84    5.36
   3   5   5  133.27    5.42
   3   5   5  131.36    4.30
  -4  -5  -5    7.52    0.53
   4  -5   5    7.70    0.55
   4  -5   5    6.84    0.49
   4   5   5    8.19    0.70
   4   5   5    6.61    0.52
  -4   5  -5    8.47    0.40
  -4   5  -5    8.03    0.68
   5  -5   5   56.94    1.94
   5  -5   5   54.14    2.06
  -5  -5  -5   53.25    1.95
   5   5   5   53.95    2.55
   5   5   5   53.65    2.06
  -5   5  -5   52.53    2.50
   6  -5   5    2.78    0.39
   6  -5   5    3.57    0.52
  -6  -5  -5    2.56    0.37
  -6  -5  -5    2.68    0.52
   6   5   5    2.85    0.44
  -6   5  -5    3.61    0.62
   7  -5   5    7.62    0.64
  -7  -5  -5    7.56    0.61
   7  -5   5    8.11    0.78
  -7  -5  -5    7.75    0.89
   7   5   5    7.63    0.74
  -7   5  -5    8.37    0.93
  -8  -5  -5    0.07    0.25
   8  -5   5   -0.35    0.30
  -8  -5  -5   -0.05    0.34
  -8   5  -5    0.08    0.38
   8   5   5    0.03    0.26
   9  -5   5   10.28    0.98
  -9  -5  -5   12.31    1.17
   9   5   5   11.85    1.05
  -9   5  -5   13.29    1.22
 -10  -5  -5    1.62    0.62
  10  -5   5    2.62    0.59
 -10   5  -5    3.98    0.90
  10   5   5    2.44    0.62
  11  -5   5   13.82    1.24
 -11  -5  -5   14.34    1.57
  11   5   5   12.46    1.22
 -11   5  -5   12.10    1.51
 -12  -5  -5    0.21    0.53
 -12   5  -5    0.05    0.68
  14  -6  -5    3.50    0.68
  13  -6  -5    1.76    0.52
 -13   6   5    1.91    0.92
  12  -6  -5   11.35    1.01
 -12   6   5   12.81    1.60
  11  -6  -5   11.94    0.92
 -11  -6   5   11.34    1.41
  11   6  -5   12.81    0.90
 -11   6   5   12.82    1.53
  10  -6  -5    7.68    0.75
  10  -6  -5    7.38    0.71
 -10  -6   5    8.23    0.77
 -10  -6   5    6.58    1.04
  10   6  -5    6.81    0.70
  10   6  -5    7.25    0.65
 -10   6   5    7.31    1.12
   9  -6  -5   43.16    1.83
  -9  -6   5   45.10    1.81
  -9  -6   5   38.30    2.39
   9  -6  -5   44.26    1.78
  -9   6   5   51.80    2.65
   9   6  -5   44.33    1.72
   9   6  -5   45.41    1.80
   8  -6  -5    0.93    0.28
   8  -6  -5    0.79    0.30
  -8  -6   5    0.54    0.39
  -8  -6   5    0.35    0.26
   8   6  -5    0.56    0.22
  -8   6   5    1.61    0.55
   8   6  -5    0.74    0.27
   7  -6  -5   57.39    2.05
  -7  -6   5   52.93    2.62
  -7  -6   5   57.87    2.09
   7  -6  -5   55.80    2.00
   7   6  -5   56.34    1.97
   7   6  -5   54.99    2.00
  -7   6   5   50.37    2.72
   6  -6  -5    2.50    0.34
  -6  -6   5    2.10    0.41
  -6  -6   5    2.69    0.37
   6   6  -5    2.28    0.31
   6   6  -5    2.47    0.31
  -6   6   5    2.18    0.31
  -6   6   5    2.45    0.54
  -5  -6   5    0.39    0.20
  -5  -6   5    0.08    0.19
   5  -6  -5    0.80    0.15
   5  -6  -5    0.21    0.17
   5   6  -5    0.30    0.17
   5   6  -5    0.23    0.17
  -5   6   5    0.03    0.13
  -5   6   5    0.41    0.30
  -4  -6   5   43.52    1.95
   4  -6  -5   43.45    1.64
   4  -6  -5   48.78    1.56
  -4  -6   5   48.08    1.73
   4   6  -5   44.89    1.62
   4   6  -5   44.80    1.61
  -4   6   5   47.82    1.62
  -4   6   5   48.53    2.22
  -3  -6   5  165.06    6.32
   3  -6  -5  169.62    5.04
  -3  -6   5  166.97    5.19
   3  -6  -5  164.51    5.06
  -3   6   5  159.49    6.57
   3   6  -5  161.31    5.12
  -3   6   5  168.53    5.12
   3   6  -5  167.87    5.08
  -2  -6   5   16.60    0.79
   2  -6  -5   15.13    0.68
  -2  -6   5   16.21    0.72
   2  -6  -5   15.94    0.69
  -2  -6   5   16.35    0.77
  -2   6   5   14.19    0.91
   2   6  -5   16.05    0.69
  -2   6   5   16.79    0.69
  -1  -6   5  196.27    7.28
   1  -6  -5  197.67    5.76
  -1  -6   5  187.01    5.85
   1  -6  -5  190.62    5.85
  -1  -6   5  186.56    5.90
  -1   6   5  194.03    5.90
   1   6  -5  189.43    5.90
  -1   6   5  193.48    7.50
   0  -6   5    5.72    0.39
   0  -6   5    5.81    0.41
   0  -6   5    6.39    0.44
   0  -6  -5    5.27    0.31
   0  -6  -5    5.26    0.38
   0   6   5    5.16    0.37
   0   6  -5    5.08    0.39
   0   6   5    5.88    0.52
  -1  -6  -5  112.79    3.35
   1  -6   5  111.84    3.53
   1  -6   5  110.02    3.55
  -1  -6  -5  113.26    3.57
   1   6   5  110.17    4.53
  -1   6  -5  113.47    3.61
  -1   6  -5  115.39    4.40
   1   6   5  109.22    3.58
   2  -6   5   12.99    0.68
   2  -6   5   14.16    0.71
  -2  -6  -5   13.99    0.69
  -2  -6  -5   13.41    0.46
   2  -6   5   14.70    0.63
   2   6   5   13.97    0.87
   2   6   5   12.70    0.68
  -2   6  -5   13.70    0.79
   3  -6   5    0.82    0.23
   3  -6   5    0.61    0.16
   3  -6   5    0.80    0.22
  -3  -6  -5    0.25    0.16
  -3   6  -5    0.96    0.28
   3   6   5    0.35    0.18
   3   6   5    0.40    0.27
   4  -6   5   24.31    1.12
  -4  -6  -5   24.42    1.07
   4  -6   5   25.24    1.05
   4  -6   5   23.59    0.91
   4   6   5   23.50    1.35
  -4   6  -5   23.94    1.31
   4   6   5   24.58    1.11
   5  -6   5   18.97    1.00
   5  -6   5   18.42    0.91
  -5  -6  -5   19.05    0.94
  -5   6  -5   19.38    1.20
   5   6   5   18.83    0.99
   5   6   5   20.84    1.26
   6  -6   5    0.33    0.25
   6  -6   5    1.45    0.37
  -6  -6  -5    1.08    0.43
  -6  -6  -5    0.88    0.29
  -6   6  -5    0.86    0.42
   6   6   5    0.63    0.29
  -7  -6  -5   28.27    1.72
   7  -6   5   30.45    1.31
  -7  -6  -5   29.68    1.32
   7  -6   5   29.75    1.45
   7   6   5   29.50    1.45
  -7   6  -5   29.15    1.74
  -8  -6  -5    6.58    0.88
   8  -6   5    6.64    0.74
   8  -6   5    7.68    0.68
  -8  -6  -5    6.95    0.67
   8   6   5    6.54    0.72
  -8   6  -5    8.32    1.05
  -9  -6  -5   44.09    2.43
   9  -6   5   41.28    1.96
  -9   6  -5   45.40    2.49
   9   6   5   41.60    1.98
 -10  -6  -5   -0.38    0.42
  10  -6   5    0.20    0.44
  10   6   5   -0.52    0.39
 -10   6  -5    0.18    0.50
 -11  -6  -5    0.68    0.59
  11  -6   5    1.21    0.52
  11   6   5    1.39    0.54
 -11   6  -5    0.99    0.67
 -12  -6  -5   -0.34    0.54
  14  -7  -5    5.26    0.79
  13  -7  -5   45.93    2.16
 -13   7   5   49.50    3.11
  12  -7  -5   -0.35    0.35
 -12   7   5    0.48    0.73
  11  -7  -5   19.18    1.13
  11   7  -5   17.09    1.11
 -11   7   5   20.19    1.70
  10  -7  -5   -0.05    0.29
  10  -7  -5   -0.11    0.27
 -10  -7   5    0.14    0.31
 -10   7   5   -0.29    0.43
  10   7  -5   -0.20    0.28
   9  -7  -5    1.32    0.35
   9  -7  -5    1.60    0.41
  -9  -7   5    0.43    0.34
  -9   7   5    1.00    0.58
   9   7  -5    1.32    0.31
   9   7  -5    1.18    0.34
   8  -7  -5    0.13    0.24
   8  -7  -5    0.38    0.27
  -8  -7   5    0.46    0.27
  -8  -7   5    0.10    0.38
   8   7  -5    0.39    0.23
   8   7  -5    0.59    0.29
  -8   7   5    0.76    0.55
   7  -7  -5   29.74    1.37
  -7  -7   5   31.44    1.40
  -7  -7   5   31.14    1.72
   7   7  -5   32.82    1.30
   7   7  -5   31.63    1.33
  -7   7   5   33.16    1.34
  -7   7   5   32.96    1.92
   6  -7  -5    0.12    0.23
  -6  -7   5    0.16    0.21
  -6  -7   5   -0.06    0.20
   6   7  -5    0.02    0.16
   6   7  -5    0.11    0.18
  -6   7   5   -0.10    0.17
  -6   7   5    0.41    0.32
   5  -7  -5  101.08    3.10
  -5  -7   5   98.93    3.34
  -5  -7   5  101.18    4.02
   5  -7  -5   97.45    3.27
  -5   7   5   96.05    4.27
  -5   7   5  101.14    3.26
   5   7  -5   99.73    3.26
   5   7  -5   99.62    3.22
  -4  -7   5   18.69    0.92
   4  -7  -5   19.61    0.86
  -4  -7   5   15.73    0.87
   4  -7  -5   18.31    0.74
  -4   7   5   19.19    0.82
   4   7  -5   19.05    0.84
  -4   7   5   18.76    1.15
   4   7  -5   18.78    0.82
  -3  -7   5   14.63    0.66
  -3  -7   5   14.94    0.76
   3  -7  -5   13.36    0.62
   3  -7  -5   13.84    0.69
  -3   7   5   14.35    0.67
  -3   7   5   14.38    0.93
   3   7  -5   14.75    0.69
   3   7  -5   13.06    0.66
  -2  -7   5   70.57    2.66
  -2  -7   5   72.70    2.39
  -2  -7   5   70.69    2.35
   2  -7  -5   70.75    2.28
   2  -7  -5   69.93    2.26
   2   7  -5   68.83    2.31
  -2   7   5   64.66    2.93
  -2   7   5   64.45    2.29
   1  -7  -5   14.21    0.61
  -1  -7   5   14.21    0.62
  -1  -7   5   14.61    0.72
   1  -7  -5   13.67    0.66
  -1   7   5   12.72    0.83
   1   7  -5   13.01    0.66
  -1   7   5   13.73    0.65
   0  -7  -5   11.15    0.50
   0  -7   5   11.71    0.62
   0  -7   5   10.40    0.59
   0  -7  -5   12.03    0.60
   0   7  -5   10.83    0.57
   0   7   5   10.76    0.73
   0   7   5   11.20    0.59
   0   7  -5   11.66    0.61
   1  -7   5   95.91    3.11
  -1  -7  -5   97.58    3.12
  -1  -7  -5   94.77    2.90
   1  -7   5   98.45    3.09
  -1   7  -5   94.98    3.15
  -1   7  -5   95.52    3.78
   1   7   5   96.10    3.14
   1   7   5   92.54    3.92
  -2  -7  -5    0.07    0.08
   2  -7   5   -0.06    0.13
   2  -7   5    0.35    0.20
  -2  -7  -5    0.48    0.21
   2   7   5    0.39    0.25
  -2   7  -5    0.29    0.19
  -2   7  -5   -0.12    0.15
   2   7   5    0.18    0.15
   3  -7   5  118.28    3.71
   3  -7   5  113.73    3.80
  -3  -7  -5  112.90    3.72
   3  -7   5  112.87    3.58
   3   7   5  113.31    4.72
   3   7   5  113.90    3.78
  -3   7  -5  117.45    4.64
  -4  -7  -5    2.33    0.35
   4  -7   5    2.20    0.33
   4  -7   5    1.97    0.34
  -4   7  -5    2.51    0.43
   4   7   5    2.31    0.44
   4   7   5    2.89    0.39
   5  -7   5   59.23    2.32
  -5  -7  -5   64.18    2.25
   5  -7   5   63.73    2.23
   5   7   5   62.41    2.86
  -5   7  -5   60.21    2.80
   5   7   5   60.56    2.32
  -6  -7  -5   11.95    0.98
  -6  -7  -5   10.11    0.74
   6  -7   5   11.55    0.74
   6  -7   5   12.08    0.82
   6   7   5   11.62    0.80
  -6   7  -5   11.51    0.96
   7  -7   5    3.47    0.49
   7  -7   5    1.53    0.46
  -7  -7  -5    2.28    0.41
  -7  -7  -5    2.33    0.56
   7   7   5    3.18    0.52
  -7   7  -5    1.01    0.50
   8  -7   5    0.58    0.41
  -8  -7  -5    1.64    0.53
   8  -7   5    1.91    0.43
  -8  -7  -5    1.36    0.39
  -8   7  -5    2.00    0.64
   8   7   5    1.42    0.40
  -9  -7  -5   12.96    1.20
   9  -7   5    9.97    0.97
  -9  -7  -5   13.12    0.90
  -9   7  -5   12.08    1.26
   9   7   5   12.31    1.00
  10  -7   5    2.17    0.60
 -10  -7  -5    2.21    0.65
 -10   7  -5    1.66    0.65
  10   7   5    1.72    0.58
  11  -7   5   10.63    1.17
 -11  -7  -5   12.45    1.47
  11   7   5   13.93    1.27
 -12  -7  -5    1.22    0.71
  13  -8  -5    0.00    0.39
 -13   8   5    1.17    0.82
  12  -8  -5    9.92    0.99
 -12   8   5   11.84    1.55
 -11  -8   5    5.16    0.67
  11  -8  -5    4.36    0.65
 -11   8   5    6.54    1.17
  11   8  -5    4.97    0.65
  10  -8  -5    2.01    0.46
 -10  -8   5    1.92    0.46
  10  -8  -5    1.93    0.45
  10   8  -5    1.94    0.45
 -10   8   5    1.65    0.66
   9  -8  -5   32.72    1.52
  -9  -8   5   29.71    1.49
  -9   8   5   35.57    2.18
   9   8  -5   35.03    1.43
   9   8  -5   36.36    1.55
   8  -8  -5    2.74    0.45
  -8  -8   5    2.40    0.45
  -8   8   5    2.65    0.66
   8   8  -5    3.09    0.43
   8   8  -5    2.34    0.37
  -8   8   5    3.12    0.46
  -7  -8   5    2.83    0.47
[truncated: 13,118,755 more chars]
